# Supplementary material for: The Mla system of diderm Firmicute Veillonella parvula reveals an ancestral transenvelope bridge for phospholipid trafficking
Source: Nat Commun. 2023 Nov 23;14:7642. doi: 10.1038/s41467-023-43411-y (PMC10665443; doi:10.1038/s41467-023-43411-y)
Supplement: Supplementary file 4 — Supplementary Data 1 [file 41467_2023_43411_MOESM4_ESM.xlsx]

## Sheet: Mla distribution
		MlaA	MlaA	MlaB_Cluster	MlaB_Cluster	MlaC	MlaC	MlaD	MlaD	BetaBarrel	MlaE	MlaE	MlaF_Cluster	MlaF_Cluster
1960156	Bacteria; Abditibacteriota; Abditibacteria; Abditibacteriales; Abitibacteriaceae; Abditibacterium; NA; Abditibacterium utsteinense	NA	0	NA	0	NA	0	1960156_Autsteinense@PQV63015.1|;	1	1960156_Autsteinense@PQV63015.1| ABC type transporter Mla maintaining outer membrane lipid asymmetry component MlaD Abditibacterium utsteinense;	1960156_Autsteinense@PQV63017.1|;	1	1960156_Autsteinense_ordered_Mla_1_1@PQV63016.1|;	1
204669	Bacteria; Acidobacteria; Acidobacteriia; Acidobacteriales; Acidobacteriaceae; Candidatus Koribacter; Candidatus Koribacter versatilis; Candidatus Koribacter versatilis Ellin345	NA	0	NA	0	NA	0	204669_CKoribacter@ABF43517.1|;	1	NA	204669_CKoribacter@ABF41891.1|;	1	204669_CKoribacter_ordered_Mla_5_1@ABF41892.1|; 204669_CKoribacter_ordered_Mla_5_2@ABF43512.1|;	2
926566	Bacteria; Acidobacteria; Acidobacteriia; Acidobacteriales; Acidobacteriaceae; Terriglobus; Terriglobus roseus; Terriglobus roseus DSM 18391	NA	0	NA	0	NA	0	926566_Troseus@AFL87221.1|;	1	NA	926566_Troseus@AFL88157.1|;	1	926566_Troseus_ordered_Mla_1_2@AFL88156.1|; 926566_Troseus_ordered_Mla_1_1@AFL87218.1|;	2
1895690	Bacteria; Acidobacteria; Acidobacteriia; Acidobacteriales; NA; NA; NA; Acidobacteriales bacterium 59-55	NA	0	NA	0	NA	0	1895690_Abacterium@OJV42311.1|;	1	NA	1895690_Abacterium@OJV41585.1|;	1	1895690_Abacterium_ordered_Mla_1_1@OJV42307.1|; 1895690_Abacterium_ordered_Mla_1_2@OJV41586.1|;	2
454194	Bacteria; Acidobacteria; Blastocatellia; Blastocatellales; Pyrinomonadaceae; Pyrinomonas; NA; Pyrinomonas methylaliphatogenes	NA	0	NA	0	NA	0	454194_Pmethylaliphatogenes@CDM66174.1|;	1	NA	454194_Pmethylaliphatogenes@CDM66176.1|;	1	454194_Pmethylaliphatogenes_ordered_Mla_1_1@CDM66175.1|;	1
981222	Bacteria; Acidobacteria; Blastocatellia; NA; NA; Chloracidobacterium; Chloracidobacterium thermophilum; Chloracidobacterium thermophilum B	NA	0	NA	0	NA	0	981222_Cthermophilum@AEP12537.1|; 981222_Cthermophilum@AEP11085.1|;	2	NA	981222_Cthermophilum@AEP12539.1|;	1	981222_Cthermophilum_ordered_Mla_1_1@AEP12538.1|;	1
2052146	Bacteria; Acidobacteria; Blastocatellia; NA; NA; NA; NA; Blastocatellia bacterium	NA	0	NA	0	NA	0	2052146_Bbacterium@PLCD01000023.1_82|;	1	NA	2052146_Bbacterium@PLCD01000023.1_84|;	1	2052146_Bbacterium_ordered_Mla_1_1@PLCD01000023.1_83|;	1
903818	Bacteria; Acidobacteria; Holophagae; Holophagales; Holophagaceae; Holophaga; Holophaga foetida; Holophaga foetida DSM 6591	NA	0	NA	0	NA	0	903818_Hfoetida@KI912268.1_384|; 903818_Hfoetida@KI912268.1_1026|;	2	903818_Hfoetida@KI912268.1_1026| 1255089_1256531;	903818_Hfoetida@KI912268.1_1024|; 903818_Hfoetida@KI912268.1_386|;	2	903818_Hfoetida_ordered_Mla_2_1@KI912268.1_1025|; 903818_Hfoetida_ordered_Mla_1_1@KI912268.1_385|;	2
2052165	Bacteria; Acidobacteria; Holophagae; Holophagales; Holophagaceae; NA; NA; Holophagaceae bacterium	NA	0	NA	0	NA	0	2052165_Hbacterium@PMJK01000065.1_2|; 2052165_Hbacterium@PMJK01000102.1_21|;	2	2052165_Hbacterium@PMJK01000102.1_21| 24144_25607;	2052165_Hbacterium@PMJK01000065.1_4|; 2052165_Hbacterium@PMJK01000102.1_19|;	2	2052165_Hbacterium_ordered_Mla_2_1@PMJK01000102.1_20|; 2052165_Hbacterium_ordered_Mla_1_1@PMJK01000065.1_3|;	2
1951930	Bacteria; Acidobacteria; Holophagae; Holophagales; Holophagaceae; NA; NA; Holophagaceae bacterium UBA692	NA	0	NA	0	NA	0	1951930_Hbacterium@DBMS01000069.1_4|; 1951930_Hbacterium@DBMS01000321.1_2|;	2	1951930_Hbacterium@DBMS01000069.1_4| 2779_4206;	1951930_Hbacterium@DBMS01000069.1_2|; 1951930_Hbacterium@DBMS01000314.1_2|;	2	1951930_Hbacterium_ordered_Mla_1_1@DBMS01000069.1_3|;	1
2073116	Bacteria; Acidobacteria; Holophagae; NA; NA; NA; NA; Holophagae bacterium	NA	0	NA	0	NA	0	2073116_Hbacterium@PWB70182.1|; 2073116_Hbacterium@PWB72271.1|;	2	2073116_Hbacterium@PWB70182.1| hypothetical protein C3F15_14195 Holophagae bacterium;	2073116_Hbacterium@PWB70186.1|; 2073116_Hbacterium@PWB72287.1|;	2	2073116_Hbacterium_ordered_Mla_2_1@PWB70183.1|; 2073116_Hbacterium_ordered_Mla_1_1@PWB72272.1|;	2
1660251	Bacteria; Acidobacteria; NA; NA; NA; NA; NA; Acidobacteria bacterium Mor1	NA	0	NA	0	NA	0	1660251_Abacterium@ANM29058.1|; 1660251_Abacterium@ANM31087.1|;	2	NA	1660251_Abacterium@ANM32089.1|; 1660251_Abacterium@ANM32337.1|;	2	1660251_Abacterium_ordered_Mla_1_1@ANM29059.1|; 1660251_Abacterium_ordered_Mla_2_1@ANM31086.1|;	2
2212468	Bacteria; Acidobacteria; Solibacteres; Solibacterales; Bryobacteraceae; NA; NA; Bryobacteraceae bacterium	NA	0	NA	0	NA	0	NA	0	NA	NA	0	NA	0
2043166	Bacteria; Acidobacteria; Solibacteres; Solibacterales; Solibacteraceae; Candidatus Sulfopaludibacter; NA; Candidatus Sulfopaludibacter sp. SbA6	NA	0	NA	0	NA	0	2043166_CSulfopaludibacter@SPE37784.1|;	1	NA	2043166_CSulfopaludibacter@SPE37782.1|;	1	2043166_CSulfopaludibacter_ordered_Mla_1_1@SPE37783.1|;	1
525909	Bacteria; Actinobacteria; Acidimicrobiia; Acidimicrobiales; Acidimicrobiaceae; Acidimicrobium; Acidimicrobium ferrooxidans; Acidimicrobium ferrooxidans DSM 10331	NA	0	NA	0	NA	0	NA	0	NA	NA	0	NA	0
1313172	Bacteria; Actinobacteria; Acidimicrobiia; Acidimicrobiales; Ilumatobacteraceae; Ilumatobacter; Ilumatobacter coccineus; Ilumatobacter coccineus YM16-304	NA	0	NA	0	NA	0	NA	0	NA	NA	0	NA	0
1229780	Bacteria; Actinobacteria; Acidimicrobiia; Acidimicrobiales; Microthrixaceae; Candidatus Microthrix; Candidatus Microthrix parvicella; Candidatus Microthrix parvicella RN1	NA	0	NA	0	NA	0	NA	0	NA	NA	0	NA	0
351607	Bacteria; Actinobacteria; Actinobacteria; Acidothermales; Acidothermaceae; Acidothermus; Acidothermus cellulolyticus; Acidothermus cellulolyticus 11B	NA	0	NA	0	NA	0	NA	0	NA	NA	0	NA	0
644284	Bacteria; Actinobacteria; Actinobacteria; Actinomycetales; Actinomycetaceae; Arcanobacterium; Arcanobacterium haemolyticum; Arcanobacterium haemolyticum DSM 20595	NA	0	NA	0	NA	0	NA	0	NA	NA	0	NA	0
1674809	Bacteria; Actinobacteria; Actinobacteria; Actinomycetales; NA; NA; NA; Actinomycetales bacterium Actino_02	NA	0	NA	0	NA	0	NA	0	NA	NA	0	NA	0
673379	Bacteria; Actinobacteria; Actinobacteria; Actinopolysporales; Actinopolysporaceae; Actinopolyspora; NA; Actinopolyspora alba	NA	0	NA	0	NA	0	673379_Aalba@SFD91766.1|; 673379_Aalba@SFD91781.1|; 673379_Aalba@SFD91831.1|; 673379_Aalba@SFD91804.1|; 673379_Aalba@SFD91814.1|; 673379_Aalba@SFD91753.1|;	6	NA	673379_Aalba@SFD91848.1|; 673379_Aalba@SFD91861.1|;	2	NA	0
206672	Bacteria; Actinobacteria; Actinobacteria; Bifidobacteriales; Bifidobacteriaceae; Bifidobacterium; Bifidobacterium longum; Bifidobacterium longum NCC2705	NA	0	NA	0	NA	0	NA	0	NA	NA	0	NA	0
1265510	Bacteria; Actinobacteria; Actinobacteria; Bifidobacteriales; NA; Candidatus Ancillula; Candidatus Ancillula trichonymphae; Candidatus Ancillula trichonymphae ImTpAt	NA	0	NA	0	NA	0	NA	0	NA	NA	0	NA	0
573600	Bacteria; Actinobacteria; Actinobacteria; Candidatus Nanopelagicales; Candidatus Nanopelagicaceae; Candidatus Planktophila; NA; Candidatus Planktophila limnetica	NA	0	NA	0	NA	0	NA	0	NA	NA	0	NA	0
1884904	Bacteria; Actinobacteria; Actinobacteria; Candidatus Nanopelagicales; Candidatus Nanopelagicaceae; Candidatus Planktophila; NA; Candidatus Planktophila sulfonica	NA	0	NA	0	NA	0	NA	0	NA	NA	0	NA	0
1884905	Bacteria; Actinobacteria; Actinobacteria; Candidatus Nanopelagicales; Candidatus Nanopelagicaceae; Candidatus Planktophila; NA; Candidatus Planktophila versatilis	NA	0	NA	0	NA	0	NA	0	NA	NA	0	NA	0
1805055	Bacteria; Actinobacteria; Actinobacteria; Catenulisporales; Catenulisporaceae; Catenulispora; NA; Catenulispora sp. 13_1_20CM_3_70_7	NA	0	NA	0	NA	0	1805055_Csp@OLE21607.1|;	1	NA	1805055_Csp@OLE21608.1|;	1	NA	0
196627	Bacteria; Actinobacteria; Actinobacteria; Corynebacteriales; Corynebacteriaceae; Corynebacterium; Corynebacterium glutamicum; Corynebacterium glutamicum ATCC 13032	NA	0	NA	0	NA	0	NA	0	NA	NA	0	NA	0
546160	Bacteria; Actinobacteria; Actinobacteria; Corynebacteriales; Dietziaceae; Dietzia; NA; Dietzia lutea	NA	0	NA	0	NA	0	546160_Dlutea@AWH93714.1|; 546160_Dlutea@AWH91430.1|; 546160_Dlutea@AWH91147.1|; 546160_Dlutea@AWH92747.1|; 546160_Dlutea@AWH92762.1|; 546160_Dlutea@AWH92763.1|; 546160_Dlutea@AWH92743.1|; 546160_Dlutea@AWH91149.1|; 546160_Dlutea@AWH93715.1|; 546160_Dlutea@AWH93947.1|; 546160_Dlutea@AWH92746.1|; 546160_Dlutea@AWH92764.1|; 546160_Dlutea@AWH92745.1|; 546160_Dlutea@AWH91428.1|; 546160_Dlutea@AWH9142…	22	NA	546160_Dlutea@AWH91425.1|; 546160_Dlutea@AWH91426.1|; 546160_Dlutea@AWH92748.1|; 546160_Dlutea@AWH92749.1|; 546160_Dlutea@AWH92765.1|; 546160_Dlutea@AWH93672.1|; 546160_Dlutea@AWH93673.1|; 546160_Dlutea@AWH93950.1|;	8	NA	0
526226	Bacteria; Actinobacteria; Actinobacteria; Corynebacteriales; Gordoniaceae; Gordonia; Gordonia bronchialis; Gordonia bronchialis DSM 43247	NA	0	NA	0	NA	0	526226_Gbronchialis@ACY22193.1|; 526226_Gbronchialis@ACY20780.1|; 526226_Gbronchialis@ACY20517.1|; 526226_Gbronchialis@ACY20515.1|; 526226_Gbronchialis@ACY20439.1|; 526226_Gbronchialis@ACY20443.1|; 526226_Gbronchialis@ACY23123.1|; 526226_Gbronchialis@ACY23124.1|; 526226_Gbronchialis@ACY20782.1|; 526226_Gbronchialis@ACY22678.1|; 526226_Gbronchialis@ACY20442.1|; 526226_Gbronchialis@ACY22189.1|; 526…	27	NA	526226_Gbronchialis@ACY20436.1|; 526226_Gbronchialis@ACY20437.1|; 526226_Gbronchialis@ACY20519.1|; 526226_Gbronchialis@ACY20785.1|; 526226_Gbronchialis@ACY22195.1|; 526226_Gbronchialis@ACY22196.1|; 526226_Gbronchialis@ACY23125.1|; 526226_Gbronchialis@ACY23126.1|;	8	NA	0
83332	Bacteria; Actinobacteria; Actinobacteria; Corynebacteriales; Mycobacteriaceae; Mycobacterium; Mycobacterium tuberculosis; Mycobacterium tuberculosis H37Rv	NA	0	NA	0	NA	0	83332_Mtuberculosis@CCP42897.1|; 83332_Mtuberculosis@CCP44735.1|; 83332_Mtuberculosis@CCP44736.1|; 83332_Mtuberculosis@CCP44738.1|; 83332_Mtuberculosis@CCP43330.1|; 83332_Mtuberculosis@CCP46318.1|; 83332_Mtuberculosis@CCP46320.1|; 83332_Mtuberculosis@CCP43333.1|; 83332_Mtuberculosis@CCP43328.1|; 83332_Mtuberculosis@CCP44737.1|; 83332_Mtuberculosis@CCP44739.1|; 83332_Mtuberculosis@CCP46319.1|; 833…	24	NA	83332_Mtuberculosis@CCP42893.1|; 83332_Mtuberculosis@CCP42894.1|; 83332_Mtuberculosis@CCP43325.1|; 83332_Mtuberculosis@CCP43326.1|; 83332_Mtuberculosis@CCP44733.1|; 83332_Mtuberculosis@CCP44734.1|; 83332_Mtuberculosis@CCP46322.1|; 83332_Mtuberculosis@CCP46323.1|;	8	NA	0
927661	Bacteria; Actinobacteria; Actinobacteria; Frankiales; Cryptosporangiaceae; Cryptosporangium; Cryptosporangium arvum; Cryptosporangium arvum DSM 44712	NA	0	NA	0	NA	0	NA	0	NA	NA	0	NA	0
106370	Bacteria; Actinobacteria; Actinobacteria; Frankiales; Frankiaceae; Frankia; NA; Frankia casuarinae	NA	0	NA	0	NA	0	NA	0	NA	NA	0	NA	0
598650	Bacteria; Actinobacteria; Actinobacteria; Frankiales; Motilibacteraceae; Motilibacter; NA; Motilibacter peucedani	NA	0	NA	0	NA	0	NA	0	NA	NA	0	NA	0
1629062	Bacteria; Actinobacteria; Actinobacteria; Frankiales; NA; Antricoccus; NA; Antricoccus suffuscus	NA	0	NA	0	NA	0	NA	0	NA	NA	0	NA	0
1146883	Bacteria; Actinobacteria; Actinobacteria; Geodermatophilales; Geodermatophilaceae; Blastococcus; Blastococcus saxobsidens; Blastococcus saxobsidens DD2	NA	0	NA	0	NA	0	1146883_Bsaxobsidens@CCG05138.1|; 1146883_Bsaxobsidens@CCG05134.1|; 1146883_Bsaxobsidens@CCG05136.1|; 1146883_Bsaxobsidens@CCG05139.1|; 1146883_Bsaxobsidens@CCG05135.1|; 1146883_Bsaxobsidens@CCG05137.1|;	6	NA	1146883_Bsaxobsidens@CCG05140.1|; 1146883_Bsaxobsidens@CCG05141.1|;	2	NA	0
526225	Bacteria; Actinobacteria; Actinobacteria; Geodermatophilales; Geodermatophilaceae; Geodermatophilus; Geodermatophilus obscurus; Geodermatophilus obscurus DSM 43160	NA	0	NA	0	NA	0	NA	0	NA	NA	0	NA	0
1861	Bacteria; Actinobacteria; Actinobacteria; Geodermatophilales; Geodermatophilaceae; Geodermatophilus; NA; Geodermatophilus obscurus	NA	0	NA	0	NA	0	NA	0	NA	NA	0	NA	0
1121926	Bacteria; Actinobacteria; Actinobacteria; Glycomycetales; Glycomycetaceae; Glycomyces; Glycomyces arizonensis; Glycomyces arizonensis DSM 44726	NA	0	NA	0	NA	0	NA	0	NA	NA	0	NA	0
2493553	Bacteria; Actinobacteria; Actinobacteria; Glycomycetales; Glycomycetaceae; Glycomyces; NA; Glycomyces sp. YIM 121974	NA	0	NA	0	NA	0	NA	0	NA	NA	0	NA	0
2038139	Bacteria; Actinobacteria; Actinobacteria; Glycomycetales; Glycomycetaceae; Glycomyces; NA; Glycomyces xiaoerkulensis	NA	0	NA	0	NA	0	NA	0	NA	NA	0	NA	0
1736539	Bacteria; Actinobacteria; Actinobacteria; Kineosporiales; Kineosporiaceae; Angustibacter; NA; Angustibacter sp. Root456	NA	0	NA	0	NA	0	1736539_Asp@KQX66077.1|; 1736539_Asp@KQX66082.1|; 1736539_Asp@KQX66080.1|; 1736539_Asp@KQX66078.1|; 1736539_Asp@KQX66081.1|; 1736539_Asp@KQX66079.1|;	6	NA	1736539_Asp@KQX66083.1|; 1736539_Asp@KQX66318.1|;	2	NA	0
266940	Bacteria; Actinobacteria; Actinobacteria; Kineosporiales; Kineosporiaceae; Kineococcus; Kineococcus radiotolerans; Kineococcus radiotolerans SRS30216 = ATCC BAA-149	NA	0	NA	0	NA	0	NA	0	NA	NA	0	NA	0
763993	Bacteria; Actinobacteria; Actinobacteria; Kineosporiales; Kineosporiaceae; Pseudokineococcus; NA; Pseudokineococcus lusitanus	NA	0	NA	0	NA	0	NA	0	NA	NA	0	NA	0
471853	Bacteria; Actinobacteria; Actinobacteria; Micrococcales; Beutenbergiaceae; Beutenbergia; Beutenbergia cavernae; Beutenbergia cavernae DSM 12333	NA	0	NA	0	NA	0	NA	0	NA	NA	0	NA	0
2483799	Bacteria; Actinobacteria; Actinobacteria; Micrococcales; Bogoriellaceae; Georgenia; NA; Georgenia sp. ZLJ0423	NA	0	NA	0	NA	0	NA	0	NA	NA	0	NA	0
273384	Bacteria; Actinobacteria; Actinobacteria; Micrococcales; Brevibacteriaceae; Brevibacterium; NA; Brevibacterium aurantiacum	NA	0	NA	0	NA	0	NA	0	NA	NA	0	NA	0
1873464	Bacteria; Actinobacteria; Actinobacteria; Micromonosporales; Micromonosporaceae; NA; NA; Micromonosporaceae bacterium	NA	0	NA	0	NA	0	1873464_Mbacterium@HCU49657.1|; 1873464_Mbacterium@HCU49659.1|; 1873464_Mbacterium@HCU49658.1|;	3	NA	1873464_Mbacterium@HCU51552.1|;	1	NA	0
391037	Bacteria; Actinobacteria; Actinobacteria; Micromonosporales; Micromonosporaceae; Salinispora; Salinispora arenicola; Salinispora arenicola CNS-205	NA	0	NA	0	NA	0	NA	0	NA	NA	0	NA	0
1650658	Bacteria; Actinobacteria; Actinobacteria; NA; NA; NA; NA; Actinobacteria bacterium IMCC26256	NA	0	NA	0	NA	0	NA	0	NA	NA	0	NA	0
2487353	Bacteria; Actinobacteria; Actinobacteria; NA; NA; NA; NA; Actinobacteria bacterium YIM 96077	NA	0	NA	0	NA	0	NA	0	NA	NA	0	NA	0
469371	Bacteria; Actinobacteria; Actinobacteria; NA; NA; Thermobispora; Thermobispora bispora; Thermobispora bispora DSM 43833	NA	0	NA	0	NA	0	NA	0	NA	NA	0	NA	0
1090615	Bacteria; Actinobacteria; Actinobacteria; Nakamurellales; Nakamurellaceae; Nakamurella; NA; Nakamurella panacisegetis	NA	0	NA	0	NA	0	NA	0	NA	NA	0	NA	0
1645681	Bacteria; Actinobacteria; Actinobacteria; Nakamurellales; Nakamurellaceae; Nakamurella; NA; Nakamurella silvestris	NA	0	NA	0	NA	0	NA	0	NA	NA	0	NA	0
1902245	Bacteria; Actinobacteria; Actinobacteria; Nakamurellales; Nakamurellaceae; Nakamurella; NA; Nakamurella sp. s14-144	NA	0	NA	0	NA	0	NA	0	NA	NA	0	NA	0
2079793	Bacteria; Actinobacteria; Actinobacteria; Propionibacteriales; Nocardioidaceae; Aeromicrobium; NA; Aeromicrobium sp. 592	NA	0	NA	0	NA	0	2079793_Asp@AWB93419.1|; 2079793_Asp@AWB93421.1|; 2079793_Asp@AWB93423.1|; 2079793_Asp@AWB93422.1|; 2079793_Asp@AWB93420.1|; 2079793_Asp@AWB92996.1|; 2079793_Asp@AWB94204.1|;	7	NA	2079793_Asp@AWB93424.1|; 2079793_Asp@AWB93425.1|;	2	NA	0
267747	Bacteria; Actinobacteria; Actinobacteria; Propionibacteriales; Propionibacteriaceae; Cutibacterium; Cutibacterium acnes; Cutibacterium acnes KPA171202	NA	0	NA	0	NA	0	NA	0	NA	NA	0	NA	0
556499	Bacteria; Actinobacteria; Actinobacteria; Propionibacteriales; Propionibacteriaceae; Propionibacterium; NA; Propionibacterium acidifaciens	NA	0	NA	0	NA	0	NA	0	NA	NA	0	NA	0
445576	Bacteria; Actinobacteria; Actinobacteria; Pseudonocardiales; Pseudonocardiaceae; Pseudonocardia; NA; Pseudonocardia sp. AL041005-10	NA	0	NA	0	NA	0	445576_Psp@ALE79131.1|; 445576_Psp@ALE79939.1|; 445576_Psp@ALE78562.1|; 445576_Psp@ALE79941.1|; 445576_Psp@ALE79940.1|; 445576_Psp@ALE79130.1|; 445576_Psp@ALE79133.1|; 445576_Psp@ALE78563.1|;	8	NA	445576_Psp@ALE78564.1|; 445576_Psp@ALE78565.1|; 445576_Psp@ALE79134.1|; 445576_Psp@ALE79135.1|; 445576_Psp@ALE79936.1|; 445576_Psp@ALE79937.1|;	6	NA	0
928724	Bacteria; Actinobacteria; Actinobacteria; Pseudonocardiales; Pseudonocardiaceae; Saccharomonospora; Saccharomonospora glauca; Saccharomonospora glauca K62	NA	0	NA	0	NA	0	928724_Sglauca@EIE97392.1|; 928724_Sglauca@EIE97944.1|; 928724_Sglauca@EIE97391.1|; 928724_Sglauca@EIE97393.1|; 928724_Sglauca@EIE97395.1|; 928724_Sglauca@EIE97390.1|; 928724_Sglauca@EIE97945.1|; 928724_Sglauca@EIE97943.1|; 928724_Sglauca@EIE97947.1|; 928724_Sglauca@EIE97948.1|; 928724_Sglauca@EIE97946.1|; 928724_Sglauca@EIE97394.1|;	12	NA	928724_Sglauca@EIE97388.1|; 928724_Sglauca@EIE97389.1|; 928724_Sglauca@EIE97949.1|; 928724_Sglauca@EIE97950.1|;	4	NA	0
471857	Bacteria; Actinobacteria; Actinobacteria; Pseudonocardiales; Pseudonocardiaceae; Saccharomonospora; Saccharomonospora viridis; Saccharomonospora viridis DSM 43017	NA	0	NA	0	NA	0	471857_Sviridis@ACU95988.1|; 471857_Sviridis@ACU95991.1|; 471857_Sviridis@ACU95453.1|; 471857_Sviridis@ACU95993.1|; 471857_Sviridis@ACU95992.1|; 471857_Sviridis@ACU95454.1|; 471857_Sviridis@ACU95452.1|; 471857_Sviridis@ACU95450.1|; 471857_Sviridis@ACU95989.1|; 471857_Sviridis@ACU95990.1|; 471857_Sviridis@ACU95451.1|; 471857_Sviridis@ACU95449.1|;	12	NA	471857_Sviridis@ACU95447.1|; 471857_Sviridis@ACU95448.1|; 471857_Sviridis@ACU95994.1|; 471857_Sviridis@ACU95995.1|;	4	NA	0
29303	Bacteria; Actinobacteria; Actinobacteria; Streptomycetales; Streptomycetaceae; Streptomyces; NA; Streptomyces cattleya	NA	0	NA	0	NA	0	NA	0	NA	NA	0	NA	0
1075402	Bacteria; Actinobacteria; Actinobacteria; Streptomycetales; Streptomycetaceae; Streptomyces; NA; Streptomyces oceani	NA	0	NA	0	NA	0	NA	0	NA	NA	0	NA	0
1288083	Bacteria; Actinobacteria; Actinobacteria; Streptomycetales; Streptomycetaceae; Streptomyces; NA; Streptomyces sp. TAA040	NA	0	NA	0	NA	0	NA	0	NA	NA	0	NA	0
665004	Bacteria; Actinobacteria; Actinobacteria; Streptosporangiales; Nocardiopsaceae; Thermobifida; Thermobifida cellulosilytica; Thermobifida cellulosilytica TB100	NA	0	NA	0	NA	0	NA	0	NA	NA	0	NA	0
269800	Bacteria; Actinobacteria; Actinobacteria; Streptosporangiales; Nocardiopsaceae; Thermobifida; Thermobifida fusca; Thermobifida fusca YX	NA	0	NA	0	NA	0	NA	0	NA	NA	0	NA	0
471852	Bacteria; Actinobacteria; Actinobacteria; Streptosporangiales; Thermomonosporaceae; Thermomonospora; Thermomonospora curvata; Thermomonospora curvata DSM 43183	NA	0	NA	0	NA	0	471852_Tcurvata@ACY96113.1|; 471852_Tcurvata@ACY96111.1|; 471852_Tcurvata@ACY96114.1|; 471852_Tcurvata@ACY99356.1|; 471852_Tcurvata@ACY99869.1|; 471852_Tcurvata@ACY99357.1|; 471852_Tcurvata@ACY99873.1|; 471852_Tcurvata@ACY99358.1|; 471852_Tcurvata@ACY96112.1|; 471852_Tcurvata@ACY99355.1|; 471852_Tcurvata@ACY99359.1|; 471852_Tcurvata@ACY99871.1|; 471852_Tcurvata@ACY96115.1|; 471852_Tcurvata@ACY998…	18	NA	471852_Tcurvata@ACY96116.1|; 471852_Tcurvata@ACY96117.1|; 471852_Tcurvata@ACY99360.1|; 471852_Tcurvata@ACY99361.1|; 471852_Tcurvata@ACY99874.1|; 471852_Tcurvata@ACY99875.1|;	6	NA	0
521095	Bacteria; Actinobacteria; Coriobacteriia; Coriobacteriales; Atopobiaceae; Atopobium; Atopobium parvulum; Atopobium parvulum DSM 20469	NA	0	NA	0	NA	0	NA	0	NA	NA	0	NA	0
2003188	Bacteria; Actinobacteria; Coriobacteriia; Coriobacteriales; Atopobiaceae; Parolsenella; NA; Parolsenella catena	NA	0	NA	0	NA	0	NA	0	NA	NA	0	NA	0
1531429	Bacteria; Actinobacteria; Coriobacteriia; Coriobacteriales; Coriobacteriaceae; NA; NA; Coriobacteriaceae bacterium 68-1-3	NA	0	NA	0	NA	0	NA	0	NA	NA	0	NA	0
469378	Bacteria; Actinobacteria; Coriobacteriia; Eggerthellales; Eggerthellaceae; Cryptobacterium; Cryptobacterium curtum; Cryptobacterium curtum DSM 15641	NA	0	NA	0	NA	0	NA	0	NA	NA	0	NA	0
649764	Bacteria; Actinobacteria; Coriobacteriia; Eggerthellales; Eggerthellaceae; Slackia; Slackia exigua; Slackia exigua ATCC 700122	NA	0	NA	0	NA	0	NA	0	NA	NA	0	NA	0
471855	Bacteria; Actinobacteria; Coriobacteriia; Eggerthellales; Eggerthellaceae; Slackia; Slackia heliotrinireducens; Slackia heliotrinireducens DSM 20476	NA	0	NA	0	NA	0	NA	0	NA	NA	0	NA	0
1258858	Bacteria; Actinobacteria; NA; Micrococcales; Micrococcaceae; Arthrobacter; NA; Terrabacteria group	NA	0	NA	0	NA	0	NA	0	NA	NA	0	NA	0
1848755	Bacteria; Actinobacteria; NA; NA; NA; NA; NA; Actinobacteria bacterium IMCC26077	NA	0	NA	0	NA	0	NA	0	NA	NA	0	NA	0
2003555	Bacteria; Actinobacteria; Nitriliruptoria; Egibacterales; Egibacteraceae; Egibacter; NA; Egibacter sp.	NA	0	NA	0	NA	0	NA	0	NA	NA	0	NA	0
591198	Bacteria; Actinobacteria; Nitriliruptoria; Euzebyales; Euzebyaceae; Euzebya; NA; Euzebya tangerina	NA	0	NA	0	NA	0	NA	0	NA	NA	0	NA	0
2093808	Bacteria; Actinobacteria; Nitriliruptoria; Nitriliruptorales; Nitriliruptoraceae; NA; NA; Nitriliruptoraceae bacterium	NA	0	NA	0	NA	0	NA	0	NA	NA	0	NA	0
1799656	Bacteria; Actinobacteria; Rubrobacteria; Gaiellales; Gaiellaceae; Gaiella; NA; Gaiella sp. SCGC AG-212-M14	NA	0	NA	0	NA	0	NA	0	NA	NA	0	NA	0
2093372	Bacteria; Actinobacteria; Rubrobacteria; Gaiellales; NA; NA; NA; Gaiellales bacterium	NA	0	NA	0	NA	0	NA	0	NA	NA	0	NA	0
2051957	Bacteria; Actinobacteria; Rubrobacteria; Rubrobacterales; Rubrobacteraceae; Rubrobacter; NA; Rubrobacter indicoceani	NA	0	NA	0	NA	0	NA	0	NA	NA	0	NA	0
42256	Bacteria; Actinobacteria; Rubrobacteria; Rubrobacterales; Rubrobacteraceae; Rubrobacter; NA; Rubrobacter radiotolerans	NA	0	NA	0	NA	0	NA	0	NA	NA	0	NA	0
266117	Bacteria; Actinobacteria; Rubrobacteria; Rubrobacterales; Rubrobacteraceae; Rubrobacter; Rubrobacter xylanophilus; Rubrobacter xylanophilus DSM 9941	NA	0	NA	0	NA	0	NA	0	NA	NA	0	NA	0
1301082	Bacteria; Actinobacteria; Thermoleophilia; Solirubrobacterales; Conexibacteraceae; Conexibacter; NA; Conexibacter sp. JCM 18997	NA	0	NA	0	NA	0	1301082_Csp@BBFB01000021.1_1|; 1301082_Csp@BBFB01001118.1_1|; 1301082_Csp@BBFB01000267.1_1|; 1301082_Csp@BBFB01000614.1_1|;	4	NA	1301082_Csp@BBFB01000021.1_3|; 1301082_Csp@BBFB01000021.1_4|;	2	NA	0
2133960	Bacteria; Actinobacteria; Thermoleophilia; Solirubrobacterales; Conexibacteraceae; Conexibacter; NA; Conexibacter sp. Seoho-28	NA	0	NA	0	NA	0	2133960_Csp@PTL54254.1|; 2133960_Csp@PTL58371.1|; 2133960_Csp@PTL56571.1|; 2133960_Csp@PTL54396.1|; 2133960_Csp@PTL58166.1|; 2133960_Csp@PTL58373.1|; 2133960_Csp@PTL54250.1|; 2133960_Csp@PTL54269.1|; 2133960_Csp@PTL54397.1|; 2133960_Csp@PTL56572.1|; 2133960_Csp@PTL58374.1|; 2133960_Csp@PTL54248.1|; 2133960_Csp@PTL56567.1|; 2133960_Csp@PTL58372.1|; 2133960_Csp@PTL58170.1|; 2133960_Csp@PTL56570.1|;…	56	2133960_Csp@PTL56571.1| hypothetical protein C7Y72_16615 Conexibacter sp. Seoho 28;	2133960_Csp@PTL54247.1|; 2133960_Csp@PTL54417.1|; 2133960_Csp@PTL54419.1|; 2133960_Csp@PTL54420.1|; 2133960_Csp@PTL56296.1|; 2133960_Csp@PTL56297.1|; 2133960_Csp@PTL56574.1|; 2133960_Csp@PTL56575.1|; 2133960_Csp@PTL58171.1|; 2133960_Csp@PTL58172.1|; 2133960_Csp@PTL59548.1|; 2133960_Csp@PTL59549.1|; 2133960_Csp@PTL59943.1|; 2133960_Csp@PTL60787.1|;	14	NA	0
1122939	Bacteria; Actinobacteria; Thermoleophilia; Solirubrobacterales; Patulibacteraceae; Patulibacter; Patulibacter americanus; Patulibacter americanus DSM 16676	NA	0	NA	0	NA	0	1122939_Pamericanus@ATUD01000001.1_119|; 1122939_Pamericanus@ATUD01000001.1_268|; 1122939_Pamericanus@ATUD01000001.1_272|; 1122939_Pamericanus@ATUD01000001.1_270|; 1122939_Pamericanus@ATUD01000001.1_118|; 1122939_Pamericanus@ATUD01000001.1_120|; 1122939_Pamericanus@ATUD01000001.1_117|; 1122939_Pamericanus@ATUD01000001.1_121|; 1122939_Pamericanus@ATUD01000001.1_273|; 1122939_Pamericanus@ATUD010000…	12	NA	1122939_Pamericanus@ATUD01000002.1_28|; 1122939_Pamericanus@ATUD01000002.1_29|;	2	NA	0
29539	Bacteria; Actinobacteria; Thermoleophilia; Thermoleophilales; Thermoleophilaceae; Thermoleophilum; NA; Thermoleophilum album	NA	0	NA	0	NA	0	29539_Talbum@SEH10483.1|; 29539_Talbum@SEH10486.1|; 29539_Talbum@SEH10487.1|; 29539_Talbum@SEH12151.1|; 29539_Talbum@SEH12158.1|; 29539_Talbum@SEH12148.1|; 29539_Talbum@SEH12145.1|; 29539_Talbum@SEH10484.1|; 29539_Talbum@SEH10485.1|; 29539_Talbum@SEH12154.1|; 29539_Talbum@SEH10482.1|; 29539_Talbum@SEH12161.1|;	12	NA	29539_Talbum@SEH12136.1|; 29539_Talbum@SEH12140.1|;	2	NA	0
224324	Bacteria; Aquificae; Aquificae; Aquificales; Aquificaceae; Aquifex; Aquifex aeolicus; Aquifex aeolicus VF5	NA	0	NA	0	NA	0	224324_Aaeolicus@AAC07452.1|; 224324_Aaeolicus@AAC06746.1|;	2	NA	224324_Aaeolicus@AAC06647.1|; 224324_Aaeolicus@AAC07457.1|;	2	224324_Aaeolicus_ordered_Mla_1_1@AAC07448.1|;	1
436114	Bacteria; Aquificae; Aquificae; Aquificales; Hydrogenothermaceae; Sulfurihydrogenibium; NA; Sulfurihydrogenibium sp. YO3AOP1	NA	0	NA	0	NA	0	436114_Ssp@ACD66036.1|;	1	436114_Ssp@ACD66036.1| Mammalian cell entry related domain protein Sulfurihydrogenibium sp. YO3AOP1;	436114_Ssp@ACD67292.1|;	1	NA	0
1298851	Bacteria; Aquificae; Aquificae; Aquificales; NA; Thermosulfidibacter; Thermosulfidibacter takaii; Thermosulfidibacter takaii ABI70S6	1298851_Ttakaii@BAT71241.1|;	1	NA	0	1298851_Ttakaii@BAT71240.1|;	1	1298851_Ttakaii@BAT71001.1|; 1298851_Ttakaii@BAT71242.1|; 1298851_Ttakaii@BAT71388.1|;	3	1298851_Ttakaii@BAT71001.1| virulence factor Mce family protein Thermosulfidibacter takaii ABI70S6;	1298851_Ttakaii@BAT71244.1|; 1298851_Ttakaii@BAT71386.1|; 1298851_Ttakaii@BAT72541.1|;	3	1298851_Ttakaii_ordered_Mla_2_1@BAT71387.1|; 1298851_Ttakaii_ordered_Mla_1_1@BAT71243.1|;	2
868864	Bacteria; Aquificae; Aquificae; Desulfurobacteriales; Desulfurobacteriaceae; Desulfurobacterium; Desulfurobacterium thermolithotrophum; Desulfurobacterium thermolithotrophum DSM 11699	NA	0	NA	0	NA	0	868864_Dthermolithotrophum@ADY73452.1|;	1	868864_Dthermolithotrophum@ADY73452.1| Mammalian cell entry related domain protein Desulfurobacterium thermolithotrophum DSM 11699;	868864_Dthermolithotrophum@ADY73450.1|;	1	868864_Dthermolithotrophum_ordered_Mla_1_1@ADY73451.1|;	1
240169	Bacteria; Aquificae; Aquificae; Desulfurobacteriales; Desulfurobacteriaceae; Desulfurobacterium; NA; Desulfurobacterium atlanticum	NA	0	NA	0	NA	0	240169_Datlanticum@SNR79321.1|;	1	240169_Datlanticum@SNR79321.1| phospholipidcholesterolgamma HCH transport system substrate binding protein Desulfurobacterium atlanticum;	240169_Datlanticum@SNR79284.1|;	1	240169_Datlanticum_ordered_Mla_1_1@SNR79299.1|;	1
648996	Bacteria; Aquificae; Aquificae; Desulfurobacteriales; Desulfurobacteriaceae; Thermovibrio; Thermovibrio ammonificans; Thermovibrio ammonificans HB-1	NA	0	NA	0	NA	0	648996_Tammonificans@ADU96978.1|;	1	648996_Tammonificans@ADU96978.1| Mammalian cell entry related domain protein Thermovibrio ammonificans HB 1;	648996_Tammonificans@ADU96976.1|;	1	648996_Tammonificans_ordered_Mla_1_1@ADU96977.1|;	1
1303518	Bacteria; Armatimonadetes; Chthonomonadetes; Chthonomonadales; Chthonomonadaceae; Chthonomonas; Chthonomonas calidirosea; Chthonomonas calidirosea T49	NA	0	NA	0	NA	0	1303518_Ccalidirosea@CCW35140.1|;	1	1303518_Ccalidirosea@CCW35140.1| ABC type transport system involved in resistance to organic solvents periplasmic component Chthonomonas calidirosea T49;	1303518_Ccalidirosea@CCW35142.1|;	1	1303518_Ccalidirosea_ordered_Mla_1_1@CCW35141.1|;	1
1946332	Bacteria; Armatimonadetes; Chthonomonadetes; Chthonomonadales; Chthonomonadaceae; Chthonomonas; NA; Chthonomonas sp. UBA2354	NA	0	NA	0	NA	0	1946332_Csp@DDTW01000059.1_62|;	1	1946332_Csp@DDTW01000059.1_62| 60123_61544;	1946332_Csp@DDTW01000031.1_5|;	1	NA	0
1946339	Bacteria; Armatimonadetes; Chthonomonadetes; Chthonomonadales; Chthonomonadaceae; Chthonomonas; NA; Chthonomonas sp. UBA2785	NA	0	NA	0	NA	0	1946339_Csp@DEIB01000044.1_12|;	1	1946339_Csp@DEIB01000044.1_12| 13532_14887;	1946339_Csp@DEIB01000025.1_17|;	1	NA	0
661478	Bacteria; Armatimonadetes; Fimbriimonadia; Fimbriimonadales; Fimbriimonadaceae; Fimbriimonas; Fimbriimonas ginsengisoli; Fimbriimonas ginsengisoli Gsoil 348	NA	0	NA	0	NA	0	661478_Fginsengisoli@AIE83905.1|;	1	661478_Fginsengisoli@AIE83905.1| Mammalian cell entry related domain protein Fimbriimonas ginsengisoli Gsoil 348;	661478_Fginsengisoli@AIE85444.1|;	1	NA	0
1973917	Bacteria; Armatimonadetes; NA; NA; NA; NA; NA; Armatimonadetes bacterium CG07_land_8_20_14_0_80_59_28	NA	0	NA	0	NA	0	1973917_Abacterium@PIU60305.1|;	1	1973917_Abacterium@PIU60305.1| hypothetical protein COS85_25210 Armatimonadetes bacterium CG07_land_8_20_14_0_80_59_28;	1973917_Abacterium@PIU60311.1|;	1	1973917_Abacterium_ordered_Mla_1_1@PIU60306.1|;	1
2004468	Bacteria; Armatimonadetes; NA; NA; NA; NA; NA; Armatimonadetes bacterium Uphvl-Ar2	NA	0	NA	0	NA	0	2004468_Abacterium@ARU44622.1|;	1	2004468_Abacterium@ARU44622.1| hypothetical protein CCB81_10895 Armatimonadetes bacterium Uphvl Ar2;	2004468_Abacterium@ARU43486.1|;	1	NA	0
226186	Bacteria; Bacteroidetes; Bacteroidia; Bacteroidales; Bacteroidaceae; Bacteroides; Bacteroides thetaiotaomicron; Bacteroides thetaiotaomicron VPI-5482	NA	0	NA	0	NA	0	226186_Bthetaiotaomicron@AAO77249.1|;	1	NA	226186_Bthetaiotaomicron@AAO78943.1|;	1	NA	0
1642647	Bacteria; Bacteroidetes; Bacteroidia; Bacteroidales; Dysgonamonadaceae; Proteiniphilum; NA; Proteiniphilum saccharofermentans	NA	0	NA	0	NA	0	1642647_Psaccharofermentans@SCD19215.1|; 1642647_Psaccharofermentans@SCD19217.1|;	2	NA	1642647_Psaccharofermentans@SCD18951.1|; 1642647_Psaccharofermentans@SCD19213.1|;	2	1642647_Psaccharofermentans_ordered_Mla_1_1@SCD19214.1|;	1
709991	Bacteria; Bacteroidetes; Bacteroidia; Bacteroidales; Odoribacteraceae; Odoribacter; Odoribacter splanchnicus; Odoribacter splanchnicus DSM 20712	NA	0	NA	0	NA	0	709991_Osplanchnicus@ADY34616.1|;	1	NA	709991_Osplanchnicus@ADY34305.1|;	1	NA	0
1717717	Bacteria; Bacteroidetes; Bacteroidia; Marinilabiliales; Marinifilaceae; NA; NA; Marinifilaceae bacterium SPP2	NA	0	NA	0	NA	0	1717717_Mbacterium@BAX82726.1|;	1	NA	1717717_Mbacterium@BAX80286.1|;	1	NA	0
889453	Bacteria; Bacteroidetes; Bacteroidia; Marinilabiliales; Marinilabiliaceae; Alkalitalea; NA; Alkalitalea saponilacus	NA	0	NA	0	NA	0	889453_Asaponilacus@ASB47650.1|; 889453_Asaponilacus@ASB48124.1|; 889453_Asaponilacus@ASB47886.1|;	3	NA	889453_Asaponilacus@ASB48126.1|; 889453_Asaponilacus@ASB49403.1|; 889453_Asaponilacus@ASB51008.1|;	3	889453_Asaponilacus_ordered_Mla_1_1@ASB47885.1|; 889453_Asaponilacus_ordered_Mla_2_1@ASB48127.1|;	2
1168034	Bacteria; Bacteroidetes; Bacteroidia; Marinilabiliales; Prolixibacteraceae; Draconibacterium; NA; Draconibacterium orientale	NA	0	NA	0	NA	0	1168034_Dorientale@AHW62454.1|;	1	NA	1168034_Dorientale@AHW59661.1|;	1	NA	0
1850526	Bacteria; Bacteroidetes; Chitinophagia; Chitinophagales; Chitinophagaceae; Arachidicoccus; NA; Arachidicoccus sp. BS20	NA	0	NA	0	NA	0	1850526_Asp@ANI89549.1|;	1	NA	1850526_Asp@ANI90657.1|;	1	NA	0
1176587	Bacteria; Bacteroidetes; Chitinophagia; Chitinophagales; Chitinophagaceae; Niabella; NA; Niabella ginsenosidivorans	NA	0	NA	0	NA	0	1176587_Nginsenosidivorans@ANH79845.1|;	1	NA	1176587_Nginsenosidivorans@ANH79798.1|;	1	NA	0
1962172	Bacteria; Bacteroidetes; Chitinophagia; Chitinophagales; NA; NA; NA; Chitinophagales bacterium 62-2	NA	0	NA	0	NA	0	NA	0	NA	1962172_Cbacterium@MWYU01000644.1_9|;	1	NA	0
880071	Bacteria; Bacteroidetes; Cytophagia; Cytophagales; Bernardetiaceae; Bernardetia; Bernardetia litoralis; Bernardetia litoralis DSM 6794	NA	0	NA	0	NA	0	880071_Blitoralis@AFM03024.1|;	1	NA	880071_Blitoralis@AFM05573.1|;	1	NA	0
926556	Bacteria; Bacteroidetes; Cytophagia; Cytophagales; Cyclobacteriaceae; Echinicola; Echinicola vietnamensis; Echinicola vietnamensis DSM 17526	NA	0	NA	0	NA	0	926556_Evietnamensis@AGA80250.1|;	1	NA	926556_Evietnamensis@AGA80252.1|;	1	926556_Evietnamensis_ordered_Mla_1_1@AGA80251.1|;	1
643867	Bacteria; Bacteroidetes; Cytophagia; Cytophagales; Flammeovirgaceae; Marivirga; Marivirga tractuosa; Marivirga tractuosa DSM 4126	NA	0	NA	0	NA	0	643867_Mtractuosa@ADR20102.1|;	1	NA	643867_Mtractuosa@ADR23449.1|;	1	NA	0
926562	Bacteria; Bacteroidetes; Flavobacteriia; Flavobacteriales; Cryomorphaceae; Owenweeksia; Owenweeksia hongkongensis; Owenweeksia hongkongensis DSM 17368	NA	0	NA	0	NA	0	926562_Ohongkongensis@AEV31231.1|;	1	NA	926562_Ohongkongensis@AEV32794.1|;	1	NA	0
402612	Bacteria; Bacteroidetes; Flavobacteriia; Flavobacteriales; Flavobacteriaceae; Flavobacterium; Flavobacterium psychrophilum; Flavobacterium psychrophilum JIP02/86	NA	0	NA	0	NA	0	402612_Fpsychrophilum@CAL42856.1|;	1	NA	402612_Fpsychrophilum@CAL43461.1|;	1	NA	0
884107	Bacteria; Bacteroidetes; Flavobacteriia; Flavobacteriales; Schleiferiaceae; Schleiferia; NA; Schleiferia thermophila	NA	0	NA	0	NA	0	884107_Sthermophila@RCX03219.1|;	1	NA	884107_Sthermophila@RCX02161.1|;	1	NA	0
1950766	Bacteria; Bacteroidetes; NA; Bacteroidetes Order II. Incertae sedis; NA; NA; NA; Bacteroidetes bacterium UBA7368	NA	0	NA	0	1950766_Bbacterium@DKOG01000261.1_6|;	1	1950766_Bbacterium@DKOG01000029.1_4|; 1950766_Bbacterium@DKOG01000171.1_4|;	2	NA	1950766_Bbacterium@DKOG01000029.1_2|; 1950766_Bbacterium@DKOG01000051.1_2|; 1950766_Bbacterium@DKOG01000171.1_2|;	3	1950766_Bbacterium_ordered_Mla_1_1@DKOG01000029.1_3|; 1950766_Bbacterium_ordered_Mla_2_1@DKOG01000171.1_3|;	2
1779382	Bacteria; Bacteroidetes; NA; Bacteroidetes Order II. Incertae sedis; Rhodothermaceae; NA; NA; Rhodothermaceae bacterium RA	NA	0	NA	0	1779382_Rbacterium@ARA93725.1|;	1	1779382_Rbacterium@ARA92711.1|; 1779382_Rbacterium@ARA93087.1|;	2	NA	1779382_Rbacterium@ARA92228.1|; 1779382_Rbacterium@ARA92709.1|; 1779382_Rbacterium@ARA93085.1|;	3	1779382_Rbacterium_ordered_Mla_2_1@ARA93086.1|; 1779382_Rbacterium_ordered_Mla_1_1@ARA92710.1|;	2
309807	Bacteria; Bacteroidetes; NA; Bacteroidetes Order II. Incertae sedis; Rhodothermaceae; Salinibacter; Salinibacter ruber; Salinibacter ruber DSM 13855	NA	0	NA	0	309807_Sruber@ABC45697.1|;	1	309807_Sruber@ABC45229.1|; 309807_Sruber@ABC45246.1|;	2	NA	309807_Sruber@ABC43966.1|; 309807_Sruber@ABC46044.1|;	2	309807_Sruber_ordered_Mla_1_1@ABC44592.1|; 309807_Sruber_ordered_Mla_2_1@ABC45736.1|;	2
2014804	Bacteria; Bacteroidetes; Saprospiria; Saprospirales; Lewinellaceae; NA; NA; Lewinellaceae bacterium SD302	NA	0	NA	0	NA	0	2014804_Lbacterium@PHI18998.1|; 2014804_Lbacterium@PHI21176.1|;	2	NA	2014804_Lbacterium@PHI18764.1|;	1	NA	0
2026790	Bacteria; Bacteroidetes; Saprospiria; Saprospirales; NA; NA; NA; Saprospirales bacterium	NA	0	NA	0	NA	0	2026790_Sbacterium@MAT55036.1|;	1	NA	2026790_Sbacterium@MAT55181.1|;	1	NA	0
1986670	Bacteria; Bacteroidetes; Saprospiria; Saprospirales; NA; NA; NA; Saprospirales bacterium TMED214	NA	0	NA	0	NA	0	1986670_Sbacterium@OUW87826.1|;	1	NA	1986670_Sbacterium@OUW75810.1|; 1986670_Sbacterium@OUW87830.1|;	2	1986670_Sbacterium_ordered_Mla_1_1@OUW87825.1|;	1
984262	Bacteria; Bacteroidetes; Saprospiria; Saprospirales; Saprospiraceae; Saprospira; Saprospira grandis; Saprospira grandis str. Lewin	NA	0	NA	0	NA	0	984262_Sgrandis@AFC24787.1|; 984262_Sgrandis@AFC24788.1|;	2	NA	984262_Sgrandis@AFC23462.1|;	1	984262_Sgrandis_ordered_Mla_1_1@AFC23463.1|;	1
1895838	Bacteria; Bacteroidetes; Sphingobacteriia; Sphingobacteriales; NA; NA; NA; Sphingobacteriales bacterium 44-61	NA	0	NA	0	NA	0	1895838_Sbacterium@OJV99531.1|; 1895838_Sbacterium@OJW02649.1|; 1895838_Sbacterium@OJV97974.1|; 1895838_Sbacterium@OJV97731.1|;	4	NA	1895838_Sbacterium@OJV97459.1|; 1895838_Sbacterium@OJV99708.1|;	2	1895838_Sbacterium_ordered_Mla_1_1@OJV99532.1|;	1
188932	Bacteria; Bacteroidetes; Sphingobacteriia; Sphingobacteriales; Sphingobacteriaceae; Pedobacter; NA; Pedobacter cryoconitis	NA	0	NA	0	NA	0	188932_Pcryoconitis@AMP98634.1|; 188932_Pcryoconitis@AMP98454.1|;	2	NA	188932_Pcryoconitis@AMP98452.1|; 188932_Pcryoconitis@AMQ01799.1|;	2	188932_Pcryoconitis_ordered_Mla_1_1@AMP98453.1|;	1
485917	Bacteria; Bacteroidetes; Sphingobacteriia; Sphingobacteriales; Sphingobacteriaceae; Pedobacter; Pedobacter heparinus; Pedobacter heparinus DSM 2366	NA	0	NA	0	NA	0	485917_Pheparinus@ACU04075.1|; 485917_Pheparinus@ACU03017.1|;	2	NA	485917_Pheparinus@ACU03019.1|; 485917_Pheparinus@ACU05654.1|;	2	485917_Pheparinus_ordered_Mla_1_1@ACU03018.1|;	1
1749045	Bacteria; Balneolaeota; Balneolia; Balneolales; Balneolaceae; Gracilimonas; NA; Gracilimonas amylolytica	NA	0	NA	0	1749045_Gamylolytica@PQBS01000037.1_472|;	1	1749045_Gamylolytica@PQBS01000040.1_297|;	1	NA	1749045_Gamylolytica@PQBS01000040.1_295|;	1	1749045_Gamylolytica_ordered_Mla_1_1@PQBS01000040.1_296|;	1
2053516	Bacteria; Balneolaeota; Balneolia; Balneolales; Balneolaceae; NA; NA; Balneolaceae bacterium	NA	0	NA	0	NA	0	NA	0	NA	NA	0	NA	0
1951487	Bacteria; Balneolaeota; Balneolia; Balneolales; Balneolaceae; NA; NA; Balneolaceae bacterium UBA1514	NA	0	NA	0	NA	0	NA	0	NA	NA	0	NA	0
2094027	Bacteria; Balneolaeota; Balneolia; NA; NA; NA; NA; Balneolia bacterium	NA	0	NA	0	NA	0	2094027_Bbacterium@PUKH01000070.1_42|;	1	NA	2094027_Bbacterium@PUKH01000070.1_40|;	1	2094027_Bbacterium_ordered_Mla_1_1@PUKH01000070.1_41|;	1
1457365	Bacteria; Balneolaeota; NA; NA; NA; Candidatus Cyclonatronum; NA; Candidatus Cyclonatronum proteinivorum	NA	0	NA	0	1457365_CCyclonatronum@AXJ00474.1|;	1	1457365_CCyclonatronum@AXI99323.1|;	1	NA	1457365_CCyclonatronum@AXI99321.1|;	1	1457365_CCyclonatronum_ordered_Mla_1_1@AXI99322.1|;	1
511051	Bacteria; Caldiserica; Caldisericia; Caldisericales; Caldisericaceae; Caldisericum; Caldisericum exile; Caldisericum exile AZM16c01	NA	0	NA	0	NA	0	NA	0	NA	NA	0	NA	0
693075	Bacteria; Caldiserica; Caldisericia; Caldisericales; Caldisericaceae; Caldisericum; NA; Caldisericum exile	NA	0	NA	0	NA	0	NA	0	NA	NA	0	NA	0
1973933	Bacteria; Caldiserica; NA; NA; NA; NA; NA; Caldiserica bacterium CG17_big_fil_post_rev_8_21_14_2_50_35_7	NA	0	NA	0	NA	0	NA	0	NA	NA	0	NA	0
1953180	Bacteria; Caldiserica; NA; NA; NA; NA; NA; Caldiserica bacterium UBA4770	NA	0	NA	0	NA	0	NA	0	NA	NA	0	NA	0
1953182	Bacteria; Caldiserica; NA; NA; NA; NA; NA; Caldiserica bacterium UBA6126	NA	0	NA	0	NA	0	NA	0	NA	NA	0	NA	0
880073	Bacteria; Calditrichaeota; Calditrichae; Calditrichales; Calditrichaceae; Caldithrix; Caldithrix abyssi; Caldithrix abyssi DSM 13497	NA	0	NA	0	NA	0	880073_Cabyssi@EHO40705.1|; 880073_Cabyssi@EHO41550.1|; 880073_Cabyssi@EHO40527.1|;	3	NA	880073_Cabyssi@EHO40707.1|; 880073_Cabyssi@EHO41548.1|; 880073_Cabyssi@EHO42310.1|;	3	880073_Cabyssi_ordered_Mla_2_1@EHO41549.1|; 880073_Cabyssi_ordered_Mla_1_1@EHO40708.1|;	2
1797576	Bacteria; Calditrichaeota; Calditrichae; Calditrichales; Calditrichaceae; Caldithrix; NA; Caldithrix sp. RBG_13_44_9	NA	0	NA	0	NA	0	NA	0	NA	NA	0	NA	0
1960894	Bacteria; Calditrichaeota; NA; NA; NA; NA; NA; Calditrichaeota bacterium AABM5.125.24	NA	0	NA	0	NA	0	1960894_Cbacterium@MWJR01000100.1_5|;	1	NA	1960894_Cbacterium@MWJR01000100.1_2|;	1	NA	0
1960895	Bacteria; Calditrichaeota; NA; NA; NA; NA; NA; Calditrichaeota bacterium AABM5.25.91	NA	0	NA	0	NA	0	1960895_Cbacterium@MWJS01000260.1_3|; 1960895_Cbacterium@MWJS01000538.1_4|;	2	NA	1960895_Cbacterium@MWJS01000260.1_1|; 1960895_Cbacterium@MWJS01001120.1_2|; 1960895_Cbacterium@MWJS01001448.1_1|;	3	1960895_Cbacterium_ordered_Mla_1_1@MWJS01000260.1_2|;	1
2052330	Bacteria; candidate division FCPU426; NA; NA; NA; NA; NA; candidate division FCPU426 bacterium	NA	0	NA	0	NA	0	2052330_cdivision@PLFD01000049.1_36|;	1	NA	2052330_cdivision@PLFD01000049.1_34|;	1	2052330_cdivision_ordered_Mla_1_1@PLFD01000049.1_35|;	1
2072418	Bacteria; candidate division GN15; NA; NA; NA; NA; NA; candidate division GN15 bacterium	NA	0	NA	0	NA	0	2072418_cdivision@PWB70214.1|;	1	NA	2072418_cdivision@PWB70212.1|; 2072418_cdivision@PWB75890.1|;	2	2072418_cdivision_ordered_Mla_1_1@PWB70213.1|;	1
1704032	Bacteria; candidate division KD3-62; NA; NA; NA; NA; NA; candidate division KD3-62 bacterium DG_56	NA	0	NA	0	NA	0	1704032_cdivision@KPJ64672.1|;	1	NA	1704032_cdivision@KPJ64670.1|;	1	1704032_cdivision_ordered_Mla_1_1@KPJ64671.1|;	1
1956175	Bacteria; candidate division KSB1; NA; NA; NA; NA; NA; candidate division KSB1 bacterium 4484_188	NA	0	NA	0	NA	0	NA	0	NA	1956175_cdivision@OPX31658.1|;	1	NA	0
1968530	Bacteria; candidate division KSB1; NA; NA; NA; NA; NA; candidate division KSB1 bacterium 4484_219	NA	0	NA	0	NA	0	1968530_cdivision@OQX59586.1|;	1	NA	NA	0	NA	0
1970772	Bacteria; candidate division KSB1; NA; NA; NA; NA; NA; candidate division KSB1 bacterium 4484_87	NA	0	1970772_cdivision@OQX87982.1|;	1	NA	0	1970772_cdivision@OQX87184.1|; 1970772_cdivision@OQX87984.1|; 1970772_cdivision@OQX83114.1|;	3	NA	1970772_cdivision@OQX87186.1|; 1970772_cdivision@OQX87983.1|;	2	1970772_cdivision_ordered_Mla_4_2@OQX87185.1|; 1970772_cdivision_ordered_Mla_1_1@OQX87989.1|;	2
1971636	Bacteria; candidate division KSB1; NA; NA; NA; NA; NA; candidate division KSB1 bacterium 4572_119	NA	0	1971636_cdivision@OQX96364.1|;	1	NA	0	1971636_cdivision@OQX96366.1|;	1	NA	1971636_cdivision@OQX96373.1|;	1	1971636_cdivision_ordered_Mla_1_1@OQX96365.1|;	1
1798559	Bacteria; candidate division KSB1; NA; NA; NA; NA; NA; candidate division KSB1 bacterium RBG_16_48_16	NA	0	1798559_cdivision@OGC01411.1|;	1	NA	0	1798559_cdivision@OGC06211.1|; 1798559_cdivision@OGC01413.1|;	2	NA	1798559_cdivision@OGB98291.1|; 1798559_cdivision@OGC01417.1|; 1798559_cdivision@OGC06215.1|;	3	1798559_cdivision_ordered_Mla_1_1@OGC06212.1|; 1798559_cdivision_ordered_Mla_2_1@OGC01412.1|;	2
2044937	Bacteria; candidate division KSB1; NA; NA; NA; NA; NA; candidate division KSB3 bacterium	NA	0	2044937_cdivision@PID56059.1|;	1	NA	0	2044937_cdivision@PID56061.1|;	1	NA	2044937_cdivision@PID56060.1|;	1	2044937_cdivision_ordered_Mla_1_1@PID56077.1|;	1
1869227	Bacteria; candidate division LCP-89; NA; NA; NA; NA; NA; bacterium LCP89	NA	0	NA	0	NA	0	NA	0	NA	NA	0	NA	0
2012998	Bacteria; candidate division LCP-89; NA; NA; NA; NA; NA; candidate division LCP-89 bacterium B3_LCP	NA	0	NA	0	NA	0	NA	0	NA	NA	0	NA	0
2211376	Bacteria; candidate division NC10; NA; NA; NA; Candidatus Methylomirabilis; NA; Candidatus Methylomirabilis lanthanidiphila	2211376_CMethylomirabilis@SYW90039.1|;	1	NA	0	2211376_CMethylomirabilis@SYW88069.1|; 2211376_CMethylomirabilis@SYW90400.1|;	2	2211376_CMethylomirabilis@SYW88071.1|; 2211376_CMethylomirabilis@SYW88046.1|; 2211376_CMethylomirabilis@SYW88544.1|;	3	NA	2211376_CMethylomirabilis@SYW88048.1|; 2211376_CMethylomirabilis@SYW88073.1|; 2211376_CMethylomirabilis@SYW88542.1|;	3	2211376_CMethylomirabilis_ordered_Mla_3_1@SYW88047.1|; 2211376_CMethylomirabilis_ordered_Mla_1_1@SYW88543.1|; 2211376_CMethylomirabilis_ordered_Mla_2_1@SYW88072.1|;	3
2033718	Bacteria; candidate division NC10; NA; NA; NA; Candidatus Methylomirabilis; NA; Candidatus Methylomirabilis limnetica	2033718_CMethylomirabilis@PTL35630.1|;	1	NA	0	2033718_CMethylomirabilis@PTL35309.1|; 2033718_CMethylomirabilis@PTL36623.1|;	2	2033718_CMethylomirabilis@PTL36759.1|; 2033718_CMethylomirabilis@PTL37039.1|;	2	NA	2033718_CMethylomirabilis@PTL36620.1|; 2033718_CMethylomirabilis@PTL37060.1|;	2	2033718_CMethylomirabilis_ordered_Mla_2_1@PTL36621.1|; 2033718_CMethylomirabilis_ordered_Mla_1_1@PTL37040.1|;	2
671143	Bacteria; candidate division NC10; NA; NA; NA; Candidatus Methylomirabilis; NA; Candidatus Methylomirabilis oxyfera	671143_CMethylomirabilis@CBE69147.1|;	1	NA	0	671143_CMethylomirabilis@CBE69267.1|; 671143_CMethylomirabilis@CBE69679.1|;	2	671143_CMethylomirabilis@CBE69704.1|; 671143_CMethylomirabilis@CBE69269.1|;	2	NA	671143_CMethylomirabilis@CBE69271.1|; 671143_CMethylomirabilis@CBE69702.1|;	2	671143_CMethylomirabilis_ordered_Mla_2_1@CBE69703.1|; 671143_CMethylomirabilis_ordered_Mla_1_1@CBE69270.1|;	2
2032687	Bacteria; candidate division NC10; NA; NA; NA; Candidatus Methylomirabilis; NA; Candidatus Methylomirabilis sp.	2032687_CMethylomirabilis@NSJM01000006.1_38|;	1	NA	0	2032687_CMethylomirabilis@NSJM01000002.1_80|; 2032687_CMethylomirabilis@NSJM01000028.1_21|;	2	2032687_CMethylomirabilis@NSJM01000021.1_26|; 2032687_CMethylomirabilis@NSJM01000094.1_5|; 2032687_CMethylomirabilis@NSJM01000002.1_82|;	3	NA	2032687_CMethylomirabilis@NSJM01000002.1_84|; 2032687_CMethylomirabilis@NSJM01000021.1_28|; 2032687_CMethylomirabilis@NSJM01000094.1_3|;	3	2032687_CMethylomirabilis_ordered_Mla_2_1@NSJM01000021.1_27|; 2032687_CMethylomirabilis_ordered_Mla_1_1@NSJM01000002.1_83|; 2032687_CMethylomirabilis_ordered_Mla_3_1@NSJM01000094.1_4|;	3
1801657	Bacteria; candidate division NC10; NA; NA; NA; NA; NA; candidate division NC10 bacterium RBG_16_65_8	NA	0	NA	0	1801657_cdivision@OGB93995.1|;	1	1801657_cdivision@OGB91264.1|;	1	NA	1801657_cdivision@OGB92387.1|;	1	1801657_cdivision_ordered_Mla_1_2@OGB91263.1|;	1
1980939	Bacteria; candidate division NPL-UPA2; NA; NA; NA; NA; NA; candidate division NPL-UPA2 bacterium Unc8	NA	0	NA	0	NA	0	NA	0	NA	NA	0	NA	0
1703762	Bacteria; candidate division SM23-31; NA; NA; NA; NA; NA; bacterium SM23_31	NA	0	NA	0	NA	0	NA	0	NA	NA	0	NA	0
2250710	Bacteria; candidate division TA06 ; NA; NA; NA; NA; NA; candidate division TA06 bacterium	NA	0	NA	0	NA	0	2250710_cdivision@RKX67616.1|;	1	NA	2250710_cdivision@RKX67614.1|;	1	2250710_cdivision_ordered_Mla_1_1@RKX67615.1|;	1
1635278	Bacteria; candidate division TA06 ; NA; NA; NA; NA; NA; candidate division TA06 bacterium 32_111	NA	0	NA	0	NA	0	1635278_cdivision@KUK50345.1|;	1	NA	1635278_cdivision@KUK50343.1|;	1	1635278_cdivision_ordered_Mla_1_1@KUK50344.1|;	1
1703771	Bacteria; candidate division TA06 ; NA; NA; NA; NA; NA; candidate division TA06 bacterium DG_26	NA	0	NA	0	NA	0	NA	0	NA	NA	0	NA	0
1703772	Bacteria; candidate division TA06 ; NA; NA; NA; NA; NA; candidate division TA06 bacterium DG_78	NA	0	NA	0	NA	0	1703772_cdivision@KPJ71537.1|;	1	NA	NA	0	NA	0
1973746	Bacteria; candidate division TA06 ; NA; NA; NA; NA; NA; candidate division TA06 bacterium JGI_Cruoil_03_38_101	NA	0	NA	0	NA	0	1973746_cdivision@NGFL01000001.1_84|;	1	NA	1973746_cdivision@NGFL01000001.1_85|;	1	NA	0
1703779	Bacteria; candidate division WOR-3; NA; NA; NA; NA; NA; candidate division WOR_3 bacterium SM23_42	NA	0	NA	0	NA	0	1703779_cdivision@KPK63742.1|;	1	NA	1703779_cdivision@KPK63740.1|;	1	1703779_cdivision_ordered_Mla_1_1@KPK63741.1|;	1
1703780	Bacteria; candidate division WOR-3; NA; NA; NA; NA; NA; candidate division WOR_3 bacterium SM23_60	NA	0	NA	0	NA	0	1703780_cdivision@KPK70713.1|;	1	NA	1703780_cdivision@KPK70715.1|;	1	1703780_cdivision_ordered_Mla_1_1@KPK70714.1|;	1
1973748	Bacteria; candidate division WOR-3; NA; NA; NA; NA; NA; candidate division WOR-3 bacterium JGI_Cruoil_03_44_89	NA	0	NA	0	NA	0	1973748_cdivision@OYD13631.1|; 1973748_cdivision@OYD14312.1|;	2	NA	1973748_cdivision@OYD16904.1|;	1	NA	0
1973747	Bacteria; candidate division WOR-3; NA; NA; NA; NA; NA; candidate division WOR-3 bacterium JGI_Cruoil_03_51_56	NA	0	NA	0	NA	0	1973747_cdivision@OYD16659.1|;	1	NA	1973747_cdivision@OYD16661.1|; 1973747_cdivision@OYD17074.1|;	2	1973747_cdivision_ordered_Mla_1_1@OYD16660.1|;	1
1948315	Bacteria; candidate division WOR-3; NA; NA; NA; NA; NA; candidate division WOR-3 bacterium UBA6260	NA	0	NA	0	NA	0	1948315_cdivision@DJVI01000013.1_7|; 1948315_cdivision@DJVI01000031.1_34|;	2	NA	1948315_cdivision@DJVI01000031.1_32|;	1	1948315_cdivision_ordered_Mla_1_1@DJVI01000031.1_33|;	1
2099669	Bacteria; candidate division WS1; NA; NA; NA; NA; NA; candidate division WS1 bacterium	NA	0	NA	0	NA	0	2099669_cdivision@PXBW01000049.1_7|;	1	2099669_cdivision@PXBW01000049.1_7| 6772_8349;	2099669_cdivision@PXBW01000049.1_9|;	1	2099669_cdivision_ordered_Mla_1_1@PXBW01000049.1_8|;	1
1970780	Bacteria; candidate division Zixibacteria; NA; NA; NA; NA; NA; candidate division Zixibacteria bacterium 4484_93	NA	0	NA	0	NA	0	1970780_cdivision@OQX89478.1|;	1	NA	1970780_cdivision@OQX89476.1|;	1	1970780_cdivision_ordered_Mla_1_1@OQX89477.1|;	1
1802784	Bacteria; candidate division Zixibacteria; NA; NA; NA; NA; NA; candidate division Zixibacteria bacterium RBG_16_43_9	NA	0	NA	0	NA	0	1802784_cdivision@OGC82741.1|;	1	NA	1802784_cdivision@OGC85486.1|;	1	NA	0
1802788	Bacteria; candidate division Zixibacteria; NA; NA; NA; NA; NA; candidate division Zixibacteria bacterium RBG_19FT_COMBO_42_43	NA	0	NA	0	NA	0	1802788_cdivision@OGC86558.1|;	1	NA	1802788_cdivision@OGC83745.1|;	1	NA	0
1703425	Bacteria; candidate division Zixibacteria; NA; NA; NA; NA; NA; candidate division Zixibacteria bacterium SM23_73	NA	0	NA	0	NA	0	1703425_cdivision@KPK78564.1|;	1	NA	NA	0	NA	0
1703426	Bacteria; candidate division Zixibacteria; NA; NA; NA; NA; NA; candidate division Zixibacteria bacterium SM23_73_2	NA	0	NA	0	NA	0	NA	0	NA	NA	0	NA	0
2093361	Bacteria; Candidatus Abyssubacteria; NA; NA; NA; NA; NA; Candidatus Abyssubacteria bacterium SURF_17	NA	0	2093361_CAbyssubacteria@RJP64706.1|;	1	NA	0	2093361_CAbyssubacteria@RJP66263.1|; 2093361_CAbyssubacteria@RJP64709.1|; 2093361_CAbyssubacteria@RJP69174.1|;	3	NA	2093361_CAbyssubacteria@RJP64707.1|; 2093361_CAbyssubacteria@RJP66262.1|; 2093361_CAbyssubacteria@RJP69175.1|;	3	2093361_CAbyssubacteria_ordered_Mla_1_1@RJP69203.1|; 2093361_CAbyssubacteria_ordered_Mla_2_1@RJP64708.1|; 2093361_CAbyssubacteria_ordered_Mla_3_1@RJP66260.1|;	3
2093360	Bacteria; Candidatus Abyssubacteria; NA; NA; NA; NA; NA; Candidatus Abyssubacteria bacterium SURF_5	NA	0	2093360_CAbyssubacteria@RJP14305.1|;	1	NA	0	2093360_CAbyssubacteria@RJP17748.1|; 2093360_CAbyssubacteria@RJP14302.1|; 2093360_CAbyssubacteria@RJP24979.1|;	3	NA	2093360_CAbyssubacteria@RJP14304.1|; 2093360_CAbyssubacteria@RJP17746.1|; 2093360_CAbyssubacteria@RJP24980.1|;	3	2093360_CAbyssubacteria_ordered_Mla_2_1@RJP17747.1|; 2093360_CAbyssubacteria_ordered_Mla_3_1@RJP24982.1|; 2093360_CAbyssubacteria_ordered_Mla_1_1@RJP14303.1|;	3
1775674	Bacteria; Candidatus Aegiribacteria; NA; NA; NA; Candidatus Aegiribacteria; NA; Candidatus Aegiribacteria bacterium MLS_C	NA	0	NA	0	NA	0	1775674_CAegiribacteria@OPL18030.1|;	1	NA	1775674_CAegiribacteria@OPL18032.1|;	1	1775674_CAegiribacteria_ordered_Mla_1_1@OPL18031.1|;	1
913320	Bacteria; Candidatus Aerophobetes; NA; NA; NA; Candidatus Aerophobus; Candidatus Aerophobus profundus; Candidatus Aerophobus profundus SCGC AAA252-L23	NA	0	NA	0	NA	0	NA	0	NA	NA	0	NA	0
1569277	Bacteria; Candidatus Aerophobetes; NA; NA; NA; NA; NA; Aerophobetes bacterium AeroCD12-1	NA	0	NA	0	NA	0	NA	0	NA	NA	0	NA	0
1052817	Bacteria; Candidatus Aerophobetes; NA; NA; NA; NA; NA; Aerophobetes bacterium SCGC AAA255-F10	NA	0	NA	0	NA	0	NA	0	NA	NA	0	NA	0
2030807	Bacteria; Candidatus Aerophobetes; NA; NA; NA; NA; NA; Candidatus Aerophobetes bacterium	NA	0	NA	0	NA	0	2030807_CAerophobetes@PCI77012.1|;	1	NA	2030807_CAerophobetes@PCI77010.1|;	1	2030807_CAerophobetes_ordered_Mla_1_1@PCI77011.1|;	1
910039	Bacteria; Candidatus Aminicenantes; NA; NA; NA; NA; NA; Aminicenantes bacterium SCGC AAA252-K06	NA	0	NA	0	NA	0	NA	0	NA	NA	0	NA	0
1968529	Bacteria; Candidatus Aminicenantes; NA; NA; NA; NA; NA; Candidatus Aminicenantes bacterium 4484_214	NA	0	NA	0	NA	0	1968529_CAminicenantes@OQX54178.1|; 1968529_CAminicenantes@OQX53197.1|;	2	1968529_CAminicenantes@OQX54178.1| hypothetical protein B5M54_05755 Candidatus Aminicenantes bacterium 4484_214; 1968529_CAminicenantes@OQX53197.1| hypothetical protein B5M54_07375 Candidatus Aminicenantes bacterium 4484_214;	1968529_CAminicenantes@OQX53195.1|; 1968529_CAminicenantes@OQX54180.1|;	2	1968529_CAminicenantes_ordered_Mla_1_1@OQX54179.1|; 1968529_CAminicenantes_ordered_Mla_2_1@OQX53196.1|;	2
1935110	Bacteria; Candidatus Aminicenantes; NA; NA; NA; NA; NA; Candidatus Aminicenantes bacterium JdFR-80	NA	0	NA	0	NA	0	1935110_CAminicenantes@MTOP01000059.1_36|;	1	1935110_CAminicenantes@MTOP01000059.1_36| 32779_34086;	1935110_CAminicenantes@MTOP01000059.1_34|;	1	1935110_CAminicenantes_ordered_Mla_1_1@MTOP01000059.1_35|;	1
1797271	Bacteria; Candidatus Aminicenantes; NA; NA; NA; NA; NA; Candidatus Aminicenantes bacterium RBG_13_64_14	NA	0	NA	0	NA	0	1797271_CAminicenantes@OGD22051.1|; 1797271_CAminicenantes@OGD20730.1|;	2	NA	1797271_CAminicenantes@OGD22053.1|;	1	1797271_CAminicenantes_ordered_Mla_1_1@OGD22052.1|;	1
1953190	Bacteria; Candidatus Aminicenantes; NA; NA; NA; NA; NA; Candidatus Aminicenantes bacterium UBA1061	NA	0	NA	0	NA	0	1953190_CAminicenantes@DCDG01000022.1_182|;	1	1953190_CAminicenantes@DCDG01000022.1_182| 201029_202342;	1953190_CAminicenantes@DCDG01000022.1_180|;	1	1953190_CAminicenantes_ordered_Mla_1_1@DCDG01000022.1_181|;	1
1262133	Bacteria; Candidatus Atribacteria; NA; NA; NA; Candidatus Caldatribacteirum; Candidatus Caldatribacteirum californiense; Candidatus Caldatribacterium californiense OP9-cSCG	NA	0	NA	0	NA	0	NA	0	NA	NA	0	NA	0
1262132	Bacteria; Candidatus Atribacteria; NA; NA; NA; Candidatus Caldatribacteirum; Candidatus Caldatribacterium saccharofermentans; Candidatus Caldatribacterium saccharofermentans OP9-77CS	NA	0	NA	0	NA	0	NA	0	NA	NA	0	NA	0
1974490	Bacteria; Candidatus Atribacteria; NA; NA; NA; NA; NA; Candidatus Atribacteria bacterium CG17_big_fil_post_rev_8_21_14_2_50_34_11	NA	0	NA	0	NA	0	NA	0	NA	NA	0	NA	0
1797291	Bacteria; Candidatus Atribacteria; NA; NA; NA; NA; NA; Candidatus Atribacteria bacterium RBG_19FT_COMBO_35_14	NA	0	NA	0	NA	0	NA	0	NA	NA	0	NA	0
1953203	Bacteria; Candidatus Atribacteria; NA; NA; NA; NA; NA; Candidatus Atribacteria bacterium UBA3950	NA	0	NA	0	NA	0	NA	0	NA	NA	0	NA	0
1953429	Bacteria; Candidatus Aureabacteria; NA; NA; NA; NA; NA; bacterium UBP3_UBA1439	NA	0	NA	0	NA	0	1953429_bUBP3_UBA1439@DCTN01000068.1_4|; 1953429_bUBP3_UBA1439@DCTN01000164.1_6|;	2	NA	1953429_bUBP3_UBA1439@DCTN01000068.1_1|; 1953429_bUBP3_UBA1439@DCTN01000068.1_2|; 1953429_bUBP3_UBA1439@DCTN01000164.1_3|; 1953429_bUBP3_UBA1439@DCTN01000164.1_4|;	4	1953429_bUBP3_UBA1439_ordered_Mla_1_1@DCTN01000068.1_3|; 1953429_bUBP3_UBA1439_ordered_Mla_2_1@DCTN01000164.1_5|;	2
1953431	Bacteria; Candidatus Aureabacteria; NA; NA; NA; NA; NA; bacterium UBP3_UBA6266	NA	0	1953431_bUBP3_UBA6266@DJVC01000132.1_10|;	1	NA	0	1953431_bUBP3_UBA6266@DJVC01000042.1_22|; 1953431_bUBP3_UBA6266@DJVC01000106.1_2|;	2	NA	1953431_bUBP3_UBA6266@DJVC01000132.1_9|; 1953431_bUBP3_UBA6266@DJVC01000136.1_1|;	2	1953431_bUBP3_UBA6266_ordered_Mla_1_2@DJVC01000132.1_8|; 1953431_bUBP3_UBA6266_ordered_Mla_1_1@DJVC01000106.1_1|;	2
2093366	Bacteria; Candidatus Aureabacteria; NA; NA; NA; NA; NA; Candidatus Aureabacteria bacterium SURF_26	NA	0	2093366_CAureabacteria@RJP57327.1|;	1	NA	0	2093366_CAureabacteria@RJP57330.1|;	1	NA	2093366_CAureabacteria@RJP57328.1|;	1	2093366_CAureabacteria_ordered_Mla_1_1@RJP57329.1|;	1
673862	Bacteria; Candidatus Babeliae; Candidatus Babeliales; Candidatus Babeliaceae; Candidatus Babela; NA; Candidatus Babela massiliensis	NA	0	NA	0	NA	0	673862_CBabela@CDK30718.1|;	1	673862_CBabela@CDK30718.1| ABC type transport system involved in resistance to organic solvents periplasmic component Candidatus Babela massiliensis;	673862_CBabela@CDK30786.1|;	1	NA	0
2026885	Bacteria; Candidatus Bipolaricaulota; NA; NA; NA; Candidatus Bipolaricaulis; NA; Candidatus Bipolaricaulis anaerobius	NA	0	NA	0	NA	0	NA	0	NA	NA	0	NA	0
1046991	Bacteria; Candidatus Bipolaricaulota; NA; NA; NA; NA; NA; Acetothermia bacterium SCGC AAA255-C06	NA	0	NA	0	NA	0	NA	0	NA	NA	0	NA	0
1953097	Bacteria; Candidatus Bipolaricaulota; NA; NA; NA; NA; NA; Acetothermia bacterium UBA3571	NA	0	NA	0	NA	0	NA	0	NA	NA	0	NA	0
2053493	Bacteria; Candidatus Bipolaricaulota; NA; NA; NA; NA; NA; Candidatus Acetothermia bacterium	NA	0	NA	0	NA	0	NA	0	NA	NA	0	NA	0
1935101	Bacteria; Candidatus Bipolaricaulota; NA; NA; NA; NA; NA; Candidatus Acetothermia bacterium JdFR-47	NA	0	NA	0	NA	0	NA	0	NA	NA	0	NA	0
2014260	Bacteria; Candidatus Blackallbacteria; NA; NA; NA; NA; NA; bacterium (Candidatus Blackallbacteria) CG13_big_fil_rev_8_21_14_2_50_49_14	NA	0	NA	0	NA	0	2014260_bCandidatus@PIW49717.1|; 2014260_bCandidatus@PIW48912.1|;	2	2014260_bCandidatus@PIW48912.1| hypothetical protein COW20_07260 bacterium Candidatus Blackallbacteria CG13_big_fil_rev_8_21_14_2_50_49_14;	2014260_bCandidatus@PIW44786.1|; 2014260_bCandidatus@PIW46800.1|; 2014260_bCandidatus@PIW48910.1|;	3	2014260_bCandidatus_ordered_Mla_1_1@PIW48911.1|;	1
2035414	Bacteria; Candidatus Calescamantes; NA; NA; NA; NA; NA; bacterium HR19	NA	0	NA	0	NA	0	2035414_bHR19@GBD03105.1|; 2035414_bHR19@GBD03847.1|;	2	2035414_bHR19@GBD03105.1| Chromosome partition protein Smc bacterium HR19;	2035414_bHR19@GBD02830.1|; 2035414_bHR19@GBD03347.1|; 2035414_bHR19@GBD04039.1|;	3	NA	0
1130331	Bacteria; Candidatus Calescamantes; NA; NA; NA; NA; NA; Calescamantes bacterium JGI 0000106-I17	NA	0	NA	0	NA	0	1130331_Cbacterium@ASMX01000003.1_28|;	1	1130331_Cbacterium@ASMX01000003.1_28| 31572_32879;	1130331_Cbacterium@ASMX01000003.1_26|;	1	1130331_Cbacterium_ordered_Mla_1_1@ASMX01000003.1_27|;	1
1130336	Bacteria; Candidatus Calescamantes; NA; NA; NA; NA; NA; Calescamantes bacterium JGI 0000106-N7	NA	0	NA	0	NA	0	1130336_Cbacterium@ASMU01000006.1_14|;	1	NA	1130336_Cbacterium@ASMU01000012.1_8|; 1130336_Cbacterium@ASMU01000015.1_42|; 1130336_Cbacterium@ASMU01000016.1_20|;	3	NA	0
1643525	Bacteria; Candidatus Calescamantes; NA; NA; NA; NA; NA; Calescamantes bacterium T3.1	NA	0	NA	0	NA	0	1643525_Cbacterium@LBFS01000125.1_3|; 1643525_Cbacterium@LBFS01000001.1_8|;	2	NA	1643525_Cbacterium@LBFS01000128.1_1|; 1643525_Cbacterium@LBFS01000144.1_6|;	2	NA	0
459349	Bacteria; Candidatus Cloacimonetes; NA; NA; NA; Candidatus Cloacimonas; Candidatus Cloacimonas acidaminovorans; Candidatus Cloacimonas acidaminovorans str. Evry	NA	0	NA	0	NA	0	459349_CCloacimonas@CAO80079.1|; 459349_CCloacimonas@CAO80960.1|; 459349_CCloacimonas@CAO80043.1|;	3	NA	459349_CCloacimonas@CAO80953.1|; 459349_CCloacimonas@CAO80958.1|; 459349_CCloacimonas@CAO81227.1|;	3	459349_CCloacimonas_ordered_Mla_3_1@CAO80039.1|; 459349_CCloacimonas_ordered_Mla_3_2@CAO81226.1|; 459349_CCloacimonas_ordered_Mla_1_1@CAO80957.1|;	3
1956164	Bacteria; Candidatus Cloacimonetes; NA; NA; NA; Candidatus Cloacimonas; NA; Candidatus Cloacimonas sp. 4484_143	NA	0	NA	0	NA	0	1956164_CCloacimonas@OPX29665.1|;	1	NA	1956164_CCloacimonas@OPX26085.1|;	1	1956164_CCloacimonas_ordered_Mla_1_1@OPX26086.1|;	1
1732214	Bacteria; Candidatus Cloacimonetes; NA; NA; NA; Candidatus Cloacimonas; NA; Candidatus Cloacimonas sp. SDB	NA	0	NA	0	NA	0	1732214_CCloacimonas@KQC03010.1|; 1732214_CCloacimonas@KQC04246.1|;	2	NA	1732214_CCloacimonas@KQC04248.1|; 1732214_CCloacimonas@KQC11814.1|;	2	1732214_CCloacimonas_ordered_Mla_1_1@KQC04249.1|;	1
1379393	Bacteria; Candidatus Cloacimonetes; NA; NA; NA; NA; NA; Cloacimonetes bacterium JGI OTU-5	NA	0	NA	0	NA	0	1379393_Cbacterium@AWNS01000029.1_2|;	1	NA	NA	0	NA	0
1947842	Bacteria; Candidatus Cloacimonetes; NA; NA; NA; NA; NA; Cloacimonetes bacterium UBA1060	NA	0	NA	0	NA	0	1947842_Cbacterium@DCDH01000013.1_1|;	1	NA	1947842_Cbacterium@DCDH01000100.1_6|;	1	NA	0
1970774	Bacteria; Candidatus Coatesbacteria; NA; NA; NA; NA; NA; Candidatus Coatesbacteria bacterium 4484_99	NA	0	NA	0	NA	0	1970774_CCoatesbacteria@OQX91088.1|;	1	NA	1970774_CCoatesbacteria@OQX91086.1|;	1	1970774_CCoatesbacteria_ordered_Mla_1_1@OQX91087.1|;	1
1817816	Bacteria; Candidatus Coatesbacteria; NA; NA; NA; NA; NA; Candidatus Coatesbacteria bacterium RBG_13_66_14	NA	0	NA	0	NA	0	1817816_CCoatesbacteria@OGD78083.1|;	1	NA	1817816_CCoatesbacteria@OGD78085.1|;	1	1817816_CCoatesbacteria_ordered_Mla_1_1@OGD78084.1|;	1
2290915	Bacteria; Candidatus Cryosericota; Candidatus Cryosericia; Candidatus Cryosericales; Candidatus Cryosericaceae; Candidatus Cryosericum; NA; Candidatus Cryosericum hinesii	NA	0	NA	0	NA	0	NA	0	NA	NA	0	NA	0
2290917	Bacteria; Candidatus Cryosericota; Candidatus Cryosericia; Candidatus Cryosericales; Candidatus Cryosericaceae; Candidatus Cryosericum; NA; Candidatus Cryosericum odellii	NA	0	NA	0	NA	0	NA	0	NA	NA	0	NA	0
2290913	Bacteria; Candidatus Cryosericota; Candidatus Cryosericia; Candidatus Cryosericales; Candidatus Cryosericaceae; Candidatus Cryosericum; NA; Candidatus Cryosericum septentrionale	NA	0	NA	0	NA	0	NA	0	NA	NA	0	NA	0
2290919	Bacteria; Candidatus Cryosericota; Candidatus Cryosericia; Candidatus Cryosericales; Candidatus Cryosericaceae; Candidatus Cryosericum; NA; Candidatus Cryosericum terrychapinii	NA	0	NA	0	NA	0	NA	0	NA	NA	0	NA	0
2080303	Bacteria; Candidatus Dadabacteria; NA; NA; NA; NA; NA; Candidatus Dadabacteria bacterium	NA	0	NA	0	NA	0	2080303_CDadabacteria@QIHJ01000330.1_3|; 2080303_CDadabacteria@QIHJ01000219.1_2|; 2080303_CDadabacteria@QIHJ01000237.1_3|;	3	NA	2080303_CDadabacteria@QIHJ01000330.1_1|; 2080303_CDadabacteria@QIHJ01000357.1_3|;	2	2080303_CDadabacteria_ordered_Mla_1_1@QIHJ01000330.1_2|;	1
1797755	Bacteria; Candidatus Dadabacteria; NA; NA; NA; NA; NA; Candidatus Dadabacteria bacterium RBG_19FT_COMBO_40_33	NA	0	NA	0	NA	0	1797755_CDadabacteria@OGE23074.1|; 1797755_CDadabacteria@OGE23259.1|;	2	NA	1797755_CDadabacteria@OGE23075.1|; 1797755_CDadabacteria@OGE23260.1|;	2	1797755_CDadabacteria_ordered_Mla_1_1@OGE23261.1|; 1797755_CDadabacteria_ordered_Mla_2_1@OGE23078.1|;	2
1797756	Bacteria; Candidatus Dadabacteria; NA; NA; NA; NA; NA; Candidatus Dadabacteria bacterium RIFCSPHIGHO2_12_FULL_53_21	NA	0	NA	0	NA	0	1797756_CDadabacteria@OGE24279.1|;	1	NA	1797756_CDadabacteria@OGE24277.1|; 1797756_CDadabacteria@OGE24493.1|;	2	1797756_CDadabacteria_ordered_Mla_1_1@OGE24278.1|;	1
1953208	Bacteria; Candidatus Dadabacteria; NA; NA; NA; NA; NA; Candidatus Dadabacteria bacterium UBA1144	NA	0	NA	0	NA	0	1953208_CDadabacteria@DCAB01000019.1_21|;	1	NA	1953208_CDadabacteria@DCAB01000019.1_19|;	1	1953208_CDadabacteria_ordered_Mla_1_1@DCAB01000019.1_20|;	1
1953209	Bacteria; Candidatus Dadabacteria; NA; NA; NA; NA; NA; Candidatus Dadabacteria bacterium UBA2774	NA	0	NA	0	NA	0	1953209_CDadabacteria@DEIM01000072.1_2|; 1953209_CDadabacteria@DEIM01000007.1_1|; 1953209_CDadabacteria@DEIM01000170.1_4|;	3	NA	1953209_CDadabacteria@DEIM01000007.1_3|; 1953209_CDadabacteria@DEIM01000170.1_6|; 1953209_CDadabacteria@DEIM01000245.1_14|;	3	1953209_CDadabacteria_ordered_Mla_2_1@DEIM01000170.1_5|; 1953209_CDadabacteria_ordered_Mla_1_1@DEIM01000007.1_2|;	2
1953414	Bacteria; Candidatus Delongbacteria; NA; NA; NA; NA; NA; bacterium UBP11_UBA4055	NA	0	NA	0	NA	0	1953414_bUBP11_UBA4055@DFZN01000058.1_44|;	1	NA	1953414_bUBP11_UBA4055@DFZN01000058.1_41|;	1	1953414_bUBP11_UBA4055_ordered_Mla_1_1@DFZN01000058.1_40|;	1
2044594	Bacteria; Candidatus Delongbacteria; NA; NA; NA; NA; NA; Candidatus Delongbacteria bacterium	NA	0	NA	0	NA	0	2044594_CDelongbacteria@PIE79333.1|; 2044594_CDelongbacteria@PIE79064.1|;	2	NA	2044594_CDelongbacteria@PIE79061.1|; 2044594_CDelongbacteria@PIE80532.1|;	2	2044594_CDelongbacteria_ordered_Mla_1_1@PIE79069.1|;	1
1817817	Bacteria; Candidatus Delongbacteria; NA; NA; NA; NA; NA; Candidatus Delongbacteria bacterium GWF2_40_14	NA	0	NA	0	NA	0	1817817_CDelongbacteria@OGE81959.1|;	1	NA	1817817_CDelongbacteria@OGE81962.1|;	1	NA	0
2030827	Bacteria; Candidatus Dependentiae; NA; NA; NA; NA; NA; Candidatus Dependentiae bacterium	NA	0	NA	0	NA	0	2030827_CDependentiae@PCI74118.1|;	1	2030827_CDependentiae@PCI74118.1| hypothetical protein COB28_02025 Candidatus Dependentiae bacterium;	2030827_CDependentiae@PCI74599.1|;	1	NA	0
2066483	Bacteria; Candidatus Dependentiae; NA; NA; NA; NA; NA; Candidatus Dependentiae bacterium (ex Spumella elongata CCAP 955/1)	NA	0	NA	0	NA	0	2066483_CDependentiae@AXK60712.1|;	1	2066483_CDependentiae@AXK60712.1| hypothetical protein C0J27_03070 Candidatus Dependentiae bacterium ex Spumella elongata CCAP 9551;	2066483_CDependentiae@AXK60826.1|;	1	NA	0
1619077	Bacteria; Candidatus Dependentiae; NA; NA; NA; NA; NA; Candidatus Dependentiae bacterium GW2011_GWF2_28_16	NA	0	NA	0	NA	0	1619077_cdivision@KKP24321.1|;	1	1619077_cdivision@KKP24321.1| ABC transporter substrate binding protein candidate division TM6 bacterium GW2011_GWF2_28_16;	1619077_cdivision@KKP24261.1|;	1	NA	0
1619083	Bacteria; Candidatus Dependentiae; NA; NA; NA; NA; NA; Candidatus Dependentiae bacterium GW2011_GWF2_37_49	NA	0	NA	0	NA	0	1619083_cdivision@KKQ32599.1|;	1	1619083_cdivision@KKQ32599.1| Mammalian cell entry related domain protein candidate division TM6 bacterium GW2011_GWF2_37_49;	1619083_cdivision@KKQ33441.1|;	1	NA	0
2013760	Bacteria; Candidatus Dependentiae; NA; NA; NA; NA; NA; Candidatus Dependentiae bacterium HGW-Dependentiae-1	NA	0	NA	0	NA	0	2013760_CDependentiae@PKN03537.1|;	1	2013760_CDependentiae@PKN03537.1| hypothetical protein CVU75_01740 Candidatus Dependentiae bacterium HGW Dependentiae 1;	2013760_CDependentiae@PKN03732.1|;	1	NA	0
1802375	Bacteria; Candidatus Dependentiae; NA; NA; NA; NA; NA; Candidatus Dependentiae bacterium RIFCSPHIGHO2_12_FULL_32_22	NA	0	NA	0	NA	0	1802375_cdivision@OGB84249.1|; 1802375_cdivision@OGB84069.1|;	2	1802375_cdivision@OGB84069.1| hypothetical protein A3F66_06130 candidate division TM6 bacterium RIFCSPHIGHO2_12_FULL_32_22; 1802375_cdivision@OGB84249.1| hypothetical protein A3F66_06500 partial candidate division TM6 bacterium RIFCSPHIGHO2_12_FULL_32_22;	1802375_cdivision@OGB83147.1|; 1802375_cdivision@OGB83607.1|;	2	NA	0
1655312	Bacteria; Candidatus Dependentiae; NA; NA; NA; NA; NA; Candidatus Dependentiae bacterium SOIL82	NA	0	NA	0	NA	0	1655312_cdivision@LDIZ01000008.1_180|;	1	1655312_cdivision@LDIZ01000008.1_180| 196492_198117;	1655312_cdivision@LDIZ01000008.1_129|;	1	NA	0
1655309	Bacteria; Candidatus Dependentiae; NA; NA; NA; NA; NA; Candidatus Dependentiae bacterium UASB293	NA	0	NA	0	NA	0	1655309_cdivision@LDIW01000055.1_6|;	1	1655309_cdivision@LDIW01000055.1_6| 6495_7961;	NA	0	NA	0
1953210	Bacteria; Candidatus Dependentiae; NA; NA; NA; NA; NA; Candidatus Dependentiae bacterium UBA6230	NA	0	NA	0	NA	0	1953210_CDependentiae@DJWM01000001.1_102|;	1	1953210_CDependentiae@DJWM01000001.1_102| 118201_119811;	1953210_CDependentiae@DJWM01000001.1_115|;	1	NA	0
1974546	Bacteria; Candidatus Desantisbacteria; NA; NA; NA; NA; NA; Candidatus Desantisbacteria bacterium CG_4_9_14_3_um_filter_40_11	NA	0	NA	0	NA	0	1974546_CDesantisbacteria@PJB28230.1|;	1	NA	1974546_CDesantisbacteria@PJB29808.1|;	1	NA	0
1974548	Bacteria; Candidatus Desantisbacteria; NA; NA; NA; NA; NA; Candidatus Desantisbacteria bacterium CG02_land_8_20_14_3_00_49_13	NA	0	NA	0	NA	0	1974548_CDesantisbacteria@PIV55833.1|;	1	NA	1974548_CDesantisbacteria@PIV55831.1|;	1	1974548_CDesantisbacteria_ordered_Mla_1_1@PIV55832.1|;	1
1817893	Bacteria; Candidatus Desantisbacteria; NA; NA; NA; NA; NA; Candidatus Desantisbacteria bacterium CG1_02_38_46	NA	0	NA	0	NA	0	1817893_CDesantisbacteria@OIN96677.1|;	1	NA	1817893_CDesantisbacteria@OIN96679.1|;	1	1817893_CDesantisbacteria_ordered_Mla_1_1@OIN96678.1|;	1
2599630	Bacteria; Candidatus Dormibacteraeota; NA; NA; NA; NA; Candidatus Dormibacter; Candidatus Dormibacter sp. RRmetagenome_bin12	NA	0	NA	0	NA	0	2599630_CDormibacter@PZR82656.1|; 2599630_CDormibacter@PZR82658.1|; 2599630_CDormibacter@PZR82655.1|; 2599630_CDormibacter@PZR82659.1|; 2599630_CDormibacter@PZR82660.1|; 2599630_CDormibacter@PZR82657.1|;	6	NA	2599630_CDormibacter@PZR81312.1|; 2599630_CDormibacter@PZR81344.1|;	2	NA	0
2052315	Bacteria; Candidatus Dormibacteraeota; NA; NA; NA; NA; Candidatus Dormibacter; Candidatus Dormibacteraeota bacterium	NA	0	NA	0	NA	0	NA	0	NA	NA	0	NA	0
1953423	Bacteria; Candidatus Edwardsbacteria; NA; NA; NA; NA; NA; bacterium UBP2_UBA2255	NA	0	NA	0	NA	0	1953423_bUBP2_UBA2255@DDXR01000080.1_39|; 1953423_bUBP2_UBA2255@DDXR01000048.1_23|;	2	NA	1953423_bUBP2_UBA2255@DDXR01000048.1_21|; 1953423_bUBP2_UBA2255@DDXR01000075.1_50|;	2	1953423_bUBP2_UBA2255_ordered_Mla_1_1@DDXR01000048.1_22|;	1
1953425	Bacteria; Candidatus Edwardsbacteria; NA; NA; NA; NA; NA; bacterium UBP2_UBA4780	NA	0	NA	0	NA	0	1953425_bUBP2_UBA4780@DHHE01000170.1_3|; 1953425_bUBP2_UBA4780@DHHE01000114.1_1|;	2	NA	1953425_bUBP2_UBA4780@DHHE01000046.1_12|; 1953425_bUBP2_UBA4780@DHHE01000114.1_3|;	2	1953425_bUBP2_UBA4780_ordered_Mla_1_1@DHHE01000114.1_2|;	1
1953426	Bacteria; Candidatus Edwardsbacteria; NA; NA; NA; NA; NA; bacterium UBP2_UBA5202	NA	0	NA	0	NA	0	1953426_bUBP2_UBA5202@DHVS01000041.1_10|; 1953426_bUBP2_UBA5202@DHVS01000041.1_49|;	2	NA	1953426_bUBP2_UBA5202@DHVS01000019.1_17|; 1953426_bUBP2_UBA5202@DHVS01000041.1_12|;	2	1953426_bUBP2_UBA5202_ordered_Mla_1_1@DHVS01000041.1_11|;	1
1817851	Bacteria; Candidatus Edwardsbacteria; NA; NA; NA; NA; NA; Candidatus Edwardsbacteria bacterium GWF2_54_11	NA	0	NA	0	NA	0	1817851_CEdwardsbacteria@OGF11122.1|; 1817851_CEdwardsbacteria@OGF10348.1|;	2	NA	1817851_CEdwardsbacteria@OGF07187.1|; 1817851_CEdwardsbacteria@OGF10350.1|;	2	1817851_CEdwardsbacteria_ordered_Mla_1_1@OGF10349.1|;	1
2212470	Bacteria; Candidatus Eisenbacteria; NA; NA; NA; NA; NA; Candidatus Eisenbacteria bacterium	NA	0	NA	0	NA	0	2212470_CEisenbacteria@QJVW01000027.1_5|;	1	NA	2212470_CEisenbacteria@QJVW01000027.1_3|;	1	2212470_CEisenbacteria_ordered_Mla_1_1@QJVW01000027.1_4|;	1
1817857	Bacteria; Candidatus Eisenbacteria; NA; NA; NA; NA; NA; Candidatus Eisenbacteria bacterium RBG_19FT_COMBO_70_11	NA	0	NA	0	NA	0	1817857_CEisenbacteria@OGF20960.1|;	1	NA	1817857_CEisenbacteria@OGF20962.1|;	1	1817857_CEisenbacteria_ordered_Mla_1_1@OGF20961.1|;	1
2599629	Bacteria; Candidatus Eremiobacteraeota; NA; Candidatus Eremiobacterales; NA; Candidatus Eremiobacter; Candidatus Eremiobacter; Candidatus Eremiobacter sp. RRmetagenome_bin22	NA	0	NA	0	NA	0	2599629_CEremiobacter@PZR60480.1|;	1	2599629_CEremiobacter@PZR60480.1| hypothetical protein DLM53_12565 Candidatus Eremiobacter sp. RRmetagenome_bin22;	2599629_CEremiobacter@PZR60481.1|;	1	2599629_CEremiobacter_ordered_Mla_1_1@PZR60538.1|;	1
2052317	Bacteria; Candidatus Eremiobacteraeota; NA; NA; NA; NA; NA; Candidatus Eremiobacteraeota bacterium (candidate division WPS-2 bacterium)	NA	0	2052317_CEremiobacteraeota@PZR57343.1|;	1	NA	0	2052317_CEremiobacteraeota@PZR57349.1|;	1	2052317_CEremiobacteraeota@PZR57349.1| hypothetical protein DLM50_06435 Candidatus Eremiobacteraeota bacterium;	2052317_CEremiobacteraeota@PZR57347.1|;	1	2052317_CEremiobacteraeota_ordered_Mla_1_1@PZR57348.1|;	1
1729713	Bacteria; Candidatus Fermentibacteria; Candidatus Fermentibacteria (class); Candidatus Fermentibacterales; Candidatus Fermentibacteraceae; Candidatus Fermentibacter; NA; Candidatus Fermentibacter daniensis	NA	0	NA	0	NA	0	1729713_CFermentibacter@KZD18882.1|;	1	NA	1729713_CFermentibacter@KZD18884.1|;	1	1729713_CFermentibacter_ordered_Mla_1_1@KZD18883.1|;	1
1902299	Bacteria; Candidatus Fermentibacteria; NA; NA; NA; Candidatus Sabulitectum; NA; Candidatus Sabulitectum silens	NA	0	NA	0	NA	0	1902299_CSabulitectum@MJAN01000004.1_186|;	1	NA	1902299_CSabulitectum@MJAN01000004.1_188|;	1	1902299_CSabulitectum_ordered_Mla_1_1@MJAN01000004.1_187|;	1
1953186	Bacteria; Candidatus Fermentibacteria; NA; NA; NA; NA; NA; candidate division Hyd24-12 bacterium UBA5938	NA	0	NA	0	NA	0	1953186_cdivision@DJCY01000088.1_9|;	1	NA	1953186_cdivision@DJCY01000088.1_7|;	1	1953186_cdivision_ordered_Mla_1_1@DJCY01000088.1_8|;	1
1953187	Bacteria; Candidatus Fermentibacteria; NA; NA; NA; NA; NA; candidate division Hyd24-12 bacterium UBA6080	NA	0	NA	0	NA	0	1953187_cdivision@DIXM01000002.1_528|;	1	NA	1953187_cdivision@DIXM01000002.1_526|;	1	1953187_cdivision_ordered_Mla_1_1@DIXM01000002.1_527|;	1
2044591	Bacteria; Candidatus Fermentibacteria; NA; NA; NA; NA; NA; Candidatus Fermentibacteria bacterium	NA	0	NA	0	NA	0	2044591_CFermentibacteria@PIE51166.1|;	1	NA	2044591_CFermentibacteria@PIE51164.1|;	1	2044591_CFermentibacteria_ordered_Mla_1_1@PIE51165.1|;	1
1052813	Bacteria; Candidatus Fervidibacteria; NA; NA; NA; NA; NA; Fervidibacteria bacterium JGI 0000001-G10	NA	0	NA	0	NA	0	1052813_Fbacterium@ASKL01000063.1_1|;	1	NA	1052813_Fbacterium@ASKL01000022.1_10|;	1	NA	0
1817858	Bacteria; Candidatus Firestonebacteria; NA; NA; NA; NA; NA; Candidatus Firestonebacteria bacterium GWA2_43_8	NA	0	NA	0	NA	0	NA	0	NA	1817858_CFirestonebacteria@OGF49616.1|;	1	NA	0
1817859	Bacteria; Candidatus Firestonebacteria; NA; NA; NA; NA; NA; Candidatus Firestonebacteria bacterium RIFOXYA2_FULL_40_8	NA	0	NA	0	NA	0	1817859_CFirestonebacteria@OGF50406.1|;	1	NA	1817859_CFirestonebacteria@OGF50404.1|;	1	1817859_CFirestonebacteria_ordered_Mla_1_1@OGF50405.1|;	1
1817861	Bacteria; Candidatus Firestonebacteria; NA; NA; NA; NA; NA; Candidatus Firestonebacteria bacterium RIFOXYC2_FULL_39_67	NA	0	NA	0	NA	0	1817861_CFirestonebacteria@OGF54841.1|;	1	NA	1817861_CFirestonebacteria@OGF54843.1|;	1	1817861_CFirestonebacteria_ordered_Mla_1_1@OGF54842.1|;	1
2035406	Bacteria; Candidatus Fischerbacteria; NA; NA; NA; NA; NA; bacterium HR11	NA	0	NA	0	NA	0	2035406_bHR11@GBC84396.1|;	1	NA	2035406_bHR11@GBC84394.1|;	1	2035406_bHR11_ordered_Mla_1_1@GBC84395.1|;	1
1817863	Bacteria; Candidatus Fischerbacteria; NA; NA; NA; NA; NA; Candidatus Fischerbacteria bacterium RBG_13_37_8	NA	0	NA	0	NA	0	1817863_CFischerbacteria@OGF62363.1|;	1	NA	1817863_CFischerbacteria@OGF67365.1|;	1	NA	0
1817864	Bacteria; Candidatus Fraserbacteria; NA; NA; NA; NA; NA; Candidatus Fraserbacteria bacterium RBG_16_55_9	NA	0	NA	0	NA	0	1817864_CFraserbacteria@OGF54622.1|;	1	NA	NA	0	NA	0
1817865	Bacteria; Candidatus Glassbacteria; NA; NA; NA; NA; NA; Candidatus Glassbacteria bacterium GWA2_58_10	NA	0	NA	0	NA	0	NA	0	NA	1817865_CGlassbacteria@OGF97869.1|; 1817865_CGlassbacteria@OGF98830.1|;	2	NA	0
2013807	Bacteria; Candidatus Goldbacteria; NA; NA; NA; NA; NA; Candidatus Goldbacteria bacterium HGW-Goldbacteria-1	NA	0	NA	0	NA	0	NA	0	NA	NA	0	NA	0
2099671	Bacteria; Candidatus Handelsmanbacteria; NA; NA; NA; NA; NA; Candidatus Handelsmanbacteria bacterium	NA	0	NA	0	2099671_CHandelsmanbacteria@PWKT01000523.1_2|;	1	2099671_CHandelsmanbacteria@PWKT01000432.1_6|;	1	NA	2099671_CHandelsmanbacteria@PWKT01000432.1_9|; 2099671_CHandelsmanbacteria@PWKT01000563.1_5|;	2	2099671_CHandelsmanbacteria_ordered_Mla_1_1@PWKT01000432.1_10|;	1
2030809	Bacteria; Candidatus Hydrogenedentes; NA; NA; NA; NA; NA; Candidatus Hydrogenedentes bacterium	NA	0	NA	0	NA	0	2030809_CHydrogenedentes@PCJ55449.1|;	1	NA	2030809_CHydrogenedentes@PCJ55451.1|;	1	2030809_CHydrogenedentes_ordered_Mla_1_1@PCJ55450.1|;	1
1805216	Bacteria; Candidatus Hydrogenedentes; NA; NA; NA; NA; NA; Candidatus Hydrogenedentes bacterium CG1_02_42_14	NA	0	1805216_CHydrogenedentes@OIO32290.1|;	1	NA	0	1805216_CHydrogenedentes@OIO32292.1|; 1805216_CHydrogenedentes@OIO32043.1|;	2	NA	1805216_CHydrogenedentes@OIO32041.1|; 1805216_CHydrogenedentes@OIO32295.1|;	2	1805216_CHydrogenedentes_ordered_Mla_1_1@OIO32291.1|; 1805216_CHydrogenedentes_ordered_Mla_2_1@OIO32042.1|;	2
1953211	Bacteria; Candidatus Hydrogenedentes; NA; NA; NA; NA; NA; Candidatus Hydrogenedentes bacterium UBA2224	NA	0	1953211_CHydrogenedentes@DDYW01000053.1_9|;	1	NA	0	1953211_CHydrogenedentes@DDYW01000053.1_6|; 1953211_CHydrogenedentes@DDYW01000012.1_30|;	2	NA	1953211_CHydrogenedentes@DDYW01000012.1_32|; 1953211_CHydrogenedentes@DDYW01000053.1_8|;	2	1953211_CHydrogenedentes_ordered_Mla_1_1@DDYW01000012.1_31|; 1953211_CHydrogenedentes_ordered_Mla_2_1@DDYW01000053.1_7|;	2
1953212	Bacteria; Candidatus Hydrogenedentes; NA; NA; NA; NA; NA; Candidatus Hydrogenedentes bacterium UBA6118	NA	0	NA	0	NA	0	1953212_CHydrogenedentes@DIWA01000075.1_61|;	1	NA	1953212_CHydrogenedentes@DIWA01000075.1_63|;	1	1953212_CHydrogenedentes_ordered_Mla_1_1@DIWA01000075.1_62|;	1
1046982	Bacteria; Candidatus Hydrogenedentes; NA; NA; NA; NA; NA; Hydrogenedentes bacterium JGI 0000039-J10	NA	0	1046982_Hbacterium@AQYQ01000060.1_7|;	1	NA	0	1046982_Hbacterium@AQYQ01000060.1_10|; 1046982_Hbacterium@AQYQ01000102.1_27|;	2	NA	1046982_Hbacterium@AQYQ01000060.1_8|; 1046982_Hbacterium@AQYQ01000102.1_29|;	2	1046982_Hbacterium_ordered_Mla_1_1@AQYQ01000060.1_9|; 1046982_Hbacterium_ordered_Mla_2_1@AQYQ01000102.1_28|;	2
2250085	Bacteria; Candidatus Hydrothermae; NA; NA; NA; NA; NA; Candidatus Hydrothermae bacterium	NA	0	NA	0	NA	0	2250085_CHydrothermae@RKY96089.1|;	1	NA	2250085_CHydrothermae@RKY95889.1|;	1	NA	0
1935123	Bacteria; Candidatus Hydrothermae; NA; NA; NA; NA; NA; Candidatus Hydrothermae bacterium JdFR-72	NA	0	NA	0	NA	0	1935123_CHydrothermae@MTOH01000001.1_142|;	1	NA	1935123_CHydrothermae@MTOH01000011.1_101|;	1	NA	0
1935124	Bacteria; Candidatus Hydrothermae; NA; NA; NA; NA; NA; Candidatus Hydrothermae bacterium JdFR-73	NA	0	NA	0	NA	0	NA	0	NA	1935124_CHydrothermae@MTOI01000117.1_10|;	1	NA	0
1935125	Bacteria; Candidatus Hydrothermae; NA; NA; NA; NA; NA; Candidatus Hydrothermae bacterium JdFR-74	NA	0	NA	0	NA	0	1935125_CHydrothermae@MTOJ01000246.1_1|;	1	NA	1935125_CHydrothermae@MTOJ01000267.1_6|;	1	NA	0
1935126	Bacteria; Candidatus Hydrothermae; NA; NA; NA; NA; NA; Candidatus Hydrothermae bacterium JdFR-75	NA	0	NA	0	NA	0	NA	0	NA	1935126_CHydrothermae@MTOK01000063.1_5|;	1	NA	0
1895771	Bacteria; Candidatus Kapabacteria; NA; NA; NA; NA; NA; Candidatus Kapabacteria thiocyanatum	NA	0	NA	0	NA	0	1895771_Kapabacteria@OJX56332.1|;	1	NA	1895771_Kapabacteria@OJX56643.1|;	1	NA	0
1633643	Bacteria; Candidatus Kryptonia; NA; NA; NA; Candidatus Chrysopegis; NA; Candidatus Chrysopegis kryptomonas	NA	0	NA	0	NA	0	NA	0	NA	NA	0	NA	0
1643429	Bacteria; Candidatus Kryptonia; NA; NA; NA; Candidatus Kryptobacter; NA; Candidatus Kryptobacter tengchongensis	NA	0	NA	0	NA	0	NA	0	NA	NA	0	NA	0
1633631	Bacteria; Candidatus Kryptonia; NA; NA; NA; Candidatus Kryptonium; NA; Candidatus Kryptonium thompsoni	NA	0	NA	0	NA	0	NA	0	NA	NA	0	NA	0
1643428	Bacteria; Candidatus Kryptonia; NA; NA; NA; Candidatus Thermokryptus; NA; Candidatus Thermokryptus mobilis	NA	0	NA	0	NA	0	NA	0	NA	NA	0	NA	0
910047	Bacteria; Candidatus Latescibacteria; NA; NA; NA; Candidatus Latescibacter; Candidatus Latescibacter anaerobius; Candidatus Latescibacter anaerobius SCGC AAA252-E07	NA	0	NA	0	NA	0	910047_CLatescibacter@AQSL01000128.1_4|; 910047_CLatescibacter@AQSL01000159.1_24|;	2	NA	910047_CLatescibacter@AQSL01000128.1_1|;	1	NA	0
1970771	Bacteria; Candidatus Latescibacteria; NA; NA; NA; NA; NA; Candidatus Latescibacteria bacterium 4484_7	NA	0	NA	0	NA	0	1970771_CLatescibacteria@OQX84130.1|;	1	NA	1970771_CLatescibacteria@OQX84134.1|;	1	1970771_CLatescibacteria_ordered_Mla_1_1@OQX84135.1|;	1
1703781	Bacteria; Candidatus Latescibacteria; NA; NA; NA; NA; NA; Latescibacteria bacterium DG_63	NA	0	NA	0	NA	0	1703781_Lbacterium@KPJ59415.1|;	1	NA	1703781_Lbacterium@KPJ59413.1|;	1	1703781_Lbacterium_ordered_Mla_1_1@KPJ59414.1|;	1
910048	Bacteria; Candidatus Latescibacteria; NA; NA; NA; NA; NA; Latescibacteria bacterium SCGC AAA252-B13	NA	0	NA	0	NA	0	NA	0	NA	910048_Lbacterium@ASWY01000137.1_33|;	1	NA	0
1047066	Bacteria; Candidatus Latescibacteria; NA; NA; NA; NA; NA; Latescibacteria bacterium SCGC AAA257-K07	NA	0	NA	0	NA	0	NA	0	NA	NA	0	NA	0
1817870	Bacteria; Candidatus Lindowbacteria; NA; NA; NA; NA; NA; Candidatus Lindowbacteria bacterium RIFCSPLOWO2_12_FULL_62_27	NA	0	1817870_CLindowbacteria@OGH59159.1|;	1	NA	0	1817870_CLindowbacteria@OGH55836.1|; 1817870_CLindowbacteria@OGH59156.1|;	2	NA	1817870_CLindowbacteria@OGH55838.1|; 1817870_CLindowbacteria@OGH59158.1|;	2	1817870_CLindowbacteria_ordered_Mla_1_1@OGH59157.1|; 1817870_CLindowbacteria_ordered_Mla_2_1@OGH55837.1|;	2
2184347	Bacteria; Candidatus Margulisbacteria; Candidatus Marinamargulisbacteria; NA; NA; NA; NA; Candidatus Marinamargulisbacteria bacterium SCGC AAA071-K20	NA	0	NA	0	NA	0	NA	0	NA	2184347_CMarinamargulisbacteria@RAP34397.1|;	1	NA	0
2184343	Bacteria; Candidatus Margulisbacteria; Candidatus Marinamargulisbacteria; NA; NA; NA; NA; Candidatus Marinamargulisbacteria bacterium SCGC AG-343-D04	NA	0	NA	0	NA	0	2184343_CMarinamargulisbacteria@RAP29884.1|;	1	2184343_CMarinamargulisbacteria@RAP29884.1| hypothetical protein DID78_02830 Candidatus Marinamargulisbacteria bacterium SCGC AG 343 D04;	2184343_CMarinamargulisbacteria@RAP29886.1|;	1	2184343_CMarinamargulisbacteria_ordered_Mla_1_1@RAP29885.1|;	1
1817873	Bacteria; Candidatus Margulisbacteria; Candidatus Riflemargulisbacteria; NA; NA; NA; NA; Candidatus Margulisbacteria bacterium GWF2_35_9	NA	0	NA	0	NA	0	NA	0	NA	1817873_CMargulisbacteria@OGI09241.1|;	1	NA	0
2218525	Bacteria; Candidatus Margulisbacteria; Candidatus Termititenacia; Candidatus Termititenacales; Candidatus Termititenacaceae; Candidatus Termititenax; NA; Candidatus Termititenax persephonae	NA	0	NA	0	NA	0	NA	0	NA	NA	0	NA	0
1821775	Bacteria; Candidatus Margulisbacteria; NA; NA; NA; NA; NA; Candidatus Margulisbacteria bacterium GWF2_38_17	NA	0	NA	0	NA	0	1821775_CMargulisbacteria@OGI03240.1|;	1	1821775_CMargulisbacteria@OGI03240.1| hypothetical protein A2X42_11565 Candidatus Margulisbacteria bacterium GWF2_38_17;	1821775_CMargulisbacteria@OGI03242.1|;	1	1821775_CMargulisbacteria_ordered_Mla_1_1@OGI03241.1|;	1
1975524	Bacteria; Candidatus Marinimicrobia; NA; NA; NA; NA; NA; Candidatus Marinimicrobia bacterium CG08_land_8_20_14_0_20_45_22	NA	0	NA	0	NA	0	1975524_CMarinimicrobia@PIS28684.1|;	1	NA	NA	0	NA	0
1811604	Bacteria; Candidatus Marinimicrobia; NA; NA; NA; NA; NA; Candidatus Marinimicrobia bacterium REDSEA-S15_B10	NA	0	NA	0	NA	0	NA	0	NA	NA	0	NA	0
1953247	Bacteria; Candidatus Marinimicrobia; NA; NA; NA; NA; NA; Candidatus Marinimicrobia bacterium UBA6817	NA	0	NA	0	NA	0	1953247_CMarinimicrobia@DKER01000151.1_9|;	1	NA	1953247_CMarinimicrobia@DKER01000151.1_7|;	1	1953247_CMarinimicrobia_ordered_Mla_1_1@DKER01000151.1_6|;	1
1635280	Bacteria; Candidatus Marinimicrobia; NA; NA; NA; NA; NA; Marinimicrobia bacterium 46_43	NA	0	NA	0	NA	0	1635280_Mbacterium@KUK90184.1|;	1	NA	1635280_Mbacterium@KUK90182.1|;	1	1635280_Mbacterium_ordered_Mla_1_1@KUK90181.1|;	1
1047055	Bacteria; Candidatus Marinimicrobia; NA; NA; NA; NA; NA; Marinimicrobia bacterium JGI 0000039-D08	NA	0	NA	0	NA	0	NA	0	NA	NA	0	NA	0
2703815	Bacteria; Candidatus Mcinerneyibacteria; Candidatus Mcinerneyibacteriota; Candidatus Mcinerneyibacteriales; Candidatus Mcinerneyibacteriaceae; NA; NA; Candidatus Mcinerneyibacterium aminivorans	NA	0	NA	0	NA	0	2703815_CMcinerneyibacterium@TYB30995.1|;	1	NA	2703815_CMcinerneyibacterium@TYB30997.1|;	1	2703815_CMcinerneyibacterium_ordered_Mla_1_1@TYB30996.1|;	1
1906166	Bacteria; Candidatus Melainabacteria; NA; Candidatus Caenarcaniphilales; NA; Candidatus Caenarcanum; NA; Candidatus Caenarcanum bioreactoricola	NA	0	NA	0	NA	0	1906166_CCaenarcanum@MOYB01000006.1_17|;	1	NA	1906166_CCaenarcanum@MOYB01000002.1_204|;	1	NA	0
1906167	Bacteria; Candidatus Melainabacteria; NA; Candidatus Gastranaerophilales; NA; NA; NA; Candidatus Gastranaerophilales bacterium Zag_111	1906167_CGastranaerophilales@MOYD01000062.1_115|;	1	NA	0	NA	0	1906167_CGastranaerophilales@MOYD01000061.1_192|; 1906167_CGastranaerophilales@MOYD01000062.1_336|; 1906167_CGastranaerophilales@MOYD01000061.1_65|;	3	NA	1906167_CGastranaerophilales@MOYD01000062.1_248|; 1906167_CGastranaerophilales@MOYD01000063.1_2|;	2	NA	0
1801604	Bacteria; Candidatus Melainabacteria; NA; NA; NA; NA; NA; Candidatus Melainabacteria bacterium GWA2_34_9	NA	0	NA	0	NA	0	1801604_CMelainabacteria@OGH99354.1|; 1801604_CMelainabacteria@OGH94740.1|; 1801604_CMelainabacteria@OGH99900.1|; 1801604_CMelainabacteria@OGH98082.1|;	4	NA	1801604_CMelainabacteria@OGH95646.1|; 1801604_CMelainabacteria@OGH98090.1|;	2	1801604_CMelainabacteria_ordered_Mla_1_1@OGH98081.1|;	1
1801607	Bacteria; Candidatus Melainabacteria; NA; NA; NA; NA; NA; Candidatus Melainabacteria bacterium RIFCSPHIGHO2_02_FULL_34_12	NA	0	NA	0	NA	0	1801607_CMelainabacteria@OGI18739.1|; 1801607_CMelainabacteria@OGI19408.1|; 1801607_CMelainabacteria@OGI20617.1|;	3	NA	1801607_CMelainabacteria@OGI18932.1|; 1801607_CMelainabacteria@OGI19410.1|; 1801607_CMelainabacteria@OGI20047.1|;	3	1801607_CMelainabacteria_ordered_Mla_1_1@OGI19409.1|;	1
758823	Bacteria; Candidatus Melainabacteria; NA; Vampirovibrionales; NA; Vampirovibrio; NA; Vampirovibrio chlorellavorus	NA	0	NA	0	NA	0	758823_Vchlorellavorus@LAPX01000004.1_573|; 758823_Vchlorellavorus@LAPX01000007.1_462|;	2	NA	758823_Vchlorellavorus@LAPX01000004.1_17|; 758823_Vchlorellavorus@LAPX01000004.1_571|;	2	758823_Vchlorellavorus_ordered_Mla_1_1@LAPX01000004.1_572|;	1
1609969	Bacteria; Candidatus Omnitrophica; NA; NA; NA; Candidatus Omnitrophus; NA; Candidatus Omnitrophus magneticus	NA	0	1609969_COmnitrophus@KJJ84113.1|;	1	NA	0	1609969_COmnitrophus@KJJ84140.1|; 1609969_COmnitrophus@KJJ84116.1|;	2	NA	1609969_COmnitrophus@KJJ84114.1|; 1609969_COmnitrophus@KJJ84138.1|;	2	1609969_COmnitrophus_ordered_Mla_2_1@KJJ84115.1|; 1609969_COmnitrophus_ordered_Mla_1_1@KJJ84139.1|;	2
1801814	Bacteria; Candidatus Omnitrophica; NA; NA; NA; NA; NA; Omnitrophica bacterium GWA2_41_15	NA	0	NA	0	NA	0	1801814_Obacterium@OGW71914.1|;	1	NA	1801814_Obacterium@OGW71909.1|;	1	1801814_Obacterium_ordered_Mla_1_1@OGW71913.1|;	1
1617433	Bacteria; Candidatus Omnitrophica; NA; NA; NA; NA; NA; Omnitrophica bacterium OLB16	1617433_Obacterium@KXK36116.1|;	1	NA	0	NA	0	1617433_Obacterium@KXK32266.1|;	1	1617433_Obacterium@KXK32266.1| mce related protein Omnitrophica bacterium OLB16;	1617433_Obacterium@KXK32264.1|;	1	1617433_Obacterium_ordered_Mla_1_1@KXK32265.1|;	1
1801835	Bacteria; Candidatus Omnitrophica; NA; NA; NA; NA; NA; Omnitrophica bacterium RIFOXYB12_FULL_50_7	NA	0	NA	0	NA	0	NA	0	NA	NA	0	NA	0
1703776	Bacteria; Candidatus Omnitrophica; NA; NA; NA; NA; NA; Omnitrophica WOR_2 bacterium SM23_29	NA	0	1703776_OWOR_2@KPK42235.1|;	1	NA	0	1703776_OWOR_2@KPK42238.1|; 1703776_OWOR_2@KPK39486.1|;	2	NA	1703776_OWOR_2@KPK39485.1|; 1703776_OWOR_2@KPK42236.1|;	2	1703776_OWOR_2_FROM-MACSYFINDER1_1@KPK42237.1|;	1
1986651	Bacteria; Candidatus Poribacteria; NA; NA; NA; NA; NA; bacterium TMED15	NA	0	NA	0	NA	0	1986651_bTMED15@OUT63141.1|;	1	1986651_bTMED15@OUT63141.1| hypothetical protein CBB75_06710 bacterium TMED15;	1986651_bTMED15@OUT63143.1|;	1	1986651_bTMED15_ordered_Mla_1_1@OUT63142.1|;	1
2026781	Bacteria; Candidatus Poribacteria; NA; NA; NA; NA; NA; Candidatus Poribacteria bacterium	NA	0	NA	0	NA	0	2026781_CPoribacteria@MAE19947.1|;	1	2026781_CPoribacteria@MAE19947.1| hypothetical protein CMK12_13650 Candidatus Poribacteria bacterium;	2026781_CPoribacteria@MAE19949.1|;	1	2026781_CPoribacteria_ordered_Mla_1_1@MAE19948.1|;	1
2014291	Bacteria; Candidatus Ratteibacteria; NA; NA; NA; NA; NA; bacterium (Candidatus Ratteibacteria) CG15_BIG_FIL_POST_REV_8_21_14_020_41_12	NA	0	NA	0	NA	0	2014291_bCandidatus@PIW32909.1|;	1	NA	2014291_bCandidatus@PIW32911.1|;	1	2014291_bCandidatus_ordered_Mla_1_1@PIW32910.1|;	1
2014292	Bacteria; Candidatus Ratteibacteria; NA; NA; NA; NA; NA; bacterium (Candidatus Ratteibacteria) CG23_combo_of_CG06-09_8_20_14_all_48_7	NA	0	NA	0	NA	0	2014292_bCandidatus@PIP15445.1|;	1	NA	2014292_bCandidatus@PIP16319.1|;	1	NA	0
1817884	Bacteria; Candidatus Raymondbacteria; NA; NA; NA; NA; NA; Candidatus Raymondbacteria bacterium RifOxyA12_full_50_37	NA	0	NA	0	NA	0	1817884_CRaymondbacteria@OGJ85493.1|; 1817884_CRaymondbacteria@OGJ91926.1|; 1817884_CRaymondbacteria@OGJ84604.1|; 1817884_CRaymondbacteria@OGJ84242.1|; 1817884_CRaymondbacteria@OGJ87644.1|;	5	NA	1817884_CRaymondbacteria@OGJ84240.1|; 1817884_CRaymondbacteria@OGJ84520.1|; 1817884_CRaymondbacteria@OGJ84606.1|; 1817884_CRaymondbacteria@OGJ85495.1|; 1817884_CRaymondbacteria@OGJ91288.1|; 1817884_CRaymondbacteria@OGJ91928.1|;	6	1817884_CRaymondbacteria_ordered_Mla_4_1@OGJ84239.1|; 1817884_CRaymondbacteria_ordered_Mla_21_1@OGJ91264.1|; 1817884_CRaymondbacteria_ordered_Mla_1_1@OGJ91927.1|; 1817884_CRaymondbacteria_ordered_Mla_21_2@OGJ87648.1|; 1817884_CRaymondbacteria_ordered_Mla_2_1@OGJ85494.1|; 1817884_CRaymondbacteria_ordered_Mla_3_1@OGJ84605.1|;	6
2268124	Bacteria; Candidatus Riflebacteria; Candidatus Ozemobacteria; NA; Candidatus Ozemobacteraceae; Candidatus Ozemobacter; NA; Candidatus Ozemobacter sibiricus	NA	0	NA	0	NA	0	2268124_COzemobacter@RCK80975.1|; 2268124_COzemobacter@RCK80260.1|;	2	2268124_COzemobacter@RCK80260.1| hypothetical protein OZSIB_3442 Candidatus Ozemobacter sibiricus;	2268124_COzemobacter@RCK80258.1|;	1	2268124_COzemobacter_ordered_Mla_1_1@RCK80259.1|;	1
2053586	Bacteria; Candidatus Riflebacteria; NA; NA; NA; NA; NA; Candidatus Riflebacteria bacterium	NA	0	NA	0	NA	0	2053586_CRiflebacteria@HAE40333.1|;	1	2053586_CRiflebacteria@HAE40333.1| TPA_asm hypothetical protein DCG57_17120 partial Candidatus Riflebacteria bacterium;	2053586_CRiflebacteria@HAE40331.1|;	1	2053586_CRiflebacteria_ordered_Mla_1_1@HAE40332.1|;	1
1817874	Bacteria; Candidatus Riflebacteria; NA; NA; NA; NA; NA; Candidatus Riflebacteria bacterium GWC2_50_8	NA	0	NA	0	NA	0	1817874_CRiflebacteria@OGK08612.1|;	1	1817874_CRiflebacteria@OGK08612.1| hypothetical protein A2W80_03825 Candidatus Riflebacteria bacterium GWC2_50_8;	1817874_CRiflebacteria@OGK08614.1|;	1	1817874_CRiflebacteria_ordered_Mla_1_1@OGK08613.1|;	1
2013830	Bacteria; Candidatus Riflebacteria; NA; NA; NA; NA; NA; Candidatus Riflebacteria bacterium HGW-Riflebacteria-2	NA	0	NA	0	NA	0	2013830_CRiflebacteria@PKL49129.1|;	1	2013830_CRiflebacteria@PKL49129.1| hypothetical protein CVV42_07275 Candidatus Riflebacteria bacterium HGW Riflebacteria 2;	2013830_CRiflebacteria@PKL49127.1|;	1	2013830_CRiflebacteria_ordered_Mla_1_1@PKL49128.1|;	1
1805353	Bacteria; Candidatus Rokubacteria; NA; NA; NA; NA; NA; Candidatus Rokubacteria bacterium 13_1_40CM_2_68_13	NA	0	NA	0	1805353_CRokubacteria@OLD31138.1|; 1805353_CRokubacteria@OLD31375.1|; 1805353_CRokubacteria@OLD32977.1|;	3	1805353_CRokubacteria@OLD32753.1|; 1805353_CRokubacteria@OLD31083.1|;	2	NA	1805353_CRokubacteria@OLD31092.1|; 1805353_CRokubacteria@OLD32752.1|;	2	1805353_Crokubacteria_FROM-MACSYFINDER1_1@OLD32756.1|;	1
1805372	Bacteria; Candidatus Rokubacteria; NA; NA; NA; NA; NA; Candidatus Rokubacteria bacterium 13_2_20CM_69_15_1	1805372_CRokubacteria@OLB08284.1|;	1	NA	0	1805372_CRokubacteria@OLB06206.1|; 1805372_CRokubacteria@OLB06465.1|; 1805372_CRokubacteria@OLB07842.1|;	3	1805372_CRokubacteria@OLB06207.1|; 1805372_CRokubacteria@OLB04888.1|;	2	NA	1805372_CRokubacteria@OLB04887.1|; 1805372_CRokubacteria@OLB06226.1|;	2	1805372_Crokubacteria_FROM-MACSYFINDER1_1@OLB06208.1|;	1
1802095	Bacteria; Candidatus Rokubacteria; NA; NA; NA; NA; NA; Candidatus Rokubacteria bacterium GWA2_70_23	1802095_CRokubacteria@OGK77091.1|;	1	NA	0	1802095_CRokubacteria@OGK75993.1|; 1802095_CRokubacteria@OGK79853.1|; 1802095_CRokubacteria@OGK82365.1|; 1802095_CRokubacteria@OGK83186.1|; 1802095_CRokubacteria@OGK84192.1|;	5	1802095_CRokubacteria@OGK85418.1|; 1802095_CRokubacteria@OGK83163.1|;	2	NA	1802095_CRokubacteria@OGK83161.1|; 1802095_CRokubacteria@OGK85419.1|;	2	1802095_Crokubacteria_FROM-MACSYFINDER1_1@OGK83162.1|;	1
1802100	Bacteria; Candidatus Rokubacteria; NA; NA; NA; NA; NA; Candidatus Rokubacteria bacterium RBG_16_73_20	1802100_CRokubacteria@OGK97948.1|;	1	NA	0	1802100_CRokubacteria@OGK90604.1|; 1802100_CRokubacteria@OGK93390.1|; 1802100_CRokubacteria@OGK93602.1|; 1802100_CRokubacteria@OGK93758.1|; 1802100_CRokubacteria@OGK94636.1|; 1802100_CRokubacteria@OGK96900.1|; 1802100_CRokubacteria@OGK97938.1|;	7	1802100_CRokubacteria@OGK93601.1|;	1	NA	1802100_CRokubacteria@OGK93599.1|;	1	1802100_Crokubacteria_FROM-MACSYFINDER1_1@OGK93600.1|;	1
1802109	Bacteria; Candidatus Rokubacteria; NA; NA; NA; NA; NA; Candidatus Rokubacteria bacterium RIFCSPLOWO2_12_FULL_71_19	NA	0	NA	0	1802109_CRokubacteria@OGL13900.1|; 1802109_CRokubacteria@OGL14741.1|; 1802109_CRokubacteria@OGL15734.1|; 1802109_CRokubacteria@OGL17717.1|;	4	1802109_CRokubacteria@OGL14225.1|; 1802109_CRokubacteria@OGL17709.1|;	2	NA	1802109_CRokubacteria@OGL14224.1|; 1802109_CRokubacteria@OGL17707.1|;	2	1802109_Crokubacteria_FROM-MACSYFINDER1_1@OGL17708.1|; 1802109_Crokubacteria_FROM-MACSYFINDER1_2@OGL14229.1|;	2
1802565	Bacteria; Candidatus Saganbacteria; NA; NA; NA; NA; NA; candidate division WOR-1 bacterium RIFCSPHIGHO2_02_FULL_45_12	NA	0	NA	0	NA	0	NA	0	NA	1802565_cdivision@OGB87231.1|;	1	NA	0
1802570	Bacteria; Candidatus Saganbacteria; NA; NA; NA; NA; NA; candidate division WOR-1 bacterium RIFOXYA12_FULL_43_27	NA	0	NA	0	NA	0	1802570_cdivision@OGC03977.1|;	1	1802570_cdivision@OGC03977.1| hypothetical protein A2276_05100 candidate division WOR 1 bacterium RIFOXYA12_FULL_43_27;	1802570_cdivision@OGC03979.1|;	1	1802570_cdivision_ordered_Mla_1_1@OGC03978.1|;	1
1802572	Bacteria; Candidatus Saganbacteria; NA; NA; NA; NA; NA; candidate division WOR-1 bacterium RIFOXYA2_FULL_36_21	NA	0	NA	0	NA	0	1802572_cdivision@OGC07031.1|;	1	1802572_cdivision@OGC07031.1| hypothetical protein A2230_07895 candidate division WOR 1 bacterium RIFOXYA2_FULL_36_21;	1802572_cdivision@OGC07033.1|;	1	1802572_cdivision_ordered_Mla_1_1@OGC07032.1|;	1
1802580	Bacteria; Candidatus Saganbacteria; NA; NA; NA; NA; NA; candidate division WOR-1 bacterium RIFOXYB2_FULL_42_35	NA	0	NA	0	NA	0	1802580_cdivision@OGC24492.1|;	1	1802580_cdivision@OGC24492.1| hypothetical protein A2291_05175 candidate division WOR 1 bacterium RIFOXYB2_FULL_42_35;	1802580_cdivision@OGC24490.1|;	1	1802580_cdivision_ordered_Mla_1_1@OGC24491.1|;	1
1802577	Bacteria; Candidatus Saganbacteria; NA; NA; NA; NA; NA; candidate division WOR-1 bacterium RIFOXYB2_FULL+H888_42_35	NA	0	NA	0	NA	0	1802577_cdivision@OGC29957.1|;	1	1802577_cdivision@OGC29957.1| hypothetical protein A2346_04440 candidate division WOR 1 bacterium RIFOXYB12_FULL_52_16;	1802577_cdivision@OGC29955.1|;	1	1802577_cdivision_ordered_Mla_1_1@OGC29956.1|;	1
2014293	Bacteria; Candidatus Saganbacteria; NA; NA; NA; NA; NA; Candidatus Saganbacteria bacterium CG08_land_8_20_14_0_20_45_16	NA	0	NA	0	NA	0	2014293_CSaganbacteria@PIS29768.1|;	1	2014293_CSaganbacteria@PIS29768.1| hypothetical protein COT42_04365 Candidatus Saganbacteria bacterium CG08_land_8_20_14_0_20_45_16;	2014293_CSaganbacteria@PIS29770.1|;	1	2014293_CSaganbacteria_ordered_Mla_1_1@PIS29769.1|;	1
2419984	Bacteria; Candidatus Schekmanbacteria; NA; NA; NA; NA; NA; Candidatus Schekmanbacteria bacterium	NA	0	NA	0	NA	0	2419984_CSchekmanbacteria@RMF95033.1|;	1	NA	2419984_CSchekmanbacteria@RMF95029.1|;	1	2419984_CSchekmanbacteria_ordered_Mla_1_1@RMF95032.1|;	1
1817878	Bacteria; Candidatus Schekmanbacteria; NA; NA; NA; NA; NA; Candidatus Schekmanbacteria bacterium RBG_13_48_7	NA	0	NA	0	NA	0	1817878_CSchekmanbacteria@OGL42107.1|;	1	1817878_CSchekmanbacteria@OGL42107.1| hypothetical protein A2161_19695 Candidatus Schekmanbacteria bacterium RBG_13_48_7;	NA	0	NA	0
1817879	Bacteria; Candidatus Schekmanbacteria; NA; NA; NA; NA; NA; Candidatus Schekmanbacteria bacterium RBG_16_38_10	NA	0	NA	0	NA	0	NA	0	NA	NA	0	NA	0
1817880	Bacteria; Candidatus Schekmanbacteria; NA; NA; NA; NA; NA; Candidatus Schekmanbacteria bacterium RBG_16_38_11	NA	0	NA	0	NA	0	1817880_CSchekmanbacteria@OGL44293.1|;	1	NA	1817880_CSchekmanbacteria@OGL44289.1|;	1	1817880_CSchekmanbacteria_ordered_Mla_1_1@OGL44292.1|;	1
1817881	Bacteria; Candidatus Schekmanbacteria; NA; NA; NA; NA; NA; Candidatus Schekmanbacteria bacterium RIFCSPHIGHO2_02_FULL_38_11	NA	0	NA	0	NA	0	1817881_CSchekmanbacteria@OGL50375.1|;	1	NA	1817881_CSchekmanbacteria@OGL50379.1|;	1	1817881_CSchekmanbacteria_ordered_Mla_1_1@OGL50376.1|;	1
1919281	Bacteria; Candidatus Sericytochromatia; NA; NA; NA; NA; NA; Candidatus Sericytochromatia bacterium GL2-53 LSPB_72	NA	0	NA	0	NA	0	NA	0	NA	NA	0	NA	0
1919279	Bacteria; Candidatus Sericytochromatia; NA; NA; NA; NA; NA; Candidatus Sericytochromatia bacterium S15B-MN24 CBMW_12	NA	0	NA	0	NA	0	NA	0	NA	NA	0	NA	0
1919280	Bacteria; Candidatus Sericytochromatia; NA; NA; NA; NA; NA; Candidatus Sericytochromatia bacterium S15B-MN24 RAAC_196	NA	0	NA	0	NA	0	NA	0	NA	NA	0	NA	0
2014295	Bacteria; Candidatus Stahlbacteria; NA; NA; NA; NA; NA; bacterium (Candidatus Stahlbacteria) CG23_combo_of_CG06-09_8_20_14_all_34_7	NA	0	NA	0	NA	0	NA	0	NA	NA	0	NA	0
2014296	Bacteria; Candidatus Stahlbacteria; NA; NA; NA; NA; NA; bacterium (Candidatus Stahlbacteria) CG23_combo_of_CG06-09_8_20_14_all_40_9	NA	0	NA	0	NA	0	2014296_bCandidatus@PIP13716.1|;	1	NA	2014296_bCandidatus@PIP14155.1|;	1	NA	0
2250252	Bacteria; Candidatus Sumerlaeota; Candidatus Sumerlaeia; Candidatus Sumerlaeales; Candidatus Sumerlaeaceae; Candidatus Sumerlaea; NA; Candidatus Sumerlaea chitinovorans	NA	0	NA	0	NA	0	NA	0	NA	NA	0	NA	0
1046935	Bacteria; Candidatus Sumerlaeota; NA; NA; NA; NA; NA; BRC1 bacterium SCGC AAA257-C11	NA	0	NA	0	NA	0	NA	0	NA	NA	0	NA	0
2013722	Bacteria; Candidatus Sumerlaeota; NA; NA; NA; NA; NA; candidate division BRC1 bacterium HGW-BRC1-1	NA	0	NA	0	NA	0	NA	0	NA	NA	0	NA	0
1703761	Bacteria; Candidatus Sumerlaeota; NA; NA; NA; NA; NA; candidate division BRC1 bacterium SM23_51	NA	0	NA	0	NA	0	1703761_cdivision@KPL05486.1|; 1703761_cdivision@KPL12058.1|;	2	NA	1703761_cdivision@KPL05735.1|;	1	NA	0
2107588	Bacteria; Candidatus Sumerlaeota; NA; NA; NA; NA; NA; Candidatus Sumerlaeota bacterium	2107588_CSumerlaeota@HBF33618.1|;	1	NA	0	2107588_CSumerlaeota@HBF33619.1|;	1	2107588_CSumerlaeota@HBF33172.1|; 2107588_CSumerlaeota@HBF35273.1|; 2107588_CSumerlaeota@HBF33620.1|;	3	NA	2107588_CSumerlaeota@HBF33170.1|; 2107588_CSumerlaeota@HBF33622.1|; 2107588_CSumerlaeota@HBF35275.1|; 2107588_CSumerlaeota@HBF35276.1|;	4	2107588_CSumerlaeota_ordered_Mla_10_1@HBF33527.1|; 2107588_CSumerlaeota_ordered_Mla_2_1@HBF33171.1|; 2107588_CSumerlaeota_ordered_Mla_10_2@HBF35274.1|; 2107588_CSumerlaeota_ordered_Mla_1_1@HBF33621.1|;	4
1802342	Bacteria; Candidatus Tectomicrobia; NA; NA; NA; NA; NA; Candidatus Tectomicrobia bacterium RIFCSPLOWO2_02_FULL_70_19	1802342_CTectomicrobia@OGL62979.1|;	1	1802342_CTectomicrobia@OGL64500.1|;	1	1802342_CTectomicrobia@OGL60949.1|;	1	1802342_CTectomicrobia@OGL64497.1|; 1802342_CTectomicrobia@OGL60920.1|;	2	NA	1802342_CTectomicrobia@OGL64499.1|;	1	1802342_CTectomicrobia_ordered_Mla_1_1@OGL64498.1|;	1
1817813	Bacteria; Candidatus Wallbacteria; NA; NA; NA; NA; NA; Candidatus Wallbacteria bacterium GWC2_49_35	NA	0	NA	0	NA	0	1817813_CWallbacteria@OGM06270.1|;	1	1817813_CWallbacteria@OGM06270.1| hypothetical protein A2008_00190 Candidatus Wallbacteria bacterium GWC2_49_35;	1817813_CWallbacteria@OGM05877.1|;	1	NA	0
2013854	Bacteria; Candidatus Wallbacteria; NA; NA; NA; NA; NA; Candidatus Wallbacteria bacterium HGW-Wallbacteria-1	NA	0	NA	0	NA	0	2013854_CWallbacteria@PKK92016.1|;	1	2013854_CWallbacteria@PKK92016.1| hypothetical protein CVV64_00955 Candidatus Wallbacteria bacterium HGW Wallbacteria 1;	2013854_CWallbacteria@PKK92341.1|;	1	2013854_CWallbacteria_ordered_Mla_1_1@PKK92017.1|;	1
83558	Bacteria; Chlamydiae; Chlamydiia; Chlamydiales; Chlamydiaceae; Chlamydia; NA; Chlamydia pneumoniae	NA	0	NA	0	NA	0	NA	0	NA	NA	0	NA	0
1895743	Bacteria; Chlamydiae; Chlamydiia; Chlamydiales; NA; NA; NA; Chlamydiales bacterium 38-26	NA	0	NA	0	NA	0	1895743_Cbacterium@OJV08443.1|;	1	NA	1895743_Cbacterium@OJV08441.1|;	1	1895743_Cbacterium_ordered_Mla_1_1@OJV08442.1|;	1
1871324	Bacteria; Chlamydiae; Chlamydiia; Chlamydiales; NA; NA; NA; Chlamydiales bacterium SCGC AG-110-M15	NA	0	NA	0	NA	0	NA	0	NA	NA	0	NA	0
1437425	Bacteria; Chlamydiae; Chlamydiia; Parachlamydiales; Criblamydiaceae; Criblamydia; Criblamydia sequanensis; Criblamydia sequanensis CRIB-18	NA	0	NA	0	NA	0	1437425_Csequanensis@CDR34973.1|;	1	NA	1437425_Csequanensis@CDR34975.1|;	1	1437425_Csequanensis_ordered_Mla_1_1@CDR34974.1|;	1
765952	Bacteria; Chlamydiae; Chlamydiia; Parachlamydiales; Parachlamydiaceae; Parachlamydia; Parachlamydia acanthamoebae; Parachlamydia acanthamoebae UV-7	NA	0	NA	0	NA	0	765952_Pacanthamoebae@CCB85769.1|;	1	NA	765952_Pacanthamoebae@CCB85771.1|;	1	765952_Pacanthamoebae_ordered_Mla_1_1@CCB85770.1|;	1
331113	Bacteria; Chlamydiae; Chlamydiia; Parachlamydiales; Simkaniaceae; Simkania; Simkania negevensis; Simkania negevensis Z	NA	0	NA	0	NA	0	331113_Snegevensis@CCB88957.1|;	1	NA	331113_Snegevensis@CCB88959.1|;	1	331113_Snegevensis_ordered_Mla_1_1@CCB88958.1|;	1
1797610	Bacteria; Chlamydiae; NA; NA; NA; NA; NA; Chlamydiae bacterium RIFCSPLOWO2_12_FULL_45_20	NA	0	NA	0	NA	0	1797610_Cbacterium@OGN71394.1|;	1	NA	1797610_Cbacterium@OGN71489.1|;	1	1797610_Cbacterium_ordered_Mla_1_1@OGN71393.1|;	1
1868324	Bacteria; Chlorobi; Chlorobia; Chlorobiales; Candidatus Thermochlorobacteriaceae; Candidatus Thermochlorobacter; NA; Candidatus Thermochlorobacter aerophilum	NA	0	NA	0	NA	0	1868324_CThermochlorobacter@RFM24841.1|; 1868324_CThermochlorobacter@RFM24040.1|; 1868324_CThermochlorobacter@RFM25098.1|;	3	NA	1868324_CThermochlorobacter@RFM22937.1|; 1868324_CThermochlorobacter@RFM24042.1|;	2	1868324_CThermochlorobacter_ordered_Mla_1_1@RFM24041.1|;	1
1519464	Bacteria; Chlorobi; Chlorobia; Chlorobiales; Candidatus Thermochlorobacteriaceae; NA; NA; Candidatus Thermochlorobacteriaceae bacterium GBChlB	NA	0	NA	0	NA	0	1519464_CThermochlorobacteriaceae@KER10342.1|;	1	NA	1519464_CThermochlorobacteriaceae@KER09269.1|; 1519464_CThermochlorobacteriaceae@KER09326.1|;	2	NA	0
194439	Bacteria; Chlorobi; Chlorobia; Chlorobiales; Chlorobiaceae; Chlorobaculum; Chlorobaculum tepidum; Chlorobaculum tepidum TLS	NA	0	NA	0	NA	0	194439_Ctepidum@AAM71571.1|;	1	NA	194439_Ctepidum@AAM71573.1|;	1	194439_Ctepidum_ordered_Mla_1_1@AAM71572.1|;	1
1674889	Bacteria; Chlorobi; Chlorobia; Chlorobiales; NA; NA; NA; Chlorobiales bacterium Clorobi_01	NA	0	NA	0	NA	0	1674889_Cbacterium@LUZT01000005.1_277|;	1	NA	1674889_Cbacterium@LUZT01000005.1_275|;	1	1674889_Cbacterium_ordered_Mla_1_1@LUZT01000005.1_276|;	1
2268192	Bacteria; Chlorobi; NA; NA; NA; NA; NA; Chlorobi bacterium	NA	0	NA	0	NA	0	2268192_Cbacterium@RMF35013.1|;	1	NA	2268192_Cbacterium@RMF33262.1|;	1	NA	0
1619898	Bacteria; Chlorobi; NA; NA; NA; NA; NA; Chlorobi bacterium OLB7	NA	0	NA	0	NA	0	1619898_Cbacterium@KXK51202.1|; 1619898_Cbacterium@KXK52226.1|;	2	NA	1619898_Cbacterium@KXK52230.1|; 1619898_Cbacterium@KXK56129.1|;	2	1619898_Cbacterium_ordered_Mla_1_1@KXK52227.1|;	1
926569	Bacteria; Chloroflexi; Anaerolineae; Anaerolineales; Anaerolineaceae; Anaerolinea; Anaerolinea thermophila; Anaerolinea thermophila UNI-1	NA	0	NA	0	NA	0	NA	0	NA	NA	0	NA	0
1986204	Bacteria; Chloroflexi; Anaerolineae; Anaerolineales; Anaerolineaceae; Brevefilum; NA; Brevefilum fermentans	NA	0	NA	0	NA	0	NA	0	NA	NA	0	NA	0
1889813	Bacteria; Chloroflexi; Anaerolineae; Anaerolineales; Anaerolineaceae; NA; NA; Anaerolineaceae bacterium oral taxon 439	NA	0	NA	0	NA	0	NA	0	NA	NA	0	NA	0
872965	Bacteria; Chloroflexi; Ardenticatenia; Ardenticatenales; Ardenticatenaceae; Ardenticatena; NA; Ardenticatena maritima	NA	0	NA	0	NA	0	NA	0	NA	NA	0	NA	0
1806508	Bacteria; Chloroflexi; Ardenticatenia; Ardenticatenales; Ardenticatenaceae; Candidatus Promineofilum; NA; Candidatus Promineofilum breve	NA	0	NA	0	NA	0	NA	0	NA	NA	0	NA	0
926550	Bacteria; Chloroflexi; Caldilineae; Caldilineales; Caldilineaceae; Caldilinea; Caldilinea aerophila; Caldilinea aerophila DSM 14535 = NBRC 104270	NA	0	NA	0	NA	0	NA	0	NA	NA	0	NA	0
1919271	Bacteria; Chloroflexi; Caldilineae; Caldilineales; Caldilineaceae; NA; NA; Caldilineaceae bacterium bin34	NA	0	NA	0	NA	0	NA	0	NA	NA	0	NA	0
1674890	Bacteria; Chloroflexi; Caldilineae; Caldilineales; NA; NA; NA; Caldilineales bacterium Chloro_01	NA	0	NA	0	NA	0	NA	0	NA	NA	0	NA	0
2364220	Bacteria; Chloroflexi; Candidatus Thermofonsia; NA; NA; NA; NA; Candidatus Thermofonsia bacterium	NA	0	NA	0	NA	0	NA	0	NA	NA	0	NA	0
2364211	Bacteria; Chloroflexi; Candidatus Thermofonsia; NA; NA; NA; NA; Candidatus Thermofonsia Clade 2 bacterium	NA	0	NA	0	NA	0	NA	0	NA	2364211_CThermofonsia@PJF20401.1|;	1	NA	0
324602	Bacteria; Chloroflexi; Chloroflexia; Chloroflexales; Chloroflexaceae; Chloroflexus; Chloroflexus aurantiacus; Chloroflexus aurantiacus J-10-fl	NA	0	NA	0	NA	0	NA	0	NA	NA	0	NA	0
765420	Bacteria; Chloroflexi; Chloroflexia; Chloroflexales; Oscillochloridaceae; Oscillochloris; Oscillochloris trichoides; Oscillochloris trichoides DG-6	NA	0	NA	0	NA	0	NA	0	NA	NA	0	NA	0
357808	Bacteria; Chloroflexi; Chloroflexia; Chloroflexales; Roseiflexaceae; Roseiflexus; NA; Roseiflexus sp. RS-1	NA	0	NA	0	NA	0	NA	0	NA	NA	0	NA	0
70996	Bacteria; Chloroflexi; Chloroflexia; Herpetosiphonales; Herpetosiphonaceae; Herpetosiphon; NA; Herpetosiphon geysericola	NA	0	NA	0	NA	0	NA	0	NA	NA	0	NA	0
71864	Bacteria; Chloroflexi; Chloroflexia; Herpetosiphonales; Herpetosiphonaceae; Herpetosiphon; NA; Herpetosiphon sp.	NA	0	NA	0	NA	0	NA	0	NA	NA	0	NA	0
243164	Bacteria; Chloroflexi; Dehalococcoidia; Dehalococcoidales; Dehalococcoidaceae; Dehalococcoides; Dehalococcoides mccartyi; Dehalococcoides mccartyi 195	NA	0	NA	0	NA	0	NA	0	NA	NA	0	NA	0
552811	Bacteria; Chloroflexi; Dehalococcoidia; NA; NA; Dehalogenimonas; Dehalogenimonas lykanthroporepellens; Dehalogenimonas lykanthroporepellens BL-DC-9	NA	0	NA	0	NA	0	NA	0	NA	NA	0	NA	0
1839801	Bacteria; Chloroflexi; Dehalococcoidia; NA; NA; Dehalogenimonas; NA; Dehalogenimonas formicexedens	NA	0	NA	0	NA	0	NA	0	NA	NA	0	NA	0
1805224	Bacteria; Chloroflexi; Ktedonobacteria; Ktedonobacterales; Ktedonobacteraceae; Ktedonobacter; NA; Ktedonobacter sp. 13_1_20CM_3_54_15	NA	0	NA	0	NA	0	NA	0	NA	NA	0	NA	0
1382306	Bacteria; Chloroflexi; Ktedonobacteria; Thermogemmatisporales; Thermogemmatisporaceae; Thermogemmatispora; NA; Thermogemmatispora carboxidivorans	NA	0	NA	0	NA	0	NA	0	NA	NA	0	NA	0
732234	Bacteria; Chloroflexi; Ktedonobacteria; Thermogemmatisporales; Thermogemmatisporaceae; Thermogemmatispora; NA; Thermogemmatispora onikobensis	NA	0	NA	0	NA	0	NA	0	NA	NA	0	NA	0
1825093	Bacteria; Chloroflexi; Ktedonobacteria; Thermogemmatisporales; Thermogemmatisporaceae; Thermogemmatispora; NA; Thermogemmatispora tikiterensis	NA	0	NA	0	NA	0	NA	0	NA	NA	0	NA	0
2420334	Bacteria; Chloroflexi; Thermoflexia; NA; NA; NA; NA; Thermoflexia bacterium	NA	0	NA	0	NA	0	NA	0	NA	NA	0	NA	0
1495650	Bacteria; Chloroflexi; Thermoflexia; Thermoflexales; Thermoflexaceae; Thermoflexus; NA; Thermoflexus hugenholtzii	NA	0	NA	0	NA	0	NA	0	NA	NA	0	NA	0
877466	Bacteria; Chloroflexi; Thermoflexia; Thermoflexales; Thermoflexaceae; Thermoflexus; Thermoflexus hugenholtzii; Thermoflexus hugenholtzii JAD2	NA	0	NA	0	NA	0	NA	0	NA	NA	0	NA	0
1129897	Bacteria; Chloroflexi; Thermomicrobia; Sphaerobacterales; Sphaerobacteraceae; Nitrolancea; Nitrolancea hollandica; Nitrolancea hollandica Lb	NA	0	NA	0	NA	0	NA	0	NA	NA	0	NA	0
479434	Bacteria; Chloroflexi; Thermomicrobia; Sphaerobacterales; Sphaerobacteraceae; Sphaerobacter; Sphaerobacter thermophilus; Sphaerobacter thermophilus DSM 20745	NA	0	NA	0	NA	0	NA	0	NA	NA	0	NA	0
309801	Bacteria; Chloroflexi; Thermomicrobia; Thermomicrobiales; Thermomicrobiaceae; Thermomicrobium; Thermomicrobium roseum; Thermomicrobium roseum DSM 5159	NA	0	NA	0	NA	0	NA	0	NA	NA	0	NA	0
118005	Bacteria; Chrysiogenetes; Chrysiogenetes; Chrysiogenales; Chrysiogenaceae; Chrysiogenes; Chrysiogenes arsenatis; Chrysiogenes arsenatis DSM 11915	NA	0	NA	0	NA	0	118005_Carsenatis@AWNK01000001.1_296|; 118005_Carsenatis@AWNK01000006.1_122|;	2	118005_Carsenatis@AWNK01000001.1_296| 330697_332349;	118005_Carsenatis@AWNK01000001.1_298|;	1	118005_Carsenatis_ordered_Mla_1_1@AWNK01000001.1_297|;	1
653733	Bacteria; Chrysiogenetes; Chrysiogenetes; Chrysiogenales; Chrysiogenaceae; Desulfurispirillum; Desulfurispirillum indicum; Desulfurispirillum indicum S5	NA	0	NA	0	NA	0	653733_Dindicum@ADU65446.1|;	1	653733_Dindicum@ADU65446.1| Mammalian cell entry related domain protein Desulfurispirillum indicum S5;	653733_Dindicum@ADU65444.1|;	1	653733_Dindicum_ordered_Mla_1_1@ADU65445.1|;	1
1259795	Bacteria; Coprothermobacterota; Coprothermobacteria; Coprothermobacterales; Coprothermobacteraceae; Coprothermobacter; Coprothermobacter platensis; Coprothermobacter platensis DSM 11748	NA	0	NA	0	NA	0	NA	0	NA	NA	0	NA	0
309798	Bacteria; Coprothermobacterota; Coprothermobacteria; Coprothermobacterales; Coprothermobacteraceae; Coprothermobacter; Coprothermobacter proteolyticus; Coprothermobacter proteolyticus DSM 5265	NA	0	NA	0	NA	0	NA	0	NA	NA	0	NA	0
55509	Bacteria; Coprothermobacterota; Coprothermobacteria; Coprothermobacterales; Coprothermobacteraceae; Coprothermobacter; NA; Coprothermobacter sp.	NA	0	NA	0	NA	0	NA	0	NA	NA	0	NA	0
1618341	Bacteria; CPR; candidate division CPR1; NA; NA; NA; NA; candidate division CPR1 bacterium GW2011_GWA2_42_17	NA	0	NA	0	NA	0	NA	0	NA	NA	0	NA	0
1618342	Bacteria; CPR; candidate division CPR1; NA; NA; NA; NA; candidate division CPR1 bacterium GW2011_GWC1_49_13	NA	0	NA	0	NA	0	NA	0	NA	NA	0	NA	0
1618345	Bacteria; CPR; candidate division CPR2; NA; NA; NA; NA; NA; candidate division CPR2 bacterium GW2011_GWC2_39_10	NA	0	NA	0	NA	0	NA	0	NA	NA	0	NA	0
1618348	Bacteria; CPR; candidate division CPR2; NA; NA; NA; NA; NA; candidate division CPR2 bacterium GW2011_GWD2_39_7	NA	0	NA	0	NA	0	NA	0	NA	NA	0	NA	0
1968527	Bacteria; CPR; candidate division CPR3; NA; NA; NA; NA; NA; candidate division CPR3 bacterium 4484_211	NA	0	NA	0	NA	0	NA	0	NA	NA	0	NA	0
1797702	Bacteria; CPR; candidate division CPR3; NA; NA; NA; NA; NA; candidate division CPR3 bacterium RIFOXYA2_FULL_35_13	NA	0	NA	0	NA	0	NA	0	NA	NA	0	NA	0
2202143	Bacteria; CPR; candidate division Kazan; NA; NA; NA; NA; candidate division Kazan bacterium	NA	0	NA	0	NA	0	2202143_cdivision@RLC37143.1|;	1	NA	2202143_cdivision@RLC37141.1|;	1	2202143_cdivision_ordered_Mla_1_1@RLC37142.1|;	1
1620413	Bacteria; CPR; candidate division Kazan; NA; NA; NA; NA; candidate division Kazan bacterium GW2011_GWC1_52_13	NA	0	NA	0	NA	0	NA	0	NA	NA	0	NA	0
1643353	Bacteria; CPR; candidate division SR1; NA; NA; NA; NA; candidate division SR1 bacterium Aalborg_AAW-1	NA	0	NA	0	NA	0	NA	0	NA	NA	0	NA	0
1974890	Bacteria; CPR; candidate division SR1; NA; NA; NA; NA; candidate division SR1 bacterium CG_4_9_14_3_um_filter_40_9	NA	0	NA	0	1974890_cdivision@PJA48796.1|;	1	1974890_cdivision@PJA48796.1|;	1	NA	NA	0	NA	0
1293577	Bacteria; CPR; candidate division SR1; NA; NA; NA; NA; candidate division SR1 bacterium MGEHA	NA	0	NA	0	NA	0	NA	0	NA	NA	0	NA	0
1394709	Bacteria; CPR; candidate division SR1; NA; NA; NA; NA; candidate division SR1 bacterium RAAC1_SR1_1	NA	0	NA	0	NA	0	NA	0	NA	NA	0	NA	0
2093353	Bacteria; CPR; candidate division WS5; NA; NA; NA; NA; candidate division WS5 bacterium	NA	0	NA	0	NA	0	NA	0	NA	NA	0	NA	0
1641389	Bacteria; CPR; candidate division WS6; NA; NA; NA; NA; NA; candidate division WS6 bacterium 34_10	NA	0	NA	0	NA	0	NA	0	NA	NA	0	NA	0
1619100	Bacteria; CPR; candidate division WS6; NA; NA; NA; NA; NA; candidate division WS6 bacterium GW2011_GWF2_39_15	NA	0	NA	0	NA	0	NA	0	NA	NA	0	NA	0
1617426	Bacteria; CPR; candidate division WS6; NA; NA; NA; NA; NA; candidate division WS6 bacterium OLB20	NA	0	NA	0	NA	0	NA	0	NA	NA	0	NA	0
1617427	Bacteria; CPR; candidate division WS6; NA; NA; NA; NA; NA; candidate division WS6 bacterium OLB21	NA	0	NA	0	NA	0	NA	0	NA	NA	0	NA	0
1975080	Bacteria; CPR; candidate division WWE3; NA; NA; NA; NA; NA; candidate division WWE3 bacterium CG_4_9_14_3_um_filter_39_7	NA	0	NA	0	NA	0	NA	0	NA	1975080_cdivision@PJA40083.1|;	1	NA	0
1975090	Bacteria; CPR; candidate division WWE3; NA; NA; NA; NA; NA; candidate division WWE3 bacterium CG10_big_fil_rev_8_21_14_0_10_32_10	NA	0	NA	0	NA	0	NA	0	NA	NA	0	NA	0
1394710	Bacteria; CPR; candidate division WWE3; NA; NA; NA; NA; NA; candidate division WWE3 bacterium RAAC2_WWE3_1	NA	0	NA	0	NA	0	NA	0	NA	NA	0	NA	0
1802610	Bacteria; CPR; candidate division WWE3; NA; NA; NA; NA; NA; candidate division WWE3 bacterium RBG_16_37_10	NA	0	NA	0	NA	0	NA	0	NA	NA	0	NA	0
1953407	Bacteria; CPR; candidate division WWE3; NA; NA; NA; NA; NA; candidate division WWE3 bacterium UBA1401	NA	0	NA	0	NA	0	NA	0	NA	NA	0	NA	0
1817814	Bacteria; CPR; Candidatus Abawacabacteria; NA; NA; NA; NA; NA; Candidatus Abawacabacteria bacterium RBG_16_42_10	NA	0	NA	0	NA	0	NA	0	NA	NA	0	NA	0
1618608	Bacteria; CPR; Candidatus Adlerbacteria; NA; NA; NA; NA; NA; Candidatus Adlerbacteria bacterium GW2011_GWC1_50_9	NA	0	NA	0	NA	0	NA	0	NA	NA	0	NA	0
1618354	Bacteria; CPR; Candidatus Amesbacteria; NA; NA; NA; NA; NA; Candidatus Amesbacteria bacterium GW2011_GWA1_47_20	NA	0	NA	0	NA	0	NA	0	NA	NA	0	NA	0
1618366	Bacteria; CPR; Candidatus Amesbacteria; NA; NA; NA; NA; NA; Candidatus Amesbacteria bacterium GW2011_GWC2_45_19	NA	0	NA	0	NA	0	NA	0	NA	NA	0	NA	0
1797252	Bacteria; CPR; Candidatus Amesbacteria; NA; NA; NA; NA; NA; Candidatus Amesbacteria bacterium RIFCSPHIGHO2_01_FULL_48_32	NA	0	NA	0	NA	0	NA	0	NA	NA	0	NA	0
1797263	Bacteria; CPR; Candidatus Amesbacteria; NA; NA; NA; NA; NA; Candidatus Amesbacteria bacterium RIFOXYB1_FULL_44_23	NA	0	NA	0	NA	0	NA	0	NA	NA	0	NA	0
1797265	Bacteria; CPR; Candidatus Amesbacteria; NA; NA; NA; NA; NA; Candidatus Amesbacteria bacterium RIFOXYB1_FULL_47_13	NA	0	NA	0	NA	0	NA	0	NA	NA	0	NA	0
2053502	Bacteria; CPR; Candidatus Andersenbacteria; NA; NA; NA; NA; NA; Candidatus Andersenbacteria bacterium	NA	0	NA	0	NA	0	NA	0	NA	NA	0	NA	0
1974485	Bacteria; CPR; Candidatus Andersenbacteria; NA; NA; NA; NA; NA; Candidatus Andersenbacteria bacterium CG10_big_fil_rev_8_21_14_0_10_54_11	NA	0	NA	0	NA	0	NA	0	NA	NA	0	NA	0
1797280	Bacteria; CPR; Candidatus Andersenbacteria; NA; NA; NA; NA; NA; Candidatus Andersenbacteria bacterium RIFCSPHIGHO2_02_FULL_46_16	NA	0	NA	0	NA	0	NA	0	NA	NA	0	NA	0
1797281	Bacteria; CPR; Candidatus Andersenbacteria; NA; NA; NA; NA; NA; Candidatus Andersenbacteria bacterium RIFCSPHIGHO2_12_FULL_45_11	NA	0	NA	0	NA	0	NA	0	NA	NA	0	NA	0
1797282	Bacteria; CPR; Candidatus Andersenbacteria; NA; NA; NA; NA; NA; Candidatus Andersenbacteria bacterium RIFCSPHIGHO2_12_FULL_45_11b	NA	0	NA	0	NA	0	NA	0	NA	NA	0	NA	0
1618618	Bacteria; CPR; Candidatus Azambacteria; NA; NA; NA; NA; NA; Candidatus Azambacteria bacterium GW2011_GWB2_46_37	NA	0	NA	0	NA	0	NA	0	NA	NA	0	NA	0
1797298	Bacteria; CPR; Candidatus Azambacteria; NA; NA; NA; NA; NA; Candidatus Azambacteria bacterium RIFCSPLOWO2_01_FULL_46_25	NA	0	NA	0	NA	0	NA	0	NA	NA	0	NA	0
1974494	Bacteria; CPR; Candidatus Beckwithbacteria; NA; NA; NA; NA; NA; Candidatus Beckwithbacteria bacterium CG_4_9_14_0_2_um_filter_47_11	NA	0	NA	0	NA	0	NA	0	NA	NA	0	NA	0
1974495	Bacteria; CPR; Candidatus Beckwithbacteria; NA; NA; NA; NA; NA; Candidatus Beckwithbacteria bacterium CG10_big_fil_rev_8_21_14_0_10_34_10	NA	0	NA	0	NA	0	NA	0	NA	NA	0	NA	0
1974497	Bacteria; CPR; Candidatus Beckwithbacteria; NA; NA; NA; NA; NA; Candidatus Beckwithbacteria bacterium CG23_combo_of_CG06-09_8_20_14_all_34_8	NA	0	NA	0	NA	0	NA	0	NA	NA	0	NA	0
1618372	Bacteria; CPR; Candidatus Beckwithbacteria; NA; NA; NA; NA; NA; Candidatus Beckwithbacteria bacterium GW2011_GWC1_49_16	NA	0	NA	0	NA	0	NA	0	NA	NA	0	NA	0
1797457	Bacteria; CPR; Candidatus Beckwithbacteria; NA; NA; NA; NA; NA; Candidatus Beckwithbacteria bacterium RBG_13_42_9	NA	0	NA	0	NA	0	NA	0	NA	NA	0	NA	0
1618331	Bacteria; CPR; Candidatus Berkelbacteria; NA; NA; NA; NA; NA; Berkelbacteria bacterium GW2011_GWA1_36_9	NA	0	NA	0	NA	0	NA	0	NA	NA	0	NA	0
1618334	Bacteria; CPR; Candidatus Berkelbacteria; NA; NA; NA; NA; NA; Berkelbacteria bacterium GW2011_GWA2_38_9	NA	0	NA	0	NA	0	NA	0	NA	NA	0	NA	0
1618337	Bacteria; CPR; Candidatus Berkelbacteria; NA; NA; NA; NA; NA; Berkelbacteria bacterium GW2011_GWE1_39_12	NA	0	NA	0	NA	0	NA	0	NA	NA	0	NA	0
1974514	Bacteria; CPR; Candidatus Berkelbacteria; NA; NA; NA; NA; NA; Candidatus Berkelbacteria bacterium CG10_big_fil_rev_8_21_14_0_10_43_13	NA	0	NA	0	NA	0	NA	0	NA	NA	0	NA	0
1797472	Bacteria; CPR; Candidatus Berkelbacteria; NA; NA; NA; NA; NA; Candidatus Berkelbacteria bacterium RIFOXYA2_FULL_43_10	NA	0	NA	0	NA	0	NA	0	NA	NA	0	NA	0
1797513	Bacteria; CPR; Candidatus Blackburnbacteria; NA; NA; NA; NA; NA; Candidatus Blackburnbacteria bacterium RIFCSPHIGHO2_01_FULL_43_15b	NA	0	NA	0	NA	0	NA	0	NA	NA	0	NA	0
1797515	Bacteria; CPR; Candidatus Blackburnbacteria; NA; NA; NA; NA; NA; Candidatus Blackburnbacteria bacterium RIFCSPHIGHO2_02_FULL_39_13	NA	0	NA	0	NA	0	NA	0	NA	NA	0	NA	0
1797517	Bacteria; CPR; Candidatus Blackburnbacteria; NA; NA; NA; NA; NA; Candidatus Blackburnbacteria bacterium RIFCSPHIGHO2_12_FULL_41_13b	NA	0	NA	0	NA	0	NA	0	NA	NA	0	NA	0
1797518	Bacteria; CPR; Candidatus Blackburnbacteria; NA; NA; NA; NA; NA; Candidatus Blackburnbacteria bacterium RIFCSPHIGHO2_12_FULL_44_25	NA	0	NA	0	NA	0	NA	0	NA	NA	0	NA	0
1974520	Bacteria; CPR; Candidatus Brennerbacteria; NA; NA; NA; NA; Candidatus Brennerbacteria bacterium CG_4_10_14_0_2_um_filter_43_14	NA	0	NA	0	NA	0	NA	0	NA	NA	0	NA	0
1974522	Bacteria; CPR; Candidatus Brennerbacteria; NA; NA; NA; NA; Candidatus Brennerbacteria bacterium CG_4_9_14_3_um_filter_43_9	NA	0	NA	0	NA	0	NA	0	NA	NA	0	NA	0
1974523	Bacteria; CPR; Candidatus Brennerbacteria; NA; NA; NA; NA; Candidatus Brennerbacteria bacterium CG11_big_fil_rev_8_21_14_0_20_43_10	NA	0	NA	0	NA	0	NA	0	NA	NA	0	NA	0
1797528	Bacteria; CPR; Candidatus Brennerbacteria; NA; NA; NA; NA; Candidatus Brennerbacteria bacterium RIFOXYC1_FULL_41_11	NA	0	NA	0	NA	0	NA	0	NA	NA	0	NA	0
1797529	Bacteria; CPR; Candidatus Brennerbacteria; NA; NA; NA; NA; Candidatus Brennerbacteria bacterium RIFOXYD1_FULL_41_16	NA	0	NA	0	NA	0	NA	0	NA	NA	0	NA	0
1974525	Bacteria; CPR; Candidatus Buchananbacteria; NA; NA; NA; NA; NA; Candidatus Buchananbacteria bacterium CG10_big_fil_rev_8_21_14_0_10_33_19	NA	0	NA	0	NA	0	NA	0	NA	NA	0	NA	0
1974526	Bacteria; CPR; Candidatus Buchananbacteria; NA; NA; NA; NA; NA; Candidatus Buchananbacteria bacterium CG10_big_fil_rev_8_21_14_0_10_42_9	NA	0	NA	0	NA	0	NA	0	NA	NA	0	NA	0
1797530	Bacteria; CPR; Candidatus Buchananbacteria; NA; NA; NA; NA; NA; Candidatus Buchananbacteria bacterium RBG_13_36_9	NA	0	NA	0	NA	0	NA	0	NA	NA	0	NA	0
1797540	Bacteria; CPR; Candidatus Buchananbacteria; NA; NA; NA; NA; NA; Candidatus Buchananbacteria bacterium RIFCSPHIGHO2_02_FULL_40_13	NA	0	NA	0	NA	0	NA	0	NA	NA	0	NA	0
1797542	Bacteria; CPR; Candidatus Buchananbacteria; NA; NA; NA; NA; NA; Candidatus Buchananbacteria bacterium RIFCSPHIGHO2_02_FULL_56_16	NA	0	NA	0	NA	0	NA	0	NA	NA	0	NA	0
1618631	Bacteria; CPR; Candidatus Campbellbacteria; NA; NA; NA; NA; NA; Candidatus Campbellbacteria bacterium GW2011_GWD1_35_49	1618631_CCampbellbacteria@KKP79351.1|;	1	NA	0	NA	0	NA	0	NA	NA	0	NA	0
1797582	Bacteria; CPR; Candidatus Campbellbacteria; NA; NA; NA; NA; NA; Candidatus Campbellbacteria bacterium RIFOXYC2_FULL_35_25	NA	0	NA	0	NA	0	NA	0	NA	NA	0	NA	0
2081795	Bacteria; CPR; Candidatus Cerribacteria; NA; NA; NA; NA; NA; Candidatus Cerribacteria bacterium Amazon FNV 2010 28 9	NA	0	NA	0	NA	0	NA	0	NA	NA	0	NA	0
1797589	Bacteria; CPR; Candidatus Chisholmbacteria; NA; NA; NA; NA; NA; Candidatus Chisholmbacteria bacterium RIFCSPHIGHO2_01_FULL_48_12	NA	0	NA	0	NA	0	NA	0	NA	NA	0	NA	0
1797590	Bacteria; CPR; Candidatus Chisholmbacteria; NA; NA; NA; NA; NA; Candidatus Chisholmbacteria bacterium RIFCSPHIGHO2_01_FULL_49_18	NA	0	NA	0	NA	0	NA	0	NA	NA	0	NA	0
1797594	Bacteria; CPR; Candidatus Chisholmbacteria; NA; NA; NA; NA; NA; Candidatus Chisholmbacteria bacterium RIFCSPLOWO2_01_FULL_50_28	NA	0	NA	0	NA	0	NA	0	NA	NA	0	NA	0
1974534	Bacteria; CPR; Candidatus Collierbacteria; NA; NA; NA; NA; NA; Candidatus Collierbacteria bacterium CG10_big_fil_rev_8_21_14_0_10_43_36	NA	0	NA	0	NA	0	NA	0	NA	NA	0	NA	0
1974536	Bacteria; CPR; Candidatus Collierbacteria; NA; NA; NA; NA; NA; Candidatus Collierbacteria bacterium CG17_big_fil_post_rev_8_21_14_2_50_45_7	NA	0	NA	0	NA	0	NA	0	NA	NA	0	NA	0
1618388	Bacteria; CPR; Candidatus Collierbacteria; NA; NA; NA; NA; NA; Candidatus Collierbacteria bacterium GW2011_GWB2_45_17	NA	0	NA	0	NA	0	NA	0	NA	NA	0	NA	0
1817724	Bacteria; CPR; Candidatus Collierbacteria; NA; NA; NA; NA; NA; Candidatus Collierbacteria bacterium RIFCSPLOWO2_01_FULL_50_23	NA	0	NA	0	NA	0	NA	0	NA	NA	0	NA	0
1817728	Bacteria; CPR; Candidatus Collierbacteria; NA; NA; NA; NA; NA; Candidatus Collierbacteria bacterium RIFOXYB1_FULL_49_13	NA	0	NA	0	NA	0	NA	0	NA	NA	0	NA	0
1974538	Bacteria; CPR; Candidatus Colwellbacteria; NA; NA; NA; NA; Candidatus Colwellbacteria bacterium CG_4_9_14_0_2_um_filter_50_12	NA	0	NA	0	NA	0	NA	0	NA	NA	0	NA	0
1974540	Bacteria; CPR; Candidatus Colwellbacteria; NA; NA; NA; NA; Candidatus Colwellbacteria bacterium CG10_big_fil_rev_8_21_14_0_10_42_22	NA	0	NA	0	NA	0	NA	0	NA	NA	0	NA	0
1797684	Bacteria; CPR; Candidatus Colwellbacteria; NA; NA; NA; NA; Candidatus Colwellbacteria bacterium GWA2_46_10	NA	0	NA	0	NA	0	NA	0	NA	NA	0	NA	0
1797689	Bacteria; CPR; Candidatus Colwellbacteria; NA; NA; NA; NA; Candidatus Colwellbacteria bacterium RIFCSPHIGHO2_12_FULL_44_17	NA	0	NA	0	NA	0	NA	0	NA	NA	0	NA	0
1797693	Bacteria; CPR; Candidatus Colwellbacteria; NA; NA; NA; NA; Candidatus Colwellbacteria bacterium RIFCSPLOWO2_12_FULL_43_11	NA	0	NA	0	NA	0	NA	0	NA	NA	0	NA	0
1618405	Bacteria; CPR; Candidatus Curtissbacteria; NA; NA; NA; NA; NA; Candidatus Curtissbacteria bacterium GW2011_GWA1_40_16	NA	0	NA	0	NA	0	NA	0	NA	NA	0	NA	0
1797708	Bacteria; CPR; Candidatus Curtissbacteria; NA; NA; NA; NA; NA; Candidatus Curtissbacteria bacterium RIFCSPHIGHO2_01_FULL_34_40	NA	0	NA	0	NA	0	NA	0	NA	NA	0	NA	0
1797711	Bacteria; CPR; Candidatus Curtissbacteria; NA; NA; NA; NA; NA; Candidatus Curtissbacteria bacterium RIFCSPHIGHO2_01_FULL_41_11	NA	0	NA	0	NA	0	NA	0	NA	NA	0	NA	0
1797729	Bacteria; CPR; Candidatus Curtissbacteria; NA; NA; NA; NA; NA; Candidatus Curtissbacteria bacterium RIFCSPLOWO2_01_FULL_42_26	NA	0	NA	0	NA	0	NA	0	NA	NA	0	NA	0
1797735	Bacteria; CPR; Candidatus Curtissbacteria; NA; NA; NA; NA; NA; Candidatus Curtissbacteria bacterium RIFCSPLOWO2_12_FULL_38_9	NA	0	NA	0	NA	0	NA	0	NA	NA	0	NA	0
1618430	Bacteria; CPR; Candidatus Daviesbacteria; NA; NA; NA; NA; NA; Candidatus Daviesbacteria bacterium GW2011_GWC1_40_9	NA	0	NA	0	NA	0	NA	0	NA	NA	0	NA	0
1797779	Bacteria; CPR; Candidatus Daviesbacteria; NA; NA; NA; NA; NA; Candidatus Daviesbacteria bacterium RIFCSPHIGHO2_12_FULL_38_25	NA	0	NA	0	NA	0	NA	0	NA	NA	0	NA	0
1797780	Bacteria; CPR; Candidatus Daviesbacteria; NA; NA; NA; NA; NA; Candidatus Daviesbacteria bacterium RIFCSPHIGHO2_12_FULL_43_11	NA	0	NA	0	NA	0	NA	0	NA	NA	0	NA	0
1797781	Bacteria; CPR; Candidatus Daviesbacteria; NA; NA; NA; NA; NA; Candidatus Daviesbacteria bacterium RIFCSPHIGHO2_12_FULL_47_45	NA	0	NA	0	NA	0	NA	0	NA	NA	0	NA	0
1797801	Bacteria; CPR; Candidatus Daviesbacteria; NA; NA; NA; NA; NA; Candidatus Daviesbacteria bacterium RIFOXYD1_FULL_41_10	NA	0	NA	0	NA	0	NA	0	NA	NA	0	NA	0
2099670	Bacteria; CPR; Candidatus Dojkabacteria; NA; NA; NA; NA; NA; Candidatus Dojkabacteria bacterium	NA	0	NA	0	NA	0	NA	0	NA	NA	0	NA	0
2014249	Bacteria; CPR; Candidatus Dojkabacteria; NA; NA; NA; NA; NA; Candidatus Dojkabacteria bacterium CG_4_10_14_0_2_um_filter_Dojkabacteria_WS6_41_15	NA	0	NA	0	NA	0	NA	0	NA	NA	0	NA	0
1953392	Bacteria; CPR; Candidatus Dojkabacteria; NA; NA; NA; NA; NA; Candidatus Dojkabacteria bacterium UBA2022	NA	0	NA	0	NA	0	NA	0	NA	NA	0	NA	0
1953394	Bacteria; CPR; Candidatus Dojkabacteria; NA; NA; NA; NA; NA; Candidatus Dojkabacteria bacterium UBA2222	NA	0	NA	0	NA	0	NA	0	NA	NA	0	NA	0
2052150	Bacteria; CPR; Candidatus Doudnabacteria; NA; NA; NA; NA; NA; Candidatus Doudnabacteria bacterium	NA	0	NA	0	NA	0	NA	0	NA	NA	0	NA	0
1974551	Bacteria; CPR; Candidatus Doudnabacteria; NA; NA; NA; NA; NA; Candidatus Doudnabacteria bacterium CG10_big_fil_rev_8_21_14_0_10_41_10	NA	0	NA	0	NA	0	NA	0	NA	NA	0	NA	0
1817818	Bacteria; CPR; Candidatus Doudnabacteria; NA; NA; NA; NA; NA; Candidatus Doudnabacteria bacterium RIFCSPHIGHO2_01_43_10	NA	0	NA	0	NA	0	NA	0	NA	NA	0	NA	0
1817824	Bacteria; CPR; Candidatus Doudnabacteria; NA; NA; NA; NA; NA; Candidatus Doudnabacteria bacterium RIFCSPHIGHO2_01_FULL_46_14	NA	0	NA	0	NA	0	NA	0	NA	NA	0	NA	0
1817825	Bacteria; CPR; Candidatus Doudnabacteria; NA; NA; NA; NA; NA; Candidatus Doudnabacteria bacterium RIFCSPHIGHO2_01_FULL_46_24	NA	0	NA	0	NA	0	NA	0	NA	NA	0	NA	0
1974567	Bacteria; CPR; Candidatus Falkowbacteria; NA; NA; NA; NA; NA; Candidatus Falkowbacteria bacterium CG10_big_fil_rev_8_21_14_0_10_43_10	NA	0	NA	0	NA	0	NA	0	NA	NA	0	NA	0
1974568	Bacteria; CPR; Candidatus Falkowbacteria; NA; NA; NA; NA; NA; Candidatus Falkowbacteria bacterium CG10_big_fil_rev_8_21_14_0_10_43_11	NA	0	NA	0	NA	0	NA	0	NA	NA	0	NA	0
1618640	Bacteria; CPR; Candidatus Falkowbacteria; NA; NA; NA; NA; NA; Candidatus Falkowbacteria bacterium GW2011_GWF1_38_22	NA	0	NA	0	NA	0	NA	0	NA	NA	0	NA	0
1797991	Bacteria; CPR; Candidatus Falkowbacteria; NA; NA; NA; NA; NA; Candidatus Falkowbacteria bacterium RIFCSPLOWO2_12_FULL_45_13	NA	0	NA	0	NA	0	NA	0	NA	NA	0	NA	0
1798001	Bacteria; CPR; Candidatus Falkowbacteria; NA; NA; NA; NA; NA; Candidatus Falkowbacteria bacterium RIFOXYC2_FULL_34_220	NA	0	NA	0	NA	0	NA	0	NA	NA	0	NA	0
2053557	Bacteria; CPR; Candidatus Giovannonibacteria; NA; NA; NA; NA; NA; Candidatus Giovannonibacteria bacterium	NA	0	NA	0	NA	0	NA	0	NA	NA	0	NA	0
1618659	Bacteria; CPR; Candidatus Giovannonibacteria; NA; NA; NA; NA; NA; Candidatus Giovannonibacteria bacterium GW2011_GWF2_42_19	NA	0	NA	0	1618659_CGiovannonibacteria@KKS46270.1|;	1	NA	0	NA	NA	0	NA	0
1798341	Bacteria; CPR; Candidatus Giovannonibacteria; NA; NA; NA; NA; NA; Candidatus Giovannonibacteria bacterium RIFCSPHIGHO2_12_FULL_43_15	NA	0	NA	0	NA	0	NA	0	NA	NA	0	NA	0
1798348	Bacteria; CPR; Candidatus Giovannonibacteria; NA; NA; NA; NA; NA; Candidatus Giovannonibacteria bacterium RIFCSPLOWO2_01_FULL_44_16	NA	0	NA	0	NA	0	NA	0	NA	NA	0	NA	0
1798366	Bacteria; CPR; Candidatus Giovannonibacteria; NA; NA; NA; NA; NA; Candidatus Giovannonibacteria bacterium RIFCSPLOWO2_12_FULL_44_32	NA	0	NA	0	NA	0	NA	0	NA	NA	0	NA	0
1618448	Bacteria; CPR; Candidatus Gottesmanbacteria; NA; NA; NA; NA; NA; Candidatus Gottesmanbacteria bacterium GW2011_GWB1_49_7	NA	0	NA	0	NA	0	NA	0	NA	NA	0	NA	0
1618450	Bacteria; CPR; Candidatus Gottesmanbacteria; NA; NA; NA; NA; NA; Candidatus Gottesmanbacteria bacterium GW2011_GWC2_39_8	NA	0	NA	0	NA	0	NA	0	NA	NA	0	NA	0
1798374	Bacteria; CPR; Candidatus Gottesmanbacteria; NA; NA; NA; NA; NA; Candidatus Gottesmanbacteria bacterium RBG_16_52_11	NA	0	NA	0	NA	0	NA	0	NA	NA	0	NA	0
1798400	Bacteria; CPR; Candidatus Gottesmanbacteria; NA; NA; NA; NA; NA; Candidatus Gottesmanbacteria bacterium RIFCSPLOWO2_12_FULL_42_10	NA	0	NA	0	NA	0	NA	0	NA	NA	0	NA	0
1953289	Bacteria; CPR; Candidatus Gottesmanbacteria; NA; NA; NA; NA; NA; Candidatus Gottesmanbacteria bacterium UBA6577	NA	0	NA	0	NA	0	NA	0	NA	NA	0	NA	0
1974579	Bacteria; CPR; Candidatus Gracilibacteria; NA; NA; NA; NA; NA; Candidatus Gracilibacteria bacterium CG12_big_fil_rev_8_21_14_0_65_38_15	NA	0	NA	0	NA	0	NA	0	NA	NA	0	NA	0
1912928	Bacteria; CPR; Candidatus Gracilibacteria; NA; NA; NA; NA; NA; Candidatus Gracilibacteria bacterium GN02-872	NA	0	NA	0	NA	0	NA	0	NA	NA	0	NA	0
1914866	Bacteria; CPR; Candidatus Gracilibacteria; NA; NA; NA; NA; NA; Candidatus Gracilibacteria bacterium GN02-873	NA	0	NA	0	NA	0	NA	0	NA	NA	0	NA	0
1540872	Bacteria; CPR; Candidatus Gracilibacteria; NA; NA; NA; NA; NA; Candidatus Gracilibacteria bacterium HOT-871	NA	0	NA	0	NA	0	NA	0	NA	NA	0	NA	0
1130342	Bacteria; CPR; Candidatus Gracilibacteria; NA; NA; NA; NA; NA; Gracilibacteria bacterium JGI 0000069-K10	NA	0	NA	0	NA	0	NA	0	NA	NA	0	NA	0
2014270	Bacteria; CPR; Candidatus Gribaldobacteria; NA; NA; NA; NA; NA; bacterium (Candidatus Gribaldobacteria) CG02_land_8_20_14_3_00_41_15	NA	0	NA	0	NA	0	NA	0	NA	NA	0	NA	0
2014278	Bacteria; CPR; Candidatus Gribaldobacteria; NA; NA; NA; NA; NA; bacterium (Candidatus Gribaldobacteria) CG23_combo_of_CG06-09_8_20_14_all_37_87_8	NA	0	NA	0	NA	0	NA	0	NA	NA	0	NA	0
1974583	Bacteria; CPR; Candidatus Harrisonbacteria; NA; NA; NA; NA; NA; Candidatus Harrisonbacteria bacterium CG10_big_fil_rev_8_21_14_0_10_40_38	NA	0	NA	0	NA	0	NA	0	NA	NA	0	NA	0
1974584	Bacteria; CPR; Candidatus Harrisonbacteria; NA; NA; NA; NA; NA; Candidatus Harrisonbacteria bacterium CG10_big_fil_rev_8_21_14_0_10_42_17	NA	0	NA	0	NA	0	NA	0	NA	NA	0	NA	0
1974587	Bacteria; CPR; Candidatus Harrisonbacteria; NA; NA; NA; NA; NA; Candidatus Harrisonbacteria bacterium CG10_big_fil_rev_8_21_14_0_10_49_15	NA	0	NA	0	NA	0	NA	0	NA	NA	0	NA	0
1798404	Bacteria; CPR; Candidatus Harrisonbacteria; NA; NA; NA; NA; NA; Candidatus Harrisonbacteria bacterium RIFCSPHIGHO2_02_FULL_42_16	NA	0	NA	0	NA	0	NA	0	NA	NA	0	NA	0
1798409	Bacteria; CPR; Candidatus Harrisonbacteria; NA; NA; NA; NA; NA; Candidatus Harrisonbacteria bacterium RIFCSPLOWO2_02_FULL_41_13b	NA	0	NA	0	NA	0	NA	0	NA	NA	0	NA	0
2014279	Bacteria; CPR; Candidatus Howlettbacteria; NA; NA; NA; NA; NA; bacterium (Candidatus Howlettbacteria) CG_4_10_14_0_8_um_filter_40_9	NA	0	NA	0	NA	0	NA	0	NA	NA	0	NA	0
2014281	Bacteria; CPR; Candidatus Howlettbacteria; NA; NA; NA; NA; NA; bacterium (Candidatus Howlettbacteria) CG_4_9_14_3_um_filter_37_10	NA	0	NA	0	NA	0	NA	0	NA	NA	0	NA	0
1798462	Bacteria; CPR; Candidatus Jacksonbacteria; NA; NA; NA; NA; NA; Candidatus Jacksonbacteria bacterium RIFOXYA2_FULL_43_12	NA	0	NA	0	NA	0	NA	0	NA	NA	0	NA	0
1618664	Bacteria; CPR; Candidatus Jorgensenbacteria; NA; NA; NA; NA; NA; Candidatus Jorgensenbacteria bacterium GW2011_GWB1_49_9	NA	0	NA	0	NA	0	NA	0	NA	NA	0	NA	0
1798471	Bacteria; CPR; Candidatus Jorgensenbacteria; NA; NA; NA; NA; NA; Candidatus Jorgensenbacteria bacterium RIFCSPLOWO2_01_FULL_45_25b	NA	0	NA	0	NA	0	NA	0	NA	NA	0	NA	0
1974599	Bacteria; CPR; Candidatus Kaiserbacteria; NA; NA; NA; NA; NA; Candidatus Kaiserbacteria bacterium CG_4_8_14_3_um_filter_38_9	NA	0	NA	0	NA	0	NA	0	NA	NA	0	NA	0
1974612	Bacteria; CPR; Candidatus Kaiserbacteria; NA; NA; NA; NA; NA; Candidatus Kaiserbacteria bacterium CG10_big_fil_rev_8_21_14_0_10_59_10	NA	0	NA	0	NA	0	NA	0	NA	NA	0	NA	0
1618671	Bacteria; CPR; Candidatus Kaiserbacteria; NA; NA; NA; NA; NA; Candidatus Kaiserbacteria bacterium GW2011_GWA2_52_12	NA	0	NA	0	NA	0	NA	0	NA	NA	0	NA	0
1798480	Bacteria; CPR; Candidatus Kaiserbacteria; NA; NA; NA; NA; NA; Candidatus Kaiserbacteria bacterium RIFCSPHIGHO2_01_FULL_53_29	NA	0	NA	0	NA	0	NA	0	NA	NA	0	NA	0
1798526	Bacteria; CPR; Candidatus Kaiserbacteria; NA; NA; NA; NA; NA; Candidatus Kaiserbacteria bacterium RIFCSPLOWO2_12_FULL_50_10	NA	0	NA	0	NA	0	NA	0	NA	NA	0	NA	0
2053565	Bacteria; CPR; Candidatus Kerfeldbacteria; NA; NA; NA; NA; NA; Candidatus Kerfeldbacteria bacterium	NA	0	NA	0	NA	0	NA	0	NA	NA	0	NA	0
2014248	Bacteria; CPR; Candidatus Kerfeldbacteria; NA; NA; NA; NA; NA; Candidatus Kerfeldbacteria bacterium CG_4_10_14_0_8_um_filter_42_10	NA	0	NA	0	NA	0	NA	0	NA	NA	0	NA	0
2014245	Bacteria; CPR; Candidatus Kerfeldbacteria; NA; NA; NA; NA; NA; Candidatus Kerfeldbacteria bacterium CG08_land_8_20_14_0_20_42_7	NA	0	NA	0	NA	0	NA	0	NA	NA	0	NA	0
1798544	Bacteria; CPR; Candidatus Kerfeldbacteria; NA; NA; NA; NA; NA; Candidatus Kerfeldbacteria bacterium RIFCSPLOWO2_02_FULL_42_19	NA	0	NA	0	NA	0	NA	0	NA	NA	0	NA	0
1798546	Bacteria; CPR; Candidatus Kerfeldbacteria; NA; NA; NA; NA; NA; Candidatus Kerfeldbacteria bacterium RIFOXYA2_FULL_38_24	NA	0	NA	0	NA	0	NA	0	NA	NA	0	NA	0
1974470	Bacteria; CPR; Candidatus Komeilibacteria; NA; NA; NA; NA; NA; Candidatus Komeilibacteria bacterium CG_4_10_14_0_2_um_filter_37_10	NA	0	NA	0	NA	0	NA	0	NA	NA	0	NA	0
1974473	Bacteria; CPR; Candidatus Komeilibacteria; NA; NA; NA; NA; NA; Candidatus Komeilibacteria bacterium CG_4_9_14_0_8_um_filter_36_9	NA	0	NA	0	NA	0	NA	0	NA	NA	0	NA	0
1974477	Bacteria; CPR; Candidatus Komeilibacteria; NA; NA; NA; NA; NA; Candidatus Komeilibacteria bacterium CG11_big_fil_rev_8_21_14_0_20_36_20	NA	0	NA	0	NA	0	NA	0	NA	NA	0	NA	0
1798549	Bacteria; CPR; Candidatus Komeilibacteria; NA; NA; NA; NA; NA; Candidatus Komeilibacteria bacterium RIFCSPHIGHO2_01_FULL_52_14	NA	0	NA	0	NA	0	NA	0	NA	NA	0	NA	0
1798557	Bacteria; CPR; Candidatus Komeilibacteria; NA; NA; NA; NA; NA; Candidatus Komeilibacteria bacterium RIFOXYD1_FULL_37_29	NA	0	NA	0	NA	0	NA	0	NA	NA	0	NA	0
1974621	Bacteria; CPR; Candidatus Kuenenbacteria; NA; NA; NA; NA; NA; Candidatus Kuenenbacteria bacterium CG22_combo_CG10-13_8_21_14_all_39_9	NA	0	NA	0	NA	0	NA	0	NA	NA	0	NA	0
1618677	Bacteria; CPR; Candidatus Kuenenbacteria; NA; NA; NA; NA; NA; Candidatus Kuenenbacteria bacterium GW2011_GWA2_42_15	NA	0	NA	0	NA	0	NA	0	NA	NA	0	NA	0
2052151	Bacteria; CPR; Candidatus Levybacteria; NA; NA; NA; NA; NA; Candidatus Levybacteria bacterium	NA	0	NA	0	NA	0	NA	0	NA	NA	0	NA	0
1974624	Bacteria; CPR; Candidatus Levybacteria; NA; NA; NA; NA; NA; Candidatus Levybacteria bacterium CG_4_10_14_0_2_um_filter_35_8	NA	0	NA	0	NA	0	NA	0	NA	NA	0	NA	0
1974630	Bacteria; CPR; Candidatus Levybacteria; NA; NA; NA; NA; NA; Candidatus Levybacteria bacterium CG10_big_fil_rev_8_21_14_0_10_35_13	NA	0	NA	0	NA	0	NA	0	NA	NA	0	NA	0
1618467	Bacteria; CPR; Candidatus Levybacteria; NA; NA; NA; NA; NA; Candidatus Levybacteria bacterium GW2011_GWC2_37_7	NA	0	NA	0	NA	0	NA	0	NA	NA	0	NA	0
1798637	Bacteria; CPR; Candidatus Levybacteria; NA; NA; NA; NA; NA; Candidatus Levybacteria bacterium RIFCSPLOWO2_12_FULL_40_10	NA	0	NA	0	NA	0	NA	0	NA	NA	0	NA	0
1798650	Bacteria; CPR; Candidatus Liptonbacteria; NA; NA; NA; NA; NA; Candidatus Liptonbacteria bacterium RIFCSPLOWO2_01_FULL_52_25	NA	0	NA	0	NA	0	NA	0	NA	NA	0	NA	0
1798660	Bacteria; CPR; Candidatus Lloydbacteria; NA; NA; NA; NA; NA; Candidatus Lloydbacteria bacterium RIFCSPHIGHO2_02_FULL_50_11	NA	0	NA	0	1798660_CLloydbacteria@OGZ06008.1|;	1	NA	0	NA	NA	0	NA	0
1798661	Bacteria; CPR; Candidatus Lloydbacteria; NA; NA; NA; NA; NA; Candidatus Lloydbacteria bacterium RIFCSPHIGHO2_02_FULL_50_13	NA	0	NA	0	1798661_CLloydbacteria@OGZ06814.1|;	1	NA	0	NA	NA	0	NA	0
1798662	Bacteria; CPR; Candidatus Lloydbacteria; NA; NA; NA; NA; NA; Candidatus Lloydbacteria bacterium RIFCSPHIGHO2_02_FULL_50_18	NA	0	NA	0	NA	0	NA	0	NA	NA	0	NA	0
1798663	Bacteria; CPR; Candidatus Lloydbacteria; NA; NA; NA; NA; NA; Candidatus Lloydbacteria bacterium RIFCSPHIGHO2_02_FULL_51_22	NA	0	NA	0	NA	0	NA	0	NA	NA	0	NA	0
1798666	Bacteria; CPR; Candidatus Lloydbacteria; NA; NA; NA; NA; NA; Candidatus Lloydbacteria bacterium RIFCSPLOWO2_01_FULL_54_18	NA	0	NA	0	1798666_CLloydbacteria@OGZ14396.1|;	1	NA	0	NA	NA	0	NA	0
1974636	Bacteria; CPR; Candidatus Magasanikbacteria; NA; NA; NA; NA; NA; Candidatus Magasanikbacteria bacterium CG_4_10_14_0_2_um_filter_33_14	NA	0	NA	0	NA	0	NA	0	NA	NA	0	NA	0
1974645	Bacteria; CPR; Candidatus Magasanikbacteria; NA; NA; NA; NA; NA; Candidatus Magasanikbacteria bacterium CG10_big_fil_rev_8_21_14_0_10_36_16	NA	0	NA	0	NA	0	NA	0	NA	NA	0	NA	0
1974653	Bacteria; CPR; Candidatus Magasanikbacteria; NA; NA; NA; NA; NA; Candidatus Magasanikbacteria bacterium CG11_big_fil_rev_8_21_14_0_20_39_34	NA	0	NA	0	NA	0	NA	0	NA	NA	0	NA	0
1619052	Bacteria; CPR; Candidatus Magasanikbacteria; NA; NA; NA; NA; NA; Candidatus Magasanikbacteria bacterium GW2011_GWE2_42_7	NA	0	NA	0	NA	0	NA	0	NA	NA	0	NA	0
1798671	Bacteria; CPR; Candidatus Magasanikbacteria; NA; NA; NA; NA; NA; Candidatus Magasanikbacteria bacterium RIFCSPHIGHO2_01_FULL_33_34	NA	0	NA	0	NA	0	NA	0	NA	NA	0	NA	0
1617428	Bacteria; CPR; Candidatus Microgenomates; NA; NA; NA; NA; NA; Microgenomates bacterium OLB22	NA	0	NA	0	NA	0	NA	0	NA	NA	0	NA	0
1961107	Bacteria; CPR; Candidatus Microgenomates; NA; NA; NA; NA; NA; Microgenomates bacterium UTCPR1	NA	0	NA	0	NA	0	NA	0	NA	NA	0	NA	0
1618494	Bacteria; CPR; Candidatus Microgenomates; NA; NA; NA; NA; NA; Microgenomates group bacterium GW2011_GWA1_46_15	NA	0	NA	0	NA	0	NA	0	NA	NA	0	NA	0
1618521	Bacteria; CPR; Candidatus Microgenomates; NA; NA; NA; NA; NA; Microgenomates group bacterium GW2011_GWC1_43_13	NA	0	NA	0	NA	0	NA	0	NA	NA	0	NA	0
1817747	Bacteria; CPR; Candidatus Microgenomates; NA; NA; NA; NA; NA; Microgenomates group bacterium RBG_16_45_19	NA	0	NA	0	NA	0	NA	0	NA	NA	0	NA	0
1974665	Bacteria; CPR; Candidatus Moranbacteria; NA; NA; NA; NA; NA; Candidatus Moranbacteria bacterium CG_4_9_14_3_um_filter_42_9	NA	0	NA	0	NA	0	NA	0	NA	NA	0	NA	0
1974672	Bacteria; CPR; Candidatus Moranbacteria; NA; NA; NA; NA; NA; Candidatus Moranbacteria bacterium CG17_big_fil_post_rev_8_21_14_2_50_41_107	NA	0	NA	0	NA	0	NA	0	NA	NA	0	NA	0
1618723	Bacteria; CPR; Candidatus Moranbacteria; NA; NA; NA; NA; NA; Candidatus Moranbacteria bacterium GW2011_GWF2_36_839	NA	0	NA	0	NA	0	NA	0	NA	NA	0	NA	0
1801635	Bacteria; CPR; Candidatus Moranbacteria; NA; NA; NA; NA; NA; Candidatus Moranbacteria bacterium RBG_13_45_13	NA	0	NA	0	NA	0	NA	0	NA	NA	0	NA	0
1953299	Bacteria; CPR; Candidatus Moranbacteria; NA; NA; NA; NA; NA; Candidatus Moranbacteria bacterium UBA2206	NA	0	NA	0	NA	0	NA	0	NA	NA	0	NA	0
1974684	Bacteria; CPR; Candidatus Nealsonbacteria; NA; NA; NA; NA; NA; Candidatus Nealsonbacteria bacterium CG_4_10_14_0_8_um_filter_37_14	NA	0	NA	0	NA	0	NA	0	NA	NA	0	NA	0
1974721	Bacteria; CPR; Candidatus Nealsonbacteria; NA; NA; NA; NA; NA; Candidatus Nealsonbacteria bacterium CG23_combo_of_CG06-09_8_20_14_all_38_19	NA	0	NA	0	NA	0	NA	0	NA	NA	0	NA	0
1801678	Bacteria; CPR; Candidatus Nealsonbacteria; NA; NA; NA; NA; NA; Candidatus Nealsonbacteria bacterium RIFOXYC1_FULL_40_7	NA	0	NA	0	NA	0	NA	0	NA	NA	0	NA	0
1974726	Bacteria; CPR; Candidatus Niyogibacteria; NA; NA; NA; NA; NA; Candidatus Niyogibacteria bacterium CG10_big_fil_rev_8_21_14_0_10_46_36	NA	0	NA	0	NA	0	NA	0	NA	NA	0	NA	0
1801725	Bacteria; CPR; Candidatus Niyogibacteria; NA; NA; NA; NA; NA; Candidatus Niyogibacteria bacterium RIFCSPLOWO2_02_FULL_45_13	NA	0	NA	0	NA	0	NA	0	NA	NA	0	NA	0
2052152	Bacteria; CPR; Candidatus Nomurabacteria; NA; NA; NA; NA; NA; Candidatus Nomurabacteria bacterium	NA	0	NA	0	NA	0	NA	0	NA	NA	0	NA	0
1618732	Bacteria; CPR; Candidatus Nomurabacteria; NA; NA; NA; NA; NA; Candidatus Nomurabacteria bacterium GW2011_GWA1_46_11	NA	0	NA	0	NA	0	NA	0	NA	NA	0	NA	0
1618759	Bacteria; CPR; Candidatus Nomurabacteria; NA; NA; NA; NA; NA; Candidatus Nomurabacteria bacterium GW2011_GWD2_39_12	NA	0	NA	0	NA	0	NA	0	NA	NA	0	NA	0
1618774	Bacteria; CPR; Candidatus Nomurabacteria; NA; NA; NA; NA; NA; Candidatus Nomurabacteria bacterium GW2011_GWF2_36_126	NA	0	NA	0	NA	0	NA	0	NA	NA	0	NA	0
1801749	Bacteria; CPR; Candidatus Nomurabacteria; NA; NA; NA; NA; NA; Candidatus Nomurabacteria bacterium RIFCSPHIGHO2_02_FULL_36_29	NA	0	NA	0	NA	0	NA	0	NA	NA	0	NA	0
1801787	Bacteria; CPR; Candidatus Nomurabacteria; NA; NA; NA; NA; NA; Candidatus Nomurabacteria bacterium RIFCSPLOWO2_02_FULL_40_67	NA	0	NA	0	NA	0	NA	0	NA	NA	0	NA	0
1974758	Bacteria; CPR; Candidatus Pacebacteria; NA; NA; NA; NA; NA; Candidatus Pacebacteria bacterium CG_4_10_14_0_2_um_filter_40_20	NA	0	NA	0	NA	0	NA	0	NA	NA	0	NA	0
1974766	Bacteria; CPR; Candidatus Pacebacteria; NA; NA; NA; NA; NA; Candidatus Pacebacteria bacterium CG10_big_fil_rev_8_21_14_0_10_36_11	NA	0	NA	0	NA	0	NA	0	NA	NA	0	NA	0
1618471	Bacteria; CPR; Candidatus Pacebacteria; NA; NA; NA; NA; NA; Candidatus Pacebacteria bacterium GW2011_GWF1_36_5	NA	0	NA	0	NA	0	NA	0	NA	NA	0	NA	0
1801889	Bacteria; CPR; Candidatus Pacebacteria; NA; NA; NA; NA; NA; Candidatus Pacebacteria bacterium RIFOXYB1_FULL_39_46	NA	0	NA	0	NA	0	NA	0	NA	NA	0	NA	0
1953305	Bacteria; CPR; Candidatus Pacebacteria; NA; NA; NA; NA; NA; Candidatus Pacebacteria bacterium UBA6180	NA	0	NA	0	NA	0	NA	0	NA	NA	0	NA	0
2053309	Bacteria; CPR; Candidatus Parcubacteria; NA; NA; NA; NA; NA; Candidatus Parcubacteria bacterium	NA	0	NA	0	NA	0	NA	0	NA	NA	0	NA	0
1641387	Bacteria; CPR; Candidatus Parcubacteria; NA; NA; NA; NA; NA; Parcubacteria bacterium 32_520	NA	0	NA	0	NA	0	NA	0	NA	NA	0	NA	0
1659201	Bacteria; CPR; Candidatus Parcubacteria; NA; NA; NA; NA; NA; Parcubacteria bacterium C7867-007	NA	0	NA	0	NA	0	NA	0	NA	NA	0	NA	0
1659202	Bacteria; CPR; Candidatus Parcubacteria; NA; NA; NA; NA; NA; Parcubacteria bacterium C7867-008	NA	0	NA	0	NA	0	NA	0	NA	NA	0	NA	0
1703766	Bacteria; CPR; Candidatus Parcubacteria; NA; NA; NA; NA; NA; Parcubacteria bacterium DG_74_2	NA	0	NA	0	NA	0	NA	0	NA	NA	0	NA	0
1735162	Bacteria; CPR; Candidatus Peregrinibacteria; Candidatus Peribacteria; Candidatus Peribacterales; NA; Candidatus Peribacter; NA; Candidatus Peribacter riflensis	NA	0	NA	0	NA	0	NA	0	NA	NA	0	NA	0
1801913	Bacteria; CPR; Candidatus Peregrinibacteria; Candidatus Peribacteria; NA; NA; NA; NA; Candidatus Peribacteria bacterium RIFCSPHIGHO2_01_FULL_49_38	NA	0	NA	0	NA	0	NA	0	NA	NA	0	NA	0
1974774	Bacteria; CPR; Candidatus Peregrinibacteria; NA; NA; NA; NA; NA; Candidatus Peregrinibacteria bacterium CG_4_10_14_0_2_um_filter_38_24	NA	0	NA	0	NA	0	NA	0	NA	NA	0	NA	0
1974784	Bacteria; CPR; Candidatus Peregrinibacteria; NA; NA; NA; NA; NA; Candidatus Peregrinibacteria bacterium CG10_big_fil_rev_8_21_14_0_10_36_19	NA	0	NA	0	NA	0	NA	0	NA	NA	0	NA	0
1619055	Bacteria; CPR; Candidatus Peregrinibacteria; NA; NA; NA; NA; NA; Candidatus Peregrinibacteria bacterium GW2011_GWA2_38_36	NA	0	NA	0	NA	0	NA	0	NA	NA	0	NA	0
1974799	Bacteria; CPR; Candidatus Portnoybacteria; NA; NA; NA; NA; NA; Candidatus Portnoybacteria bacterium CG_4_10_14_0_2_um_filter_44_20	NA	0	NA	0	NA	0	NA	0	NA	NA	0	NA	0
1974801	Bacteria; CPR; Candidatus Portnoybacteria; NA; NA; NA; NA; NA; Candidatus Portnoybacteria bacterium CG_4_8_14_3_um_filter_40_10	NA	0	NA	0	NA	0	NA	0	NA	NA	0	NA	0
1974809	Bacteria; CPR; Candidatus Portnoybacteria; NA; NA; NA; NA; NA; Candidatus Portnoybacteria bacterium CG06_land_8_20_14_3_00_39_12	NA	0	NA	0	NA	0	NA	0	NA	NA	0	NA	0
1974812	Bacteria; CPR; Candidatus Portnoybacteria; NA; NA; NA; NA; NA; Candidatus Portnoybacteria bacterium CG10_big_fil_rev_8_21_14_0_10_36_7	NA	0	NA	0	NA	0	NA	0	NA	NA	0	NA	0
1974823	Bacteria; CPR; Candidatus Roizmanbacteria; NA; NA; NA; NA; NA; Candidatus Roizmanbacteria bacterium CG_4_10_14_0_2_um_filter_36_9	NA	0	NA	0	NA	0	NA	0	NA	NA	0	NA	0
1974848	Bacteria; CPR; Candidatus Roizmanbacteria; NA; NA; NA; NA; NA; Candidatus Roizmanbacteria bacterium CG06_land_8_20_14_3_00_34_14	NA	0	NA	0	NA	0	NA	0	NA	NA	0	NA	0
1618484	Bacteria; CPR; Candidatus Roizmanbacteria; NA; NA; NA; NA; NA; Candidatus Roizmanbacteria bacterium GW2011_GWC2_34_23	NA	0	NA	0	NA	0	NA	0	NA	NA	0	NA	0
1802025	Bacteria; CPR; Candidatus Roizmanbacteria; NA; NA; NA; NA; NA; Candidatus Roizmanbacteria bacterium RIFCSPHIGHO2_01_FULL_35_10	NA	0	NA	0	NA	0	NA	0	NA	NA	0	NA	0
1802087	Bacteria; CPR; Candidatus Roizmanbacteria; NA; NA; NA; NA; NA; Candidatus Roizmanbacteria bacterium RIFOXYB2_FULL_38_10	NA	0	NA	0	NA	0	NA	0	NA	NA	0	NA	0
1974864	Bacteria; CPR; Candidatus Ryanbacteria; NA; NA; NA; NA; NA; Candidatus Ryanbacteria bacterium CG10_big_fil_rev_8_21_14_0_10_43_42	NA	0	NA	0	NA	0	NA	0	NA	NA	0	NA	0
1802113	Bacteria; CPR; Candidatus Ryanbacteria; NA; NA; NA; NA; NA; Candidatus Ryanbacteria bacterium RIFCSPHIGHO2_01_FULL_44_130	NA	0	NA	0	NA	0	NA	0	NA	NA	0	NA	0
1802114	Bacteria; CPR; Candidatus Ryanbacteria; NA; NA; NA; NA; NA; Candidatus Ryanbacteria bacterium RIFCSPHIGHO2_01_FULL_45_22	NA	0	NA	0	NA	0	NA	0	NA	NA	0	NA	0
1802117	Bacteria; CPR; Candidatus Ryanbacteria; NA; NA; NA; NA; NA; Candidatus Ryanbacteria bacterium RIFCSPHIGHO2_02_FULL_45_13b	NA	0	NA	0	NA	0	NA	0	NA	NA	0	NA	0
1802121	Bacteria; CPR; Candidatus Ryanbacteria; NA; NA; NA; NA; NA; Candidatus Ryanbacteria bacterium RIFCSPHIGHO2_02_FULL_48_12	NA	0	NA	0	NA	0	NA	0	NA	NA	0	NA	0
1332188	Bacteria; CPR; Candidatus Saccharibacteria; NA; NA; NA; Candidatus Saccharimonas; NA; Candidatus Saccharimonas aalborgensis	NA	0	NA	0	NA	0	NA	0	NA	NA	0	NA	0
1094954	Bacteria; CPR; Candidatus Saccharibacteria; NA; NA; NA; NA; NA; candidate division TM7 bacterium JGI 0001002-L20	NA	0	NA	0	NA	0	NA	0	NA	NA	0	NA	0
1394711	Bacteria; CPR; Candidatus Saccharibacteria; NA; NA; NA; NA; NA; Candidatus Saccharibacteria bacterium RAAC3_TM7_1	NA	0	NA	0	NA	0	NA	0	NA	NA	0	NA	0
1953343	Bacteria; CPR; Candidatus Saccharibacteria; NA; NA; NA; NA; NA; Candidatus Saccharibacteria bacterium UBA4663	NA	0	NA	0	NA	0	NA	0	NA	NA	0	NA	0
2056494	Bacteria; CPR; Candidatus Saccharibacteria; NA; NA; NA; NA; NA; Candidatus Saccharibacteria bacterium YM_S32_TM7_50_20	NA	0	NA	0	NA	0	NA	0	NA	NA	0	NA	0
1974881	Bacteria; CPR; Candidatus Shapirobacteria; NA; NA; NA; NA; NA; Candidatus Shapirobacteria bacterium CG06_land_8_20_14_3_00_40_12	NA	0	NA	0	NA	0	NA	0	NA	NA	0	NA	0
1974887	Bacteria; CPR; Candidatus Shapirobacteria; NA; NA; NA; NA; NA; Candidatus Shapirobacteria bacterium CG10_big_fil_rev_8_21_14_0_10_38_8	NA	0	NA	0	NA	0	NA	0	NA	NA	0	NA	0
1618491	Bacteria; CPR; Candidatus Shapirobacteria; NA; NA; NA; NA; NA; Candidatus Shapirobacteria bacterium GW2011_GWF1_38_23	NA	0	NA	0	NA	0	NA	0	NA	NA	0	NA	0
1802153	Bacteria; CPR; Candidatus Shapirobacteria; NA; NA; NA; NA; NA; Candidatus Shapirobacteria bacterium RIFOXYD1_FULL_38_32	NA	0	NA	0	NA	0	NA	0	NA	NA	0	NA	0
1953383	Bacteria; CPR; Candidatus Shapirobacteria; NA; NA; NA; NA; NA; Candidatus Shapirobacteria bacterium UBA2283	NA	0	NA	0	NA	0	NA	0	NA	NA	0	NA	0
1802159	Bacteria; CPR; Candidatus Spechtbacteria; NA; NA; NA; NA; NA; Candidatus Spechtbacteria bacterium RIFCSPHIGHO2_02_FULL_43_15b	NA	0	NA	0	NA	0	NA	0	NA	NA	0	NA	0
1802207	Bacteria; CPR; Candidatus Staskawiczbacteria; NA; NA; NA; NA; NA; Candidatus Staskawiczbacteria bacterium RIFCSPHIGHO2_02_FULL_42_22	NA	0	NA	0	NA	0	NA	0	NA	NA	0	NA	0
1802215	Bacteria; CPR; Candidatus Staskawiczbacteria; NA; NA; NA; NA; NA; Candidatus Staskawiczbacteria bacterium RIFCSPLOWO2_01_FULL_40_39	NA	0	NA	0	NA	0	NA	0	NA	NA	0	NA	0
1802216	Bacteria; CPR; Candidatus Staskawiczbacteria; NA; NA; NA; NA; NA; Candidatus Staskawiczbacteria bacterium RIFCSPLOWO2_01_FULL_43_17b	NA	0	NA	0	NA	0	NA	0	NA	NA	0	NA	0
1802223	Bacteria; CPR; Candidatus Staskawiczbacteria; NA; NA; NA; NA; NA; Candidatus Staskawiczbacteria bacterium RIFOXYB1_FULL_37_44	NA	0	NA	0	NA	0	NA	0	NA	NA	0	NA	0
1802231	Bacteria; CPR; Candidatus Staskawiczbacteria; NA; NA; NA; NA; NA; Candidatus Staskawiczbacteria bacterium RIFOXYC2_FULL_32_10	NA	0	NA	0	NA	0	NA	0	NA	NA	0	NA	0
1802270	Bacteria; CPR; Candidatus Sungbacteria; NA; NA; NA; NA; NA; Candidatus Sungbacteria bacterium RIFCSPHIGHO2_02_FULL_47_11	NA	0	NA	0	NA	0	1802270_CSungbacteria@OGZ98143.1|;	1	NA	1802270_CSungbacteria@OGZ98145.1|;	1	1802270_CSungbacteria_ordered_Mla_1_1@OGZ98144.1|;	1
1802276	Bacteria; CPR; Candidatus Sungbacteria; NA; NA; NA; NA; NA; Candidatus Sungbacteria bacterium RIFCSPLOWO2_01_FULL_47_10	NA	0	NA	0	1802276_CSungbacteria@OHA07676.1|;	1	NA	0	NA	NA	0	NA	0
1802277	Bacteria; CPR; Candidatus Sungbacteria; NA; NA; NA; NA; NA; Candidatus Sungbacteria bacterium RIFCSPLOWO2_01_FULL_47_32	NA	0	NA	0	1802277_CSungbacteria@OHA06003.1|;	1	NA	0	NA	NA	0	NA	0
1802284	Bacteria; CPR; Candidatus Sungbacteria; NA; NA; NA; NA; NA; Candidatus Sungbacteria bacterium RIFCSPLOWO2_02_FULL_51_17	NA	0	NA	0	1802284_CSungbacteria@OHA12353.1|;	1	NA	0	NA	NA	0	NA	0
1975017	Bacteria; CPR; Candidatus Tagabacteria; NA; NA; NA; NA; Candidatus Tagabacteria bacterium CG_4_10_14_0_2_um_filter_40_13	NA	0	NA	0	NA	0	NA	0	NA	NA	0	NA	0
1975020	Bacteria; CPR; Candidatus Tagabacteria; NA; NA; NA; NA; Candidatus Tagabacteria bacterium CG03_land_8_20_14_0_80_41_22	NA	0	NA	0	NA	0	NA	0	NA	NA	0	NA	0
1975022	Bacteria; CPR; Candidatus Tagabacteria; NA; NA; NA; NA; Candidatus Tagabacteria bacterium CG10_big_fil_rev_8_21_14_0_10_40_13	NA	0	NA	0	NA	0	NA	0	NA	NA	0	NA	0
1802296	Bacteria; CPR; Candidatus Tagabacteria; NA; NA; NA; NA; Candidatus Tagabacteria bacterium RIFCSPLOWO2_01_FULL_42_9	NA	0	NA	0	NA	0	NA	0	NA	NA	0	NA	0
1975025	Bacteria; CPR; Candidatus Taylorbacteria; NA; NA; NA; NA; NA; Candidatus Taylorbacteria bacterium CG11_big_fil_rev_8_21_14_0_20_46_11	NA	0	NA	0	NA	0	NA	0	NA	NA	0	NA	0
1802303	Bacteria; CPR; Candidatus Taylorbacteria; NA; NA; NA; NA; NA; Candidatus Taylorbacteria bacterium RIFCSPHIGHO2_01_FULL_49_60	NA	0	NA	0	NA	0	NA	0	NA	NA	0	NA	0
1802306	Bacteria; CPR; Candidatus Taylorbacteria; NA; NA; NA; NA; NA; Candidatus Taylorbacteria bacterium RIFCSPHIGHO2_02_FULL_43_32b	NA	0	NA	0	NA	0	NA	0	NA	NA	0	NA	0
1802317	Bacteria; CPR; Candidatus Taylorbacteria; NA; NA; NA; NA; NA; Candidatus Taylorbacteria bacterium RIFCSPLOWO2_01_FULL_43_83	NA	0	NA	0	NA	0	NA	0	NA	NA	0	NA	0
1802320	Bacteria; CPR; Candidatus Taylorbacteria; NA; NA; NA; NA; NA; Candidatus Taylorbacteria bacterium RIFCSPLOWO2_01_FULL_45_34b	NA	0	NA	0	NA	0	NA	0	NA	NA	0	NA	0
1802361	Bacteria; CPR; Candidatus Terrybacteria; NA; NA; NA; NA; NA; Candidatus Terrybacteria bacterium RIFCSPHIGHO2_01_FULL_43_35	NA	0	NA	0	NA	0	NA	0	NA	NA	0	NA	0
1802366	Bacteria; CPR; Candidatus Terrybacteria; NA; NA; NA; NA; NA; Candidatus Terrybacteria bacterium RIFCSPLOWO2_01_FULL_40_23	NA	0	NA	0	NA	0	NA	0	NA	NA	0	NA	0
1802368	Bacteria; CPR; Candidatus Terrybacteria; NA; NA; NA; NA; NA; Candidatus Terrybacteria bacterium RIFCSPLOWO2_01_FULL_48_14	NA	0	NA	0	NA	0	NA	0	NA	NA	0	NA	0
2014297	Bacteria; CPR; Candidatus Torokbacteria; NA; NA; NA; NA; NA; bacterium (Candidatus Torokbacteria) CG_4_10_14_0_2_um_filter_35_8	NA	0	NA	0	NA	0	NA	0	NA	NA	0	NA	0
1975035	Bacteria; CPR; Candidatus Uhrbacteria; NA; NA; NA; NA; NA; Candidatus Uhrbacteria bacterium CG_4_9_14_3_um_filter_50_9	NA	0	NA	0	NA	0	NA	0	NA	NA	0	NA	0
1618985	Bacteria; CPR; Candidatus Uhrbacteria; NA; NA; NA; NA; NA; Candidatus Uhrbacteria bacterium GW2011_GWC2_41_11	NA	0	NA	0	NA	0	NA	0	NA	NA	0	NA	0
1618995	Bacteria; CPR; Candidatus Uhrbacteria; NA; NA; NA; NA; NA; Candidatus Uhrbacteria bacterium GW2011_GWF2_39_13	NA	0	NA	0	NA	0	NA	0	NA	NA	0	NA	0
1802391	Bacteria; CPR; Candidatus Uhrbacteria; NA; NA; NA; NA; NA; Candidatus Uhrbacteria bacterium RIFCSPHIGHO2_02_FULL_57_19	NA	0	NA	0	NA	0	NA	0	NA	NA	0	NA	0
1802411	Bacteria; CPR; Candidatus Uhrbacteria; NA; NA; NA; NA; NA; Candidatus Uhrbacteria bacterium RIFCSPLOWO2_02_FULL_53_10	NA	0	NA	0	NA	0	NA	0	NA	NA	0	NA	0
2053636	Bacteria; CPR; Candidatus Veblenbacteria; NA; NA; NA; NA; NA; Candidatus Veblenbacteria bacterium	NA	0	NA	0	NA	0	NA	0	NA	NA	0	NA	0
1802427	Bacteria; CPR; Candidatus Veblenbacteria; NA; NA; NA; NA; NA; Candidatus Veblenbacteria bacterium RIFOXYA2_FULL_42_9	NA	0	NA	0	NA	0	NA	0	NA	NA	0	NA	0
1802429	Bacteria; CPR; Candidatus Veblenbacteria; NA; NA; NA; NA; NA; Candidatus Veblenbacteria bacterium RIFOXYA2_FULL_43_11	NA	0	NA	0	NA	0	NA	0	NA	NA	0	NA	0
1802426	Bacteria; CPR; Candidatus Veblenbacteria; NA; NA; NA; NA; NA; Candidatus Veblenbacteria bacterium RIFOXYA2_FULL_43_13	NA	0	NA	0	NA	0	NA	0	NA	NA	0	NA	0
1802425	Bacteria; CPR; Candidatus Veblenbacteria; NA; NA; NA; NA; NA; Candidatus Veblenbacteria bacterium RIFOXYA2_FULL_43_9	NA	0	NA	0	NA	0	NA	0	NA	NA	0	NA	0
1975042	Bacteria; CPR; Candidatus Vogelbacteria; NA; NA; NA; NA; NA; Candidatus Vogelbacteria bacterium CG10_big_fil_rev_8_21_14_0_10_45_14	NA	0	NA	0	NA	0	NA	0	NA	NA	0	NA	0
1975045	Bacteria; CPR; Candidatus Vogelbacteria; NA; NA; NA; NA; NA; Candidatus Vogelbacteria bacterium CG10_big_fil_rev_8_21_14_0_10_51_16	NA	0	NA	0	NA	0	NA	0	NA	NA	0	NA	0
1802450	Bacteria; CPR; Candidatus Wildermuthbacteria; NA; NA; NA; NA; NA; Candidatus Wildermuthbacteria bacterium RIFCSPHIGHO2_02_FULL_45_25	NA	0	NA	0	NA	0	NA	0	NA	NA	0	NA	0
1802452	Bacteria; CPR; Candidatus Wildermuthbacteria; NA; NA; NA; NA; NA; Candidatus Wildermuthbacteria bacterium RIFCSPHIGHO2_02_FULL_47_17	NA	0	NA	0	NA	0	NA	0	NA	NA	0	NA	0
1817892	Bacteria; CPR; Candidatus Wirthbacteria; NA; NA; NA; NA; NA; Candidatus Wirthbacteria bacterium CG2_30_54_11	NA	0	NA	0	NA	0	NA	0	NA	NA	0	NA	0
1618595	Bacteria; CPR; Candidatus Woesebacteria; NA; NA; NA; NA; NA; Candidatus Woesebacteria bacterium GW2011_GWD2_40_19	NA	0	NA	0	NA	0	1618595_CWoesebacteria@KKR53164.1|;	1	NA	NA	0	NA	0
1618600	Bacteria; CPR; Candidatus Woesebacteria; NA; NA; NA; NA; NA; Candidatus Woesebacteria bacterium GW2011_GWF1_31_35	NA	0	NA	0	NA	0	NA	0	NA	NA	0	NA	0
1802500	Bacteria; CPR; Candidatus Woesebacteria; NA; NA; NA; NA; NA; Candidatus Woesebacteria bacterium RIFCSPHIGHO2_01_FULL_41_10	NA	0	NA	0	NA	0	NA	0	NA	NA	0	NA	0
1802531	Bacteria; CPR; Candidatus Woesebacteria; NA; NA; NA; NA; NA; Candidatus Woesebacteria bacterium RIFOXYA1_FULL_38_9	NA	0	NA	0	NA	0	NA	0	NA	NA	0	NA	0
1953389	Bacteria; CPR; Candidatus Woesebacteria; NA; NA; NA; NA; NA; Candidatus Woesebacteria bacterium UBA5941	NA	0	NA	0	NA	0	NA	0	NA	NA	0	NA	0
1619007	Bacteria; CPR; Candidatus Wolfebacteria; NA; NA; NA; NA; NA; Candidatus Wolfebacteria bacterium GW2011_GWB1_47_1	NA	0	NA	0	NA	0	NA	0	NA	NA	0	NA	0
1619017	Bacteria; CPR; Candidatus Wolfebacteria; NA; NA; NA; NA; NA; Candidatus Wolfebacteria bacterium GW2011_GWE2_44_13	NA	0	NA	0	NA	0	NA	0	NA	NA	0	NA	0
1802558	Bacteria; CPR; Candidatus Wolfebacteria; NA; NA; NA; NA; NA; Candidatus Wolfebacteria bacterium RIFCSPLOWO2_01_FULL_47_17b	NA	0	NA	0	NA	0	NA	0	NA	NA	0	NA	0
1802559	Bacteria; CPR; Candidatus Wolfebacteria; NA; NA; NA; NA; NA; Candidatus Wolfebacteria bacterium RIFOXYB1_FULL_54_12	NA	0	NA	0	NA	0	NA	0	NA	NA	0	NA	0
1802561	Bacteria; CPR; Candidatus Wolfebacteria; NA; NA; NA; NA; NA; Candidatus Wolfebacteria bacterium RIFOXYD1_FULL_48_65	NA	0	NA	0	NA	0	NA	0	NA	NA	0	NA	0
1802591	Bacteria; CPR; Candidatus Woykebacteria; NA; NA; NA; NA; NA; Candidatus Woykebacteria bacterium GWA1_44_8	NA	0	NA	0	NA	0	NA	0	NA	NA	0	NA	0
1802593	Bacteria; CPR; Candidatus Woykebacteria; NA; NA; NA; NA; NA; Candidatus Woykebacteria bacterium RBG_13_40_15	NA	0	NA	0	NA	0	NA	0	NA	NA	0	NA	0
1802601	Bacteria; CPR; Candidatus Woykebacteria; NA; NA; NA; NA; NA; Candidatus Woykebacteria bacterium RIFCSPHIGHO2_02_FULL_43_16b	NA	0	NA	0	NA	0	NA	0	NA	NA	0	NA	0
1975096	Bacteria; CPR; Candidatus Yanofskybacteria; NA; NA; NA; NA; NA; Candidatus Yanofskybacteria bacterium CG10_big_fil_rev_8_21_14_0_10_36_16	NA	0	NA	0	NA	0	NA	0	NA	NA	0	NA	0
1619027	Bacteria; CPR; Candidatus Yanofskybacteria; NA; NA; NA; NA; NA; Candidatus Yanofskybacteria bacterium GW2011_GWC1_48_11	NA	0	NA	0	NA	0	NA	0	NA	NA	0	NA	0
1802666	Bacteria; CPR; Candidatus Yanofskybacteria; NA; NA; NA; NA; NA; Candidatus Yanofskybacteria bacterium RIFCSPHIGHO2_01_FULL_43_42	NA	0	NA	0	NA	0	NA	0	NA	NA	0	NA	0
1802692	Bacteria; CPR; Candidatus Yanofskybacteria; NA; NA; NA; NA; NA; Candidatus Yanofskybacteria bacterium RIFCSPLOWO2_01_FULL_41_34	NA	0	NA	0	NA	0	NA	0	NA	NA	0	NA	0
1802701	Bacteria; CPR; Candidatus Yanofskybacteria; NA; NA; NA; NA; NA; Candidatus Yanofskybacteria bacterium RIFCSPLOWO2_01_FULL_49_25	NA	0	NA	0	NA	0	NA	0	NA	NA	0	NA	0
1975099	Bacteria; CPR; Candidatus Yonathbacteria; NA; NA; NA; NA; NA; Candidatus Yonathbacteria bacterium CG_4_10_14_0_8_um_filter_43_17	NA	0	NA	0	NA	0	NA	0	NA	NA	0	NA	0
1975109	Bacteria; CPR; Candidatus Yonathbacteria; NA; NA; NA; NA; NA; Candidatus Yonathbacteria bacterium CG17_big_fil_post_rev_8_21_14_2_50_46_19	NA	0	NA	0	NA	0	NA	0	NA	NA	0	NA	0
1802722	Bacteria; CPR; Candidatus Yonathbacteria; NA; NA; NA; NA; NA; Candidatus Yonathbacteria bacterium RIFCSPHIGHO2_01_FULL_44_41	NA	0	NA	0	NA	0	NA	0	NA	NA	0	NA	0
1802729	Bacteria; CPR; Candidatus Yonathbacteria; NA; NA; NA; NA; NA; Candidatus Yonathbacteria bacterium RIFOXYC2_FULL_47_9	NA	0	NA	0	NA	0	NA	0	NA	NA	0	NA	0
1802730	Bacteria; CPR; Candidatus Yonathbacteria; NA; NA; NA; NA; NA; Candidatus Yonathbacteria bacterium RIFOXYD1_FULL_52_36	NA	0	NA	0	NA	0	NA	0	NA	NA	0	NA	0
1802758	Bacteria; CPR; Candidatus Zambryskibacteria; NA; NA; NA; NA; NA; Candidatus Zambryskibacteria bacterium RIFCSPLOWO2_01_FULL_39_39	NA	0	NA	0	NA	0	NA	0	NA	NA	0	NA	0
1802779	Bacteria; CPR; Candidatus Zambryskibacteria; NA; NA; NA; NA; NA; Candidatus Zambryskibacteria bacterium RIFOXYC1_FULL_39_10	NA	0	NA	0	NA	0	NA	0	NA	NA	0	NA	0
1183438	Bacteria; Cyanobacteria; Gloeobacteria; Gloeobacterales; Gloeobacteraceae; Gloeobacter; Gloeobacter kilaueensis; Gloeobacter kilaueensis JS1	NA	0	NA	0	NA	0	1183438_Gkilaueensis@AGY58377.1|;	1	NA	1183438_Gkilaueensis@AGY57750.1|;	1	NA	0
251221	Bacteria; Cyanobacteria; Gloeobacteria; Gloeobacterales; Gloeobacteraceae; Gloeobacter; Gloeobacter violaceus; Gloeobacter violaceus PCC 7421	NA	0	NA	0	NA	0	251221_Gviolaceus@BAC92056.1|;	1	NA	251221_Gviolaceus@BAC89751.1|;	1	NA	0
65093	Bacteria; Cyanobacteria; NA; Chroococcales; Aphanothecaceae; Halothece; NA; Halothece sp. PCC 7418	NA	0	NA	0	NA	0	65093_Hsp@AFZ43564.1|;	1	NA	65093_Hsp@AFZ42466.1|;	1	NA	0
113355	Bacteria; Cyanobacteria; NA; Chroococcales; Chroococcaceae; Geminocystis; Geminocystis herdmanii; Geminocystis herdmanii PCC 6308	NA	0	NA	0	NA	0	113355_Gherdmanii@CM001775.1_3709|;	1	NA	113355_Gherdmanii@CM001775.1_632|;	1	NA	0
755178	Bacteria; Cyanobacteria; NA; Chroococcales; Cyanobacteriaceae; Cyanobacterium; Cyanobacterium aponinum; Cyanobacterium aponinum PCC 10605	NA	0	NA	0	NA	0	755178_Caponinum@AFZ54970.1|;	1	NA	755178_Caponinum@AFZ55012.1|;	1	755178_Caponinum_ordered_Mla_1_1@AFZ54969.1|; 755178_Caponinum_ordered_Mla_1_2@AFZ55006.1|;	2
1378066	Bacteria; Cyanobacteria; NA; Chroococcidiopsidales; Chroococcidiopsidaceae; Chroococcidiopsis; NA; Chroococcidiopsis sp. TS-821	NA	0	NA	0	NA	0	1378066_Csp@PPS44068.1|;	1	NA	1378066_Csp@PPS45505.1|;	1	NA	0
1188229	Bacteria; Cyanobacteria; NA; Gloeoemargaritales; Gloeomargaritaceae; Gloeomargarita; Gloeomargarita lithophora; Gloeomargarita lithophora Alchichica-D10	NA	0	NA	0	NA	0	1188229_Glithophora@APB33536.1|;	1	NA	1188229_Glithophora@APB33197.1|;	1	NA	0
1228987	Bacteria; Cyanobacteria; NA; NA; NA; NA; cyanobacterium endosymbiont of Epithemia turgida; cyanobacterium endosymbiont of Epithemia turgida isolate EtSB Lake Yunoko	NA	0	NA	0	NA	0	1228987_cendosymbiont@BAP18184.1|;	1	NA	1228987_cendosymbiont@BAP17501.1|;	1	NA	0
1914872	Bacteria; Cyanobacteria; NA; Nostocales; Aphanizomenonaceae; Nodularia; Nodularia spumigena; Nodularia spumigena UHCC 0039	NA	0	NA	0	NA	0	1914872_Nspumigena@AVZ29999.1|;	1	NA	1914872_Nspumigena@AVZ29638.1|;	1	NA	0
1752063	Bacteria; Cyanobacteria; NA; Nostocales; Hapalosiphonaceae; Fischerella; NA; Fischerella sp. NIES-3754	NA	0	NA	0	NA	0	1752063_Fsp@BAU05450.1|;	1	NA	1752063_Fsp@BAU07480.1|;	1	NA	0
551115	Bacteria; Cyanobacteria; NA; Nostocales; Nostocaceae; Trichormus; Trichormus azollae; Nostoc azollae 0708	NA	0	NA	0	NA	0	551115_azollae@ADI63370.1|;	1	NA	551115_azollae@ADI63726.1|; 551115_azollae@ADI64240.1|;	2	NA	0
1173025	Bacteria; Cyanobacteria; NA; Oscillatoriales; Coleofasciculaceae; Geitlerinema; NA; Geitlerinema sp. PCC 7407	NA	0	NA	0	NA	0	1173025_Gsp@AFY67253.1|;	1	NA	1173025_Gsp@AFY66760.1|;	1	NA	0
1173022	Bacteria; Cyanobacteria; NA; Oscillatoriales; Gomontiellaceae; Crinalium; Crinalium epipsammum; Crinalium epipsammum PCC 9333	NA	0	NA	0	NA	0	1173022_Cepipsammum@AFZ13251.1|;	1	NA	1173022_Cepipsammum@AFZ11966.1|; 1173022_Cepipsammum@AFZ14496.1|;	2	1173022_Cepipsammum_ordered_Mla_1_1@AFZ13250.1|; 1173022_Cepipsammum_ordered_Mla_1_2@AFZ14493.1|;	2
203124	Bacteria; Cyanobacteria; NA; Oscillatoriales; Microcoleaceae; Trichodesmium; Trichodesmium erythraeum; Trichodesmium erythraeum IMS101	NA	0	NA	0	NA	0	203124_Terythraeum@ABG51398.1|;	1	NA	203124_Terythraeum@ABG52201.1|;	1	NA	0
1807358	Bacteria; Cyanobacteria; NA; Pleurocapsales; Dermocarpellaceae; Stanieria; NA; Stanieria sp. NIES-3757	NA	0	NA	0	NA	0	1807358_Ssp@BAU65930.1|; 1807358_Ssp@BAU65488.1|;	2	NA	1807358_Ssp@BAU64925.1|;	1	NA	0
111780	Bacteria; Cyanobacteria; NA; Pleurocapsales; Dermocarpellaceae; Stanieria; Stanieria cyanosphaera; Stanieria cyanosphaera PCC 7437	NA	0	NA	0	NA	0	111780_Scyanosphaera@AFZ34042.1|;	1	NA	111780_Scyanosphaera@AFZ36655.1|;	1	NA	0
118163	Bacteria; Cyanobacteria; NA; Pleurocapsales; Hyellaceae; Pleurocapsa; Pleurocapsa minor; Pleurocapsa sp. PCC 7327	NA	0	NA	0	NA	0	118163_Psp@AFY76579.1|;	1	NA	118163_Psp@AFY76082.1|;	1	NA	0
129961	Bacteria; Cyanobacteria; NA; Spirulinales; Spirulinaceae; Spirulina; Spirulina major; Spirulina major PCC 6313	NA	0	NA	0	NA	0	129961_Smajor@KV878783.1_1212|;	1	NA	129961_Smajor@KV878783.1_2578|;	1	NA	0
1173029	Bacteria; Cyanobacteria; NA; Spirulinales; Spirulinaceae; Spirulina; Spirulina subsalsa; Spirulina subsalsa PCC 9445	NA	0	NA	0	NA	0	1173029_Ssubsalsa@JH980292.1_3405|;	1	NA	1173029_Ssubsalsa@JH980292.1_3027|;	1	NA	0
2164131	Bacteria; Cyanobacteria; NA; Synechococcales; Coelosphaeriaceae; Snowella; NA; Snowella sp.	NA	0	NA	0	NA	0	2164131_Ssp@PZV28082.1|;	1	NA	2164131_Ssp@PZV25384.1|;	1	NA	0
1080228	Bacteria; Cyanobacteria; NA; Synechococcales; Merismopediaceae; Synechocystis; Synechocystis sp. PCC 6803; Synechocystis sp. PCC 6803 substr. GT-I	NA	0	NA	0	NA	0	1080228_Ssp@BAL29922.1|; 1080228_Ssp@BAL28220.1|;	2	NA	1080228_Ssp@BAL28200.1|; 1080228_Ssp@BAL29333.1|;	2	NA	0
74547	Bacteria; Cyanobacteria; NA; Synechococcales; Prochloraceae; Prochlorococcus; Prochlorococcus marinus; Prochlorococcus marinus str. MIT 9313	NA	0	NA	0	NA	0	74547_Pmarinus@CAE22063.1|;	1	NA	74547_Pmarinus@CAE21574.1|;	1	NA	0
768670	Bacteria; Deferribacteres; Deferribacteres; Deferribacterales; Deferribacteraceae; Calditerrivibrio; Calditerrivibrio nitroreducens; Calditerrivibrio nitroreducens DSM 19672	NA	0	NA	0	NA	0	768670_Cnitroreducens@ADR19490.1|; 768670_Cnitroreducens@ADR18821.1|;	2	768670_Cnitroreducens@ADR18821.1| Mammalian cell entry related domain protein Calditerrivibrio nitroreducens DSM 19672;	768670_Cnitroreducens@ADR18819.1|; 768670_Cnitroreducens@ADR19488.1|;	2	768670_Cnitroreducens_ordered_Mla_1_1@ADR18820.1|;	1
1950942	Bacteria; Deferribacteres; Deferribacteres; Deferribacterales; NA; NA; NA; Deferribacterales bacterium UBA4806	1950942_Dbacterium@DHGE01000016.1_15|;	1	NA	0	1950942_Dbacterium@DHGE01000016.1_16|;	1	1950942_Dbacterium@DHGE01000178.1_25|; 1950942_Dbacterium@DHGE01000016.1_17|;	2	NA	1950942_Dbacterium@DHGE01000016.1_19|; 1950942_Dbacterium@DHGE01000080.1_22|; 1950942_Dbacterium@DHGE01000178.1_27|;	3	1950942_Dbacterium_ordered_Mla_1_1@DHGE01000016.1_18|; 1950942_Dbacterium_ordered_Mla_2_1@DHGE01000178.1_26|;	2
1935133	Bacteria; Deferribacteres; Deferribacteres; NA; NA; NA; NA; Deferribacteres bacterium JdFR-76	NA	0	1935133_Dbacterium@MTOL01000160.1_6|;	1	NA	0	1935133_Dbacterium@MTOL01000160.1_3|;	1	NA	1935133_Dbacterium@MTOL01000160.1_5|;	1	1935133_Dbacterium_ordered_Mla_1_1@MTOL01000160.1_4|;	1
243230	Bacteria; Deinococcus-Thermus; Deinococci; Deinococcales; Deinococcaceae; Deinococcus; Deinococcus radiodurans; Deinococcus radiodurans R1	NA	0	NA	0	NA	0	NA	0	NA	NA	0	NA	0
1919250	Bacteria; Deinococcus-Thermus; Deinococci; Deinococcales; Trueperaceae; Truepera; NA; Truepera sp. bin119	NA	0	NA	0	NA	0	NA	0	NA	NA	0	NA	0
649638	Bacteria; Deinococcus-Thermus; Deinococci; Deinococcales; Trueperaceae; Truepera; Truepera radiovictrix; Truepera radiovictrix DSM 17093	NA	0	NA	0	NA	0	NA	0	NA	NA	0	NA	0
300852	Bacteria; Deinococcus-Thermus; Deinococci; Thermales; Thermaceae; Thermus; Thermus thermophilus; Thermus thermophilus HB8	NA	0	NA	0	NA	0	NA	0	NA	NA	0	NA	0
1239293	Bacteria; Deinococcus-Thermus; NA; NA; NA; NA; NA; Deinococcus-Thermus bacterium JGI 0000112-G17	NA	0	NA	0	NA	0	NA	0	NA	NA	0	NA	0
309799	Bacteria; Dictyoglomi; Dictyoglomia; Dictyoglomales; Dictyoglomaceae; Dictyoglomus; Dictyoglomus thermophilum; Dictyoglomus thermophilum H-6-12	NA	0	NA	0	NA	0	NA	0	NA	NA	0	NA	0
2010949	Bacteria; Dictyoglomi; Dictyoglomia; Dictyoglomales; Dictyoglomaceae; Dictyoglomus; NA; Dictyoglomus sp. NZ13-RE01	NA	0	NA	0	NA	0	NA	0	NA	NA	0	NA	0
445932	Bacteria; Elusimicrobia; Elusimicrobia; Elusimicrobiales; Elusimicrobiaceae; Elusimicrobium; Elusimicrobium minutum; Elusimicrobium minutum Pei191	NA	0	NA	0	NA	0	445932_Eminutum@ACC97888.1|;	1	445932_Eminutum@ACC97888.1| ABC type transport system involved in resistance to organic solvents periplasmic component Elusimicrobium minutum Pei191;	445932_Eminutum@ACC97886.1|;	1	445932_Eminutum_ordered_Mla_1_1@ACC97887.1|;	1
1408281	Bacteria; Elusimicrobia; Endomicrobia; Endomicrobiales; Endomicrobiaceae; Endomicrobium; NA; Endomicrobium proavitum	NA	0	NA	0	NA	0	1408281_Eproavitum@AKL97399.1|;	1	1408281_Eproavitum@AKL97399.1| organic solvents resistance ABC transporter periplasmic protein Endomicrobium proavitum;	1408281_Eproavitum@AKL97397.1|;	1	1408281_Eproavitum_ordered_Mla_1_1@AKL97398.1|;	1
471821	Bacteria; Elusimicrobia; NA; NA; NA; NA; uncultured Termite group 1 bacterium; uncultured Termite group 1 bacterium phylotype Rs-D17	NA	0	NA	0	NA	0	NA	0	NA	NA	0	NA	0
1008392	Bacteria; Fibrobacteres; Chitinispirillia; Chitinispirillales; Chitinispirillaceae; Chitinispirillum; NA; Chitinispirillum alkaliphilum	NA	0	NA	0	NA	0	1008392_Calkaliphilum@KMQ51850.1|; 1008392_Calkaliphilum@KMQ53030.1|; 1008392_Calkaliphilum@KMQ49565.1|; 1008392_Calkaliphilum@KMQ51193.1|; 1008392_Calkaliphilum@KMQ51257.1|;	5	NA	1008392_Calkaliphilum@KMQ49989.1|; 1008392_Calkaliphilum@KMQ50130.1|; 1008392_Calkaliphilum@KMQ51191.1|; 1008392_Calkaliphilum@KMQ51434.1|; 1008392_Calkaliphilum@KMQ53028.1|;	5	1008392_Calkaliphilum_ordered_Mla_17_2@KMQ50129.1|; 1008392_Calkaliphilum_ordered_Mla_17_1@KMQ51262.1|; 1008392_Calkaliphilum_ordered_Mla_2_1@KMQ51192.1|; 1008392_Calkaliphilum_ordered_Mla_1_1@KMQ53029.1|;	4
1313304	Bacteria; Fibrobacteres; Chitinivibrionia; Chitinivibrionales; Chitinivibrionaceae; Chitinivibrio; Chitinivibrio alkaliphilus; Chitinivibrio alkaliphilus ACht1	NA	0	NA	0	NA	0	1313304_Calkaliphilus@ERP39275.1|; 1313304_Calkaliphilus@ERP31485.1|; 1313304_Calkaliphilus@ERP31574.1|; 1313304_Calkaliphilus@ERP39146.1|;	4	NA	1313304_Calkaliphilus@ERP31162.1|; 1313304_Calkaliphilus@ERP31483.1|; 1313304_Calkaliphilus@ERP38927.1|; 1313304_Calkaliphilus@ERP39148.1|;	4	1313304_Calkaliphilus_ordered_Mla_1_1@ERP39147.1|; 1313304_Calkaliphilus_ordered_Mla_2_1@ERP31484.1|; 1313304_Calkaliphilus_ordered_Mla_9_2@ERP31580.1|; 1313304_Calkaliphilus_ordered_Mla_9_1@ERP38926.1|;	4
59374	Bacteria; Fibrobacteres; Fibrobacteria; Fibrobacterales; Fibrobacteraceae; Fibrobacter; Fibrobacter succinogenes; Fibrobacter succinogenes subsp. succinogenes S85	NA	0	NA	0	59374_Fsuccinogenes@ACX74275.1|;	1	59374_Fsuccinogenes@ACX74839.1|; 59374_Fsuccinogenes@ACX75247.1|; 59374_Fsuccinogenes@ACX74608.1|; 59374_Fsuccinogenes@ACX75806.1|; 59374_Fsuccinogenes@ACX74249.1|;	5	NA	59374_Fsuccinogenes@ACX74354.1|; 59374_Fsuccinogenes@ACX74461.1|; 59374_Fsuccinogenes@ACX74752.1|; 59374_Fsuccinogenes@ACX75808.1|;	4	59374_Fsuccinogenes_ordered_Mla_1_1@ACX75807.1|; 59374_Fsuccinogenes_ordered_Mla_5_1@ACX74753.1|; 59374_Fsuccinogenes_ordered_Mla_5_2@ACX74843.1|;	3
1896204	Bacteria; Fibrobacteres; Fibrobacteria; Fibrobacterales; Fibrobacteraceae; Fibrobacter; NA; Fibrobacter sp. UWB13	NA	0	NA	0	1896204_Fsp@SMG39395.1|;	1	1896204_Fsp@SMG38854.1|; 1896204_Fsp@SMG25147.1|; 1896204_Fsp@SMG20650.1|; 1896204_Fsp@SMG40220.1|; 1896204_Fsp@SMG33399.1|;	5	NA	1896204_Fsp@SMG20640.1|; 1896204_Fsp@SMG23499.1|; 1896204_Fsp@SMG32733.1|; 1896204_Fsp@SMG42462.1|;	4	1896204_Fsp_ordered_Mla_4_2@SMG33466.1|; 1896204_Fsp_ordered_Mla_4_1@SMG32743.1|; 1896204_Fsp_ordered_Mla_1_1@SMG20643.1|;	3
833	Bacteria; Fibrobacteres; Fibrobacteria; Fibrobacterales; Fibrobacteraceae; Fibrobacter; NA; Fibrobacter succinogenes	NA	0	NA	0	833_Fsuccinogenes@SUQ20108.1|;	1	833_Fsuccinogenes@SUQ24430.1|; 833_Fsuccinogenes@SUQ24962.1|; 833_Fsuccinogenes@SUQ20065.1|; 833_Fsuccinogenes@SUQ25895.1|; 833_Fsuccinogenes@SUQ24779.1|;	5	NA	833_Fsuccinogenes@SUQ24118.1|; 833_Fsuccinogenes@SUQ24834.1|; 833_Fsuccinogenes@SUQ25746.1|; 833_Fsuccinogenes@SUQ25897.1|;	4	833_Fsuccinogenes_ordered_Mla_9_2@SUQ24434.1|; 833_Fsuccinogenes_ordered_Mla_1_1@SUQ25896.1|; 833_Fsuccinogenes_ordered_Mla_9_1@SUQ25745.1|;	3
1704279	Bacteria; Fibrobacteres; Fibrobacteria; Fibromonadales; Fibromonadaceae; Candidatus Fibromonas; NA; Candidatus Fibromonas termitidis	NA	0	NA	0	1704279_CFibromonas@LIUG01000205.1_15|;	1	1704279_CFibromonas@LIUG01000087.1_22|; 1704279_CFibromonas@LIUG01000048.1_14|; 1704279_CFibromonas@LIUG01000087.1_10|; 1704279_CFibromonas@LIUG01000068.1_22|; 1704279_CFibromonas@LIUG01000048.1_11|;	5	NA	1704279_CFibromonas@LIUG01000039.1_11|; 1704279_CFibromonas@LIUG01000041.1_23|; 1704279_CFibromonas@LIUG01000122.1_14|; 1704279_CFibromonas@LIUG01000132.1_44|;	4	NA	0
224308	Bacteria; Firmicutes; Bacilli; Bacillales; Bacillaceae; Bacillus; Bacillus subtilis; Bacillus subtilis subsp. subtilis str. 168	NA	0	NA	0	NA	0	NA	0	NA	NA	0	NA	0
169963	Bacteria; Firmicutes; Bacilli; Bacillales; Listeriaceae; Listeria; Listeria monocytogenes; Listeria monocytogenes EGD-e	NA	0	NA	0	NA	0	NA	0	NA	NA	0	NA	0
158878	Bacteria; Firmicutes; Bacilli; Bacillales; Staphylococcaceae; Staphylococcus; Staphylococcus aureus; Staphylococcus aureus subsp. aureus Mu50	NA	0	NA	0	NA	0	NA	0	NA	NA	0	NA	0
119206	Bacteria; Firmicutes; Bacilli; Lactobacillales; Aerococcaceae; Aerococcus; NA; Aerococcus sanguinicola	NA	0	NA	0	NA	0	NA	0	NA	NA	0	NA	0
2748	Bacteria; Firmicutes; Bacilli; Lactobacillales; Carnobacteriaceae; Carnobacterium; NA; Carnobacterium divergens	NA	0	NA	0	NA	0	NA	0	NA	NA	0	NA	0
226185	Bacteria; Firmicutes; Bacilli; Lactobacillales; Enterococcaceae; Enterococcus; Enterococcus faecalis; Enterococcus faecalis V583	NA	0	NA	0	NA	0	NA	0	NA	NA	0	NA	0
1033810	Bacteria; Firmicutes; Candidatus Haloplasmatales; Haloplasmatales; Haloplasmataceae; Haloplasma; Haloplasma contractile; Haloplasma contractile SSD-17B	NA	0	NA	0	NA	0	NA	0	NA	NA	0	NA	0
1274318	Bacteria; Firmicutes; Candidatus Haloplasmatales; Haloplasmatales; Haloplasmataceae; Inordinaticella; NA; Inordinaticella fortuita	NA	0	NA	0	NA	0	NA	0	NA	NA	0	NA	0
937334	Bacteria; Firmicutes; Clostridia; Clostridiales; Caldicoprobacteraceae; Caldicoprobacter; NA; Caldicoprobacter faecalis	NA	0	NA	0	NA	0	NA	0	NA	NA	0	NA	0
1946253	Bacteria; Firmicutes; Clostridia; Clostridiales; Catabacteriaceae; Catabacter; NA; Catabacter sp. UBA2915	NA	0	NA	0	NA	0	NA	0	NA	NA	0	NA	0
1805714	Bacteria; Firmicutes; Clostridia; Clostridiales; Christensenellaceae; Christensenella; NA; Christensenella massiliensis	NA	0	NA	0	NA	0	NA	0	NA	NA	0	NA	0
2086585	Bacteria; Firmicutes; Clostridia; Clostridiales; Christensenellaceae; Christensenella; NA; Christensenella sp. Marseille-P3954	NA	0	NA	0	NA	0	NA	0	NA	NA	0	NA	0
272562	Bacteria; Firmicutes; Clostridia; Clostridiales; Clostridiaceae; Clostridium; Clostridium acetobutylicum; Clostridium acetobutylicum ATCC 824	NA	0	NA	0	NA	0	NA	0	NA	NA	0	NA	0
1120920	Bacteria; Firmicutes; Clostridia; Clostridiales; Clostridiales Family XII. Incertae Sedis; Acidaminobacter; Acidaminobacter hydrogenoformans; Acidaminobacter hydrogenoformans DSM 2784	NA	0	NA	0	NA	0	NA	0	NA	NA	0	NA	0
114527	Bacteria; Firmicutes; Clostridia; Clostridiales; Clostridiales Family XIII. Incertae Sedis; Mogibacterium; NA; Mogibacterium diversum	NA	0	NA	0	NA	0	NA	0	NA	NA	0	NA	0
178899	Bacteria; Firmicutes; Clostridia; Clostridiales; Clostridiales Family XVI. Incertae Sedis; Carboxydocella; NA; Carboxydocella thermautotrophica	NA	0	NA	0	NA	0	NA	0	NA	NA	0	NA	0
679936	Bacteria; Firmicutes; Clostridia; Clostridiales; Clostridiales Family XVII. Incertae Sedis; Sulfobacillus; Sulfobacillus acidophilus; Sulfobacillus acidophilus DSM 10332	NA	0	NA	0	NA	0	NA	0	NA	NA	0	NA	0
1473580	Bacteria; Firmicutes; Clostridia; Clostridiales; Defluviitaleaceae; Defluviitalea; NA; Defluviitalea phaphyphila	NA	0	NA	0	NA	0	NA	0	NA	NA	0	NA	0
515620	Bacteria; Firmicutes; Clostridia; Clostridiales; Eubacteriaceae; Eubacterium; [Eubacterium] eligens; [Eubacterium] eligens ATCC 27750	NA	0	NA	0	NA	0	NA	0	NA	NA	0	NA	0
1734398	Bacteria; Firmicutes; Clostridia; Clostridiales; Gracilibacteraceae; Gracilibacter; NA; Gracilibacter sp. BRH_c7a	NA	0	NA	0	NA	0	NA	0	NA	NA	0	NA	0
498761	Bacteria; Firmicutes; Clostridia; Clostridiales; Heliobacteriaceae; Heliobacterium; Heliobacterium modesticaldum; Heliobacterium modesticaldum Ice1	NA	0	NA	0	NA	0	NA	0	NA	NA	0	NA	0
203119	Bacteria; Firmicutes; Clostridia; Clostridiales; Hungateiclostridiaceae; Hungateiclostridium; Hungateiclostridium thermocellum; Hungateiclostridium thermocellum ATCC 27405	NA	0	NA	0	NA	0	NA	0	NA	NA	0	NA	0
357809	Bacteria; Firmicutes; Clostridia; Clostridiales; Lachnospiraceae; Lachnoclostridium; Lachnoclostridium phytofermentans; Lachnoclostridium phytofermentans ISDg	NA	0	NA	0	NA	0	NA	0	NA	NA	0	NA	0
2109687	Bacteria; Firmicutes; Clostridia; Clostridiales; Oscillospiraceae; Oscillibacter; NA; Oscillibacter sp. PEA192	NA	0	NA	0	NA	0	NA	0	NA	NA	0	NA	0
693746	Bacteria; Firmicutes; Clostridia; Clostridiales; Oscillospiraceae; Oscillibacter; Oscillibacter valericigenes; Oscillibacter valericigenes Sjm18-20	NA	0	NA	0	NA	0	NA	0	NA	NA	0	NA	0
349161	Bacteria; Firmicutes; Clostridia; Clostridiales; Peptococcaceae; Desulfotomaculum; Desulfotomaculum reducens; Desulfotomaculum reducens MI-1	NA	0	NA	0	NA	0	NA	0	NA	NA	0	NA	0
272563	Bacteria; Firmicutes; Clostridia; Clostridiales; Peptostreptococcaceae; Clostridioides; Clostridioides difficile; Clostridioides difficile 630	NA	0	NA	0	NA	0	NA	0	NA	NA	0	NA	0
1505	Bacteria; Firmicutes; Clostridia; Clostridiales; Peptostreptococcaceae; Paeniclostridium; NA; Paeniclostridium sordellii	NA	0	NA	0	NA	0	NA	0	NA	NA	0	NA	0
1120989	Bacteria; Firmicutes; Clostridia; Clostridiales; Proteinivoraceae; Anaerobranca; Anaerobranca californiensis; Anaerobranca californiensis DSM 14826	NA	0	NA	0	NA	0	NA	0	NA	NA	0	NA	0
1120990	Bacteria; Firmicutes; Clostridia; Clostridiales; Proteinivoraceae; Anaerobranca; Anaerobranca gottschalkii; Anaerobranca gottschalkii DSM 13577	NA	0	NA	0	NA	0	NA	0	NA	NA	0	NA	0
29343	Bacteria; Firmicutes; Clostridia; Clostridiales; Ruminococcaceae; NA; NA; [Clostridium] cellulosi	NA	0	NA	0	NA	0	NA	0	NA	NA	0	NA	0
697329	Bacteria; Firmicutes; Clostridia; Clostridiales; Ruminococcaceae; Ruminococcus; Ruminococcus albus; Ruminococcus albus 7 = DSM 20455	NA	0	NA	0	NA	0	NA	0	NA	NA	0	NA	0
292459	Bacteria; Firmicutes; Clostridia; Clostridiales; Symbiobacteriaceae; Symbiobacterium; Symbiobacterium thermophilum; Symbiobacterium thermophilum IAM 14863	NA	0	NA	0	NA	0	NA	0	NA	NA	0	NA	0
335541	Bacteria; Firmicutes; Clostridia; Clostridiales; Syntrophomonadaceae; Syntrophomonas; Syntrophomonas wolfei; Syntrophomonas wolfei subsp. wolfei str. Goettingen G311	NA	0	NA	0	NA	0	NA	0	NA	NA	0	NA	0
643648	Bacteria; Firmicutes; Clostridia; Clostridiales; Syntrophomonadaceae; Syntrophothermus; Syntrophothermus lipocalidus; Syntrophothermus lipocalidus DSM 12680	NA	0	NA	0	NA	0	NA	0	NA	NA	0	NA	0
572479	Bacteria; Firmicutes; Clostridia; Halanaerobiales; Halanaerobiaceae; Halanaerobium; Halanaerobium praevalens; Halanaerobium praevalens DSM 2228	NA	0	NA	0	NA	0	NA	0	NA	NA	0	NA	0
373903	Bacteria; Firmicutes; Clostridia; Halanaerobiales; Halanaerobiaceae; Halothermothrix; Halothermothrix orenii; Halothermothrix orenii H 168	NA	0	NA	0	NA	0	NA	0	NA	NA	0	NA	0
574087	Bacteria; Firmicutes; Clostridia; Halanaerobiales; Halobacteroidaceae; Acetohalobium; Acetohalobium arabaticum; Acetohalobium arabaticum DSM 5501	NA	0	NA	0	NA	0	NA	0	NA	NA	0	NA	0
2017978	Bacteria; Firmicutes; Clostridia; Halanaerobiales; Halobacteroidaceae; Candidatus Frackibacter; NA; Candidatus Frackibacter sp. WG13	NA	0	NA	0	NA	0	NA	0	NA	NA	0	NA	0
748449	Bacteria; Firmicutes; Clostridia; Halanaerobiales; Halobacteroidaceae; Halobacteroides; Halobacteroides halobius; Halobacteroides halobius DSM 5150	NA	0	NA	0	NA	0	NA	0	NA	NA	0	NA	0
1323375	Bacteria; Firmicutes; Clostridia; Halanaerobiales; NA; Anoxybacter; NA; Anoxybacter fermentans	NA	0	NA	0	NA	0	NA	0	NA	NA	0	NA	0
2094029	Bacteria; Firmicutes; Clostridia; Halanaerobiales; NA; NA; NA; Halanaerobiales bacterium	NA	0	NA	0	NA	0	NA	0	NA	NA	0	NA	0
759412	Bacteria; Firmicutes; Clostridia; Natranaerobiales; Natranaerobiaceae; Natranaerobius; NA; Natranaerobius trueperi	NA	0	NA	0	NA	0	NA	0	NA	NA	0	NA	0
457570	Bacteria; Firmicutes; Clostridia; Natranaerobiales; Natranaerobiaceae; Natranaerobius; Natranaerobius thermophilus; Natranaerobius thermophilus JW/NM-WN-LF	NA	0	NA	0	NA	0	NA	0	NA	NA	0	NA	0
273068	Bacteria; Firmicutes; Clostridia; Thermoanaerobacterales; Thermoanaerobacteraceae; Caldanaerobacter; Caldanaerobacter subterraneus; Caldanaerobacter subterraneus subsp. tengcongensis MB4	NA	0	NA	0	NA	0	NA	0	NA	NA	0	NA	0
351627	Bacteria; Firmicutes; Clostridia; Thermoanaerobacterales; Thermoanaerobacterales Family III. Incertae Sedis; Caldicellulosiruptor; Caldicellulosiruptor saccharolyticus; Caldicellulosiruptor saccharolyticus DSM 8903	NA	0	NA	0	NA	0	NA	0	NA	NA	0	NA	0
697281	Bacteria; Firmicutes; Clostridia; Thermoanaerobacterales; Thermoanaerobacterales Family IV. Incertae Sedis; Mahella; Mahella australiensis; Mahella australiensis 50-1 BON	NA	0	NA	0	NA	0	NA	0	NA	NA	0	NA	0
747365	Bacteria; Firmicutes; Clostridia; Thermoanaerobacterales; Thermodesulfobiaceae; Thermodesulfobium; Thermodesulfobium narugense; Thermodesulfobium narugense DSM 14796	NA	0	NA	0	NA	0	747365_Tnarugense@AEE13875.1|;	1	747365_Tnarugense@AEE13875.1| Mammalian cell entry related domain protein Thermodesulfobium narugense DSM 14796;	747365_Tnarugense@AEE13873.1|;	1	747365_Tnarugense_ordered_Mla_1_1@AEE13874.1|;	1
451640	Bacteria; Firmicutes; Erysipelotrichia; Erysipelotrichales; Erysipelotrichaceae; Catenibacterium; Catenibacterium mitsuokai; Catenibacterium mitsuokai DSM 15897	NA	0	NA	0	NA	0	NA	0	NA	NA	0	NA	0
1522	Bacteria; Firmicutes; Erysipelotrichia; Erysipelotrichales; Erysipelotrichaceae; Erysipelatoclostridium; NA; [Clostridium] innocuum	NA	0	NA	0	NA	0	NA	0	NA	NA	0	NA	0
1648	Bacteria; Firmicutes; Erysipelotrichia; Erysipelotrichales; Erysipelotrichaceae; Erysipelothrix; NA; Erysipelothrix rhusiopathiae	NA	0	NA	0	NA	0	NA	0	NA	NA	0	NA	0
1555112	Bacteria; Firmicutes; Limnochordia; Limnochordales; Limnochordaceae; Limnochorda; NA; Limnochorda pilosa	NA	0	NA	0	NA	0	NA	0	NA	NA	0	NA	0
441768	Bacteria; Firmicutes; Mollicutes; Acholeplasmatales; Acholeplasmataceae; Acholeplasma; Acholeplasma laidlawii; Acholeplasma laidlawii PG-8A	NA	0	NA	0	NA	0	NA	0	NA	NA	0	NA	0
2053494	Bacteria; Firmicutes; Mollicutes; Acholeplasmatales; NA; NA; NA; Acholeplasmatales bacterium	NA	0	NA	0	NA	0	NA	0	NA	NA	0	NA	0
1674909	Bacteria; Firmicutes; Mollicutes; Acholeplasmatales; NA; NA; NA; Acholeplasmatales bacterium Tener_01	NA	0	NA	0	NA	0	NA	0	NA	NA	0	NA	0
2088	Bacteria; Firmicutes; Mollicutes; Anaeroplasmatales; Anaeroplasmataceae; Anaeroplasma; NA; Anaeroplasma bactoclasticum	NA	0	NA	0	NA	0	NA	0	NA	NA	0	NA	0
214888	Bacteria; Firmicutes; Mollicutes; Entomoplasmatales; Entomoplasmataceae; Entomoplasma; NA; Entomoplasma luminosum	NA	0	NA	0	NA	0	NA	0	NA	NA	0	NA	0
1674919	Bacteria; Firmicutes; Mollicutes; Entomoplasmatales; NA; NA; NA; Entomoplasmatales bacterium Tener_02	NA	0	NA	0	NA	0	NA	0	NA	NA	0	NA	0
1276229	Bacteria; Firmicutes; Mollicutes; Entomoplasmatales; Spiroplasmataceae; Spiroplasma; Spiroplasma syrphidicola; Spiroplasma syrphidicola EA-1	NA	0	NA	0	NA	0	NA	0	NA	NA	0	NA	0
272635	Bacteria; Firmicutes; Mollicutes; Mycoplasmatales; Mycoplasmataceae; Mycoplasma; Mycoplasma pulmonis; Mycoplasma pulmonis UAB CTIP	NA	0	NA	0	NA	0	NA	0	NA	NA	0	NA	0
2039283	Bacteria; Firmicutes; Mollicutes; Mycoplasmatales; NA; NA; NA; endosymbiont GvMRE of Glomus versiforme	NA	0	NA	0	NA	0	NA	0	NA	NA	0	NA	0
1930023	Bacteria; Firmicutes; Mollicutes; NA; NA; NA; NA; Mollicutes bacterium Phil14	NA	0	NA	0	NA	0	NA	0	NA	NA	0	NA	0
243899	Bacteria; Firmicutes; NA; NA; NA; NA; NA; endosymbiont TC1 of Trimyema compressum	NA	0	NA	0	NA	0	NA	0	NA	NA	0	NA	0
1871025	Bacteria; Firmicutes; NA; NA; NA; Ndongobacter; NA; Ndongobacter massiliensis	NA	0	NA	0	NA	0	NA	0	NA	NA	0	NA	0
591001	Bacteria; Firmicutes; Negativicutes; Acidaminococcales; Acidaminococcaceae; Acidaminococcus; Acidaminococcus fermentans; Acidaminococcus fermentans DSM 20731	NA	0	NA	0	NA	0	591001_Afermentans@ADB48055.1|;	1	591001_Afermentans@ADB48055.1| Mammalian cell entry related domain protein Acidaminococcus fermentans DSM 20731;	591001_Afermentans@ADB48057.1|;	1	591001_Afermentans_ordered_Mla_1_1@ADB48056.1|;	1
1111120	Bacteria; Firmicutes; Negativicutes; Acidaminococcales; Acidaminococcaceae; Acidaminococcus; NA; Acidaminococcus sp. BV3L6	NA	0	NA	0	NA	0	1111120_Asp@ERL19860.1|;	1	1111120_Asp@ERL19860.1| virulence factor Mce family Acidaminococcus sp. BV3L6;	1111120_Asp@ERL19843.1|;	1	1111120_Asp_ordered_Mla_1_1@ERL19954.1|;	1
33025	Bacteria; Firmicutes; Negativicutes; Acidaminococcales; Acidaminococcaceae; Phascolarctobacterium; NA; Phascolarctobacterium faecium	NA	0	NA	0	NA	0	33025_Pfaecium@BBG63207.1|;	1	33025_Pfaecium@BBG63207.1| mce related protein Phascolarctobacterium faecium;	33025_Pfaecium@BBG63205.1|;	1	33025_Pfaecium_ordered_Mla_1_1@BBG63206.1|;	1
1948702	Bacteria; Firmicutes; Negativicutes; NA; NA; NA; NA; Negativicutes bacterium UBA1444	NA	0	NA	0	NA	0	1948702_Nbacterium@DCTI01000094.1_6|;	1	1948702_Nbacterium@DCTI01000094.1_6| 4788_6050;	1948702_Nbacterium@DCTI01000094.1_4|;	1	1948702_Nbacterium_ordered_Mla_1_1@DCTI01000094.1_5|;	1
927704	Bacteria; Firmicutes; Negativicutes; Selenomonadales; Selenomonadaceae; Selenomonas; Selenomonas ruminantium; Selenomonas ruminantium subsp. lactilytica TAM6421	NA	0	NA	0	NA	0	927704_Sruminantium@BAL84319.1|;	1	927704_Sruminantium@BAL84319.1| putative ABC transporter periplasmic substrate binding protein Selenomonas ruminantium subsp. lactilytica TAM6421;	927704_Sruminantium@BAL84321.1|;	1	927704_Sruminantium_ordered_Mla_1_1@BAL84320.1|;	1
1930071	Bacteria; Firmicutes; Negativicutes; Selenomonadales; Sporomusaceae; Methylomusa; NA; Methylomusa anaerophila	NA	0	NA	0	NA	0	1930071_Manaerophila@BBB91548.1|;	1	1930071_Manaerophila@BBB91548.1| mce related protein Methylomusa anaerophila;	1930071_Manaerophila@BBB91546.1|;	1	1930071_Manaerophila_FROM-MACSYFINDER1_1@BBB91547.1|;	1
1192197	Bacteria; Firmicutes; Negativicutes; Selenomonadales; Sporomusaceae; Pelosinus; Pelosinus fermentans; Pelosinus fermentans JBW45	NA	0	NA	0	NA	0	1192197_Pfermentans@AJQ25944.1|;	1	1192197_Pfermentans@AJQ25944.1| Mammalian cell entry related domain protein Pelosinus fermentans JBW45;	1192197_Pfermentans@AJQ25942.1|;	1	1192197_Pfermentans_FROM-MACSYFINDER1_1@AJQ25943.1|;	1
39950	Bacteria; Firmicutes; Negativicutes; Veillonellales; Veillonellaceae; Dialister; NA; Dialister pneumosintes	NA	0	NA	0	NA	0	39950_Dpneumosintes@AOH39102.1|;	1	39950_Dpneumosintes@AOH39102.1| mammalian cell entry protein Dialister pneumosintes;	39950_Dpneumosintes@AOH39104.1|;	1	39950_Dpneumosintes_ordered_Mla_1_1@AOH39103.1|;	1
907	Bacteria; Firmicutes; Negativicutes; Veillonellales; Veillonellaceae; Megasphaera; NA; Megasphaera elsdenii	NA	0	NA	0	NA	0	907_Melsdenii@KGI89580.1|;	1	907_Melsdenii@KGI89580.1| virulence factor Mce Megasphaera elsdenii;	907_Melsdenii@KGI89578.1|;	1	907_Melsdenii_ordered_Mla_1_1@KGI89579.1|;	1
479436	Bacteria; Firmicutes; Negativicutes; Veillonellales; Veillonellaceae; Veillonella; Veillonella parvula; Veillonella parvula DSM 2008	NA	0	NA	0	NA	0	479436_Vparvula@ACZ24207.1|;	1	479436_Vparvula@ACZ24207.1| Mammalian cell entry related domain protein Veillonella parvula DSM 2008;	479436_Vparvula@ACZ24205.1|;	1	479436_Vparvula_ordered_Mla_1_1@ACZ24206.1|;	1
1911684	Bacteria; Firmicutes; Tenericutes; NA; NA; NA; NA; Tenericutes bacterium MO-XQ	NA	0	NA	0	NA	0	NA	0	NA	NA	0	NA	0
1852374	Bacteria; Firmicutes; Tissierellia; NA; NA; Ezakiella; NA; Ezakiella massiliensis	NA	0	NA	0	NA	0	NA	0	NA	NA	0	NA	0
1128398	Bacteria; Firmicutes; Tissierellia; Tissierellales; Gottschalkiaceae; Gottschalkia; Gottschalkia acidurici; Gottschalkia acidurici 9a	NA	0	NA	0	NA	0	NA	0	NA	NA	0	NA	0
1123281	Bacteria; Firmicutes; Tissierellia; Tissierellales; NA; Sporanaerobacter; Sporanaerobacter acetigenes; Sporanaerobacter acetigenes DSM 13106	NA	0	NA	0	NA	0	NA	0	NA	NA	0	NA	0
334413	Bacteria; Firmicutes; Tissierellia; Tissierellales; Peptoniphilaceae; Finegoldia; Finegoldia magna; Finegoldia magna ATCC 29328	NA	0	NA	0	NA	0	NA	0	NA	NA	0	NA	0
1347392	Bacteria; Firmicutes; Tissierellia; Tissierellales; Tissierellaceae; Anaerosalibacter; NA; Anaerosalibacter massiliensis	NA	0	NA	0	NA	0	NA	0	NA	NA	0	NA	0
190304	Bacteria; Fusobacteria; Fusobacteriia; Fusobacteriales; Fusobacteriaceae; Fusobacterium; Fusobacterium nucleatum; Fusobacterium nucleatum subsp. nucleatum ATCC 25586	190304_Fnucleatum@AAL94485.1|;	1	NA	0	NA	0	NA	0	NA	NA	0	NA	0
523794	Bacteria; Fusobacteria; Fusobacteriia; Fusobacteriales; Leptotrichiaceae; Leptotrichia; Leptotrichia buccalis; Leptotrichia buccalis C-1013-b	523794_Lbuccalis@ACV39261.1|;	1	NA	0	NA	0	NA	0	NA	NA	0	NA	0
1971640	Bacteria; Fusobacteria; Fusobacteriia; NA; NA; NA; NA; Fusobacteriia bacterium 4572_132	NA	0	NA	0	NA	0	NA	0	NA	NA	0	NA	0
1972457	Bacteria; Fusobacteria; Fusobacteriia; NA; NA; NA; NA; Fusobacteriia bacterium 4572_74	1972457_Fbacterium@OQY42352.1|;	1	NA	0	NA	0	NA	0	NA	NA	0	NA	0
379066	Bacteria; Gemmatimonadetes; Gemmatimonadetes; Gemmatimonadales; Gemmatimonadaceae; Gemmatimonas; Gemmatimonas aurantiaca; Gemmatimonas aurantiaca T-27	NA	0	NA	0	NA	0	379066_Gaurantiaca@BAH39617.1|; 379066_Gaurantiaca@BAH40898.1|;	2	NA	379066_Gaurantiaca@BAH39616.1|; 379066_Gaurantiaca@BAH40897.1|;	2	NA	0
1379270	Bacteria; Gemmatimonadetes; Gemmatimonadetes; Gemmatimonadales; Gemmatimonadaceae; Gemmatimonas; NA; Gemmatimonas phototrophica	NA	0	NA	0	NA	0	1379270_Gphototrophica@AMW06326.1|; 1379270_Gphototrophica@AMW05509.1|;	2	NA	1379270_Gphototrophica@AMW06847.1|; 1379270_Gphototrophica@AMW07031.1|;	2	NA	0
1703357	Bacteria; Gemmatimonadetes; Gemmatimonadetes; Gemmatimonadales; Gemmatimonadaceae; Gemmatimonas; NA; Gemmatimonas sp. SG8_28	NA	0	NA	0	NA	0	1703357_Gsp@KPK06349.1|; 1703357_Gsp@KPK02020.1|; 1703357_Gsp@KPJ97199.1|;	3	NA	1703357_Gsp@KPJ97201.1|; 1703357_Gsp@KPK02023.1|; 1703357_Gsp@KPK05419.1|; 1703357_Gsp@KPK06359.1|;	4	1703357_Gsp_ordered_Mla_1_1@KPK02021.1|; 1703357_Gsp_ordered_Mla_2_1@KPK06350.1|;	2
1805174	Bacteria; Gemmatimonadetes; NA; NA; NA; NA; NA; Gemmatimonadetes bacterium 13_1_20CM_4_69_16	NA	0	NA	0	NA	0	1805174_Gbacterium@OLD96769.1|;	1	NA	1805174_Gbacterium@OLD96772.1|;	1	1805174_Gbacterium_ordered_Mla_1_1@OLD96770.1|;	1
1805195	Bacteria; Gemmatimonadetes; NA; NA; NA; NA; NA; Gemmatimonadetes bacterium 13_1_40CM_66_11	NA	0	NA	0	NA	0	NA	0	NA	NA	0	NA	0
1798311	Bacteria; Gemmatimonadetes; NA; NA; NA; NA; NA; Gemmatimonadetes bacterium RBG_16_66_8	NA	0	NA	0	NA	0	1798311_Gbacterium@OGU05227.1|; 1798311_Gbacterium@OGU08244.1|; 1798311_Gbacterium@OGU04265.1|;	3	NA	1798311_Gbacterium@OGU04271.1|; 1798311_Gbacterium@OGU04433.1|; 1798311_Gbacterium@OGU05225.1|; 1798311_Gbacterium@OGU08242.1|;	4	1798311_Gbacterium_ordered_Mla_1_1@OGU08243.1|; 1798311_Gbacterium_ordered_Mla_2_1@OGU04266.1|;	2
945713	Bacteria; Ignavibacteriae; Ignavibacteria; Ignavibacteriales; Ignavibacteriaceae; Ignavibacterium; Ignavibacterium album; Ignavibacterium album JCM 16511	NA	0	NA	0	NA	0	945713_Ialbum@AFH49259.1|; 945713_Ialbum@AFH48346.1|;	2	NA	945713_Ialbum@AFH48203.1|; 945713_Ialbum@AFH48344.1|;	2	945713_Ialbum_ordered_Mla_3_1@AFH48345.1|;	1
1191523	Bacteria; Ignavibacteriae; Ignavibacteria; Ignavibacteriales; Melioribacteraceae; Melioribacter; Melioribacter roseus; Melioribacter roseus P3M-2	NA	0	NA	0	NA	0	1191523_Mroseus@AFN74498.1|; 1191523_Mroseus@AFN73768.1|; 1191523_Mroseus@AFN75788.1|;	3	NA	1191523_Mroseus@AFN73770.1|; 1191523_Mroseus@AFN74496.1|; 1191523_Mroseus@AFN75255.1|;	3	1191523_Mroseus_ordered_Mla_2_1@AFN74497.1|; 1191523_Mroseus_ordered_Mla_7_1@AFN73769.1|;	2
1961105	Bacteria; Ignavibacteriae; Ignavibacteria; Ignavibacteriales; NA; NA; NA; Ignavibacteriales bacterium UTCHB2	NA	0	NA	0	NA	0	1961105_Ibacterium@OQY74928.1|; 1961105_Ibacterium@OQY71041.1|; 1961105_Ibacterium@OQY74996.1|;	3	NA	1961105_Ibacterium@OQY73350.1|; 1961105_Ibacterium@OQY74930.1|; 1961105_Ibacterium@OQY74998.1|;	3	1961105_Ibacterium_ordered_Mla_2_1@OQY74997.1|; 1961105_Ibacterium_ordered_Mla_1_1@OQY74929.1|;	2
1805219	Bacteria; Ignavibacteriae; Ignavibacteria; NA; NA; NA; NA; Ignavibacteria bacterium 13_1_40CM_2_61_4	NA	0	NA	0	NA	0	1805219_Ibacterium@OLD82465.1|;	1	NA	1805219_Ibacterium@OLD82463.1|;	1	1805219_Ibacterium_ordered_Mla_1_1@OLD82464.1|;	1
1798453	Bacteria; Ignavibacteriae; Ignavibacteria; NA; NA; NA; NA; Ignavibacteria bacterium RIFOXYC2_FULL_38_25	NA	0	NA	0	NA	0	1798453_Ibacterium@OGV13360.1|; 1798453_Ibacterium@OGV16963.1|; 1798453_Ibacterium@OGV16585.1|;	3	NA	1798453_Ibacterium@OGV13358.1|; 1798453_Ibacterium@OGV15605.1|; 1798453_Ibacterium@OGV16661.1|;	3	1798453_Ibacterium_ordered_Mla_12_2@OGV13359.1|; 1798453_Ibacterium_ordered_Mla_1_1@OGV16662.1|;	2
2013810	Bacteria; Ignavibacteriae; NA; NA; NA; NA; NA; Ignavibacteriae bacterium HGW-Ignavibacteriae-3	NA	0	NA	0	NA	0	2013810_Ibacterium@PKL81872.1|; 2013810_Ibacterium@PKL81388.1|;	2	NA	2013810_Ibacterium@PKL81373.1|; 2013810_Ibacterium@PKL81874.1|;	2	2013810_Ibacterium_ordered_Mla_2_2@PKL81873.1|;	1
2013811	Bacteria; Ignavibacteriae; NA; NA; NA; NA; NA; Ignavibacteriae bacterium HGW-Ignavibacteriae-4	NA	0	NA	0	NA	0	2013811_Ibacterium@PKL78332.1|;	1	NA	2013811_Ibacterium@PKL80421.1|;	1	NA	0
1307763	Bacteria; Kiritimatiellaeota; Kiritimatiellae; Kiritimatiellales; Kiritimatiellaceae; Kiritimatiella; NA; Kiritimatiella glycovorans	1307763_Kglycovorans@AKJ63436.1|;	1	NA	0	1307763_Kglycovorans@AKJ63437.1|;	1	1307763_Kglycovorans@AKJ63438.1|; 1307763_Kglycovorans@AKJ64010.1|;	2	NA	1307763_Kglycovorans@AKJ63440.1|; 1307763_Kglycovorans@AKJ64008.1|;	2	1307763_Kglycovorans_ordered_Mla_1_1@AKJ63439.1|; 1307763_Kglycovorans_ordered_Mla_2_1@AKJ64009.1|;	2
2026752	Bacteria; Kiritimatiellaeota; Kiritimatiellae; Kiritimatiellales; Kiritimatiellaceae; NA; NA; Kiritimatiellaceae bacterium	NA	0	NA	0	NA	0	2026752_Kbacterium@MAI20662.1|;	1	NA	2026752_Kbacterium@MAI20664.1|;	1	2026752_Kbacterium_ordered_Mla_1_1@MAI20663.1|;	1
2202731	Bacteria; Kiritimatiellaeota; Kiritimatiellae; Kiritimatiellales; NA; NA; NA; Kiritimatiellales bacterium	NA	0	NA	0	NA	0	2202731_Kbacterium@QIHI01000055.1_43|;	1	NA	2202731_Kbacterium@QIHI01000055.1_41|;	1	2202731_Kbacterium_ordered_Mla_1_1@QIHI01000055.1_42|;	1
1674902	Bacteria; Lentisphaerae; Lentisphaeria; Lentisphaerales; NA; NA; NA; Lentisphaerales bacterium Lenti_01	NA	0	NA	0	NA	0	1674902_Lbacterium@LVAY01000544.1_6|; 1674902_Lbacterium@LVAY01000241.1_3|;	2	NA	1674902_Lbacterium@LVAY01000214.1_8|; 1674902_Lbacterium@LVAY01000241.1_1|; 1674902_Lbacterium@LVAY01000609.1_2|;	3	1674902_Lbacterium_ordered_Mla_1_1@LVAY01000241.1_2|;	1
2053569	Bacteria; Lentisphaerae; Lentisphaeria; NA; NA; NA; NA; Lentisphaeria bacterium	2053569_Lbacterium@HAR65823.1|; 2053569_Lbacterium@HAR67350.1|;	2	NA	0	2053569_Lbacterium@HAR67349.1|;	1	NA	0	NA	NA	0	NA	0
2094242	Bacteria; Lentisphaerae; Lentisphaeria; Victivallales; NA; NA; NA; Victivallales bacterium CCUG 44730	2094242_Vbacterium@AVM45201.1|;	1	NA	0	NA	0	2094242_Vbacterium@AVM44753.1|; 2094242_Vbacterium@AVM45728.1|;	2	NA	2094242_Vbacterium@AVM44751.1|; 2094242_Vbacterium@AVM45727.1|;	2	2094242_Vbacterium_ordered_Mla_1_1@AVM44752.1|;	1
1674903	Bacteria; Lentisphaerae; Lentisphaeria; Victivallales; NA; NA; NA; Victivallales bacterium Lenti_02	1674903_Vbacterium@LVAZ01000516.1_5|;	1	NA	0	1674903_Vbacterium@LVAZ01000516.1_6|;	1	1674903_Vbacterium@LVAZ01000173.1_8|; 1674903_Vbacterium@LVAZ01000516.1_7|;	2	NA	1674903_Vbacterium@LVAZ01000173.1_6|; 1674903_Vbacterium@LVAZ01000516.1_9|;	2	1674903_Vbacterium_ordered_Mla_1_1@LVAZ01000173.1_7|; 1674903_Vbacterium_ordered_Mla_2_1@LVAZ01000516.1_8|;	2
172901	Bacteria; Lentisphaerae; Lentisphaeria; Victivallales; Victivallaceae; Victivallis; NA; Victivallis vadensis	172901_Vvadensis@PVY42743.1|;	1	NA	0	NA	0	172901_Vvadensis@PVY45466.1|; 172901_Vvadensis@PVY45630.1|;	2	NA	172901_Vvadensis@PVY45468.1|; 172901_Vvadensis@PVY45629.1|;	2	172901_Vvadensis_ordered_Mla_1_1@PVY45467.1|;	1
1798578	Bacteria; Lentisphaerae; NA; NA; NA; NA; NA; Lentisphaerae bacterium RIFOXYA12_FULL_48_11	NA	0	NA	0	NA	0	1798578_Lbacterium@OGV69976.1|; 1798578_Lbacterium@OGV57647.1|;	2	NA	1798578_Lbacterium@OGV69975.1|;	1	1798578_Lbacterium_ordered_Mla_1_1@OGV69983.1|;	1
1801684	Bacteria; Nitrospinae; NA; NA; NA; NA; NA; Nitrospinae bacterium RIFCSPLOWO2_02_39_17	NA	0	NA	0	NA	0	1801684_Nbacterium@OGW06617.1|;	1	NA	1801684_Nbacterium@OGW06619.1|;	1	1801684_Nbacterium_ordered_Mla_1_1@OGW06618.1|;	1
1801687	Bacteria; Nitrospinae; NA; NA; NA; NA; NA; Nitrospinae bacterium RIFCSPLOWO2_12_FULL_45_22	NA	0	NA	0	NA	0	NA	0	NA	NA	0	NA	0
1801688	Bacteria; Nitrospinae; NA; NA; NA; NA; NA; Nitrospinae bacterium RIFCSPLOWO2_12_FULL_47_7	NA	0	NA	0	1801688_Nbacterium@OGW20319.1|; 1801688_Nbacterium@OGW22669.1|;	2	1801688_Nbacterium@OGW26242.1|;	1	NA	1801688_Nbacterium@OGW26244.1|;	1	1801688_Nbacterium_ordered_Mla_1_1@OGW26243.1|;	1
1953052	Bacteria; Nitrospinae; Nitrospinia; Nitrospinales; Nitrospinaceae; NA; NA; Nitrospinaceae bacterium UBA2164	1953052_Nbacterium@DCWK01000350.1_1|;	1	NA	0	NA	0	NA	0	NA	NA	0	NA	0
1953053	Bacteria; Nitrospinae; Nitrospinia; Nitrospinales; Nitrospinaceae; NA; NA; Nitrospinaceae bacterium UBA3496	1953053_Nbacterium@DFQF01000003.1_7|;	1	NA	0	1953053_Nbacterium@DFQF01000091.1_51|;	1	1953053_Nbacterium@DFQF01000091.1_50|;	1	NA	1953053_Nbacterium@DFQF01000091.1_49|;	1	NA	0
1266370	Bacteria; Nitrospinae; Nitrospinia; Nitrospinales; Nitrospinaceae; Nitrospina; Nitrospina gracilis; Nitrospina gracilis 3/211	1266370_Ngracilis@CCQ91766.1|;	1	NA	0	1266370_Ngracilis@CCQ90102.1|; 1266370_Ngracilis@CCQ90634.1|; 1266370_Ngracilis@CCQ90708.1|;	3	1266370_Ngracilis@CCQ90635.1|;	1	NA	1266370_Ngracilis@CCQ90637.1|;	1	1266370_Ngracilis_ordered_Mla_1_1@CCQ90636.1|;	1
1805277	Bacteria; Nitrospirae; NA; NA; NA; NA; NA; Nitrospirae bacterium CG2_30_41_42	NA	0	NA	0	NA	0	1805277_Nbacterium@OIP61078.1|; 1805277_Nbacterium@OIP61540.1|;	2	1805277_Nbacterium@OIP61078.1| hypothetical protein AUK38_01595 Nitrospirae bacterium CG2_30_41_42;	1805277_Nbacterium@OIP61080.1|; 1805277_Nbacterium@OIP61538.1|;	2	1805277_Nbacterium_ordered_Mla_2_1@OIP61079.1|; 1805277_Nbacterium_ordered_Mla_1_1@OIP61539.1|;	2
1801709	Bacteria; Nitrospirae; NA; NA; NA; NA; NA; Nitrospirae bacterium RBG_19FT_COMBO_42_15	NA	0	NA	0	NA	0	1801709_Nbacterium@OGW50824.1|;	1	NA	1801709_Nbacterium@OGW50823.1|;	1	1801709_Nbacterium_ordered_Mla_1_1@OGW50827.1|;	1
1801712	Bacteria; Nitrospirae; NA; NA; NA; NA; NA; Nitrospirae bacterium RIFCSPHIGHO2_01_FULL_66_17	NA	0	NA	0	NA	0	NA	0	NA	NA	0	NA	0
2013825	Bacteria; Nitrospirae; Nitrospira; NA; NA; NA; NA; Nitrospira bacterium HGW-Nitrospira-1	2013825_Nbacterium@PKL51588.1|;	1	NA	0	2013825_Nbacterium@PKL51595.1|;	1	2013825_Nbacterium@PKL51577.1|; 2013825_Nbacterium@PKL51589.1|;	2	2013825_Nbacterium@PKL51577.1| hypothetical protein CVV37_05755 Nitrospira bacterium HGW Nitrospira 1;	2013825_Nbacterium@PKL51580.1|; 2013825_Nbacterium@PKL51591.1|;	2	2013825_Nbacterium_ordered_Mla_1_1@PKL51590.1|; 2013825_Nbacterium_ordered_Mla_1_3@PKL51576.1|;	2
1704025	Bacteria; Nitrospirae; Nitrospira; NA; NA; NA; NA; Nitrospira bacterium SG8_35_4	1704025_Nbacterium@KPK01462.1|;	1	NA	0	1704025_Nbacterium@KPJ97808.1|;	1	1704025_Nbacterium@KPK02262.1|; 1704025_Nbacterium@KPJ97805.1|; 1704025_Nbacterium@KPJ97751.1|;	3	1704025_Nbacterium@KPJ97751.1| hypothetical protein AMK71_12635 Nitrospira bacterium SG8_35_4;	1704025_Nbacterium@KPJ97750.1|; 1704025_Nbacterium@KPK02264.1|; 1704025_Nbacterium@KPK02881.1|;	3	1704025_Nbacterium_ordered_Mla_1_1@KPJ97806.1|; 1704025_Nbacterium_ordered_Mla_3_1@KPK02263.1|;	2
1704026	Bacteria; Nitrospirae; Nitrospira; NA; NA; NA; NA; Nitrospira bacterium SM23_35	NA	0	NA	0	NA	0	1704026_Nbacterium@KPK45440.1|; 1704026_Nbacterium@KPK44151.1|;	2	1704026_Nbacterium@KPK45440.1| hypothetical protein AMK74_03505 Nitrospira bacterium SM23_35;	1704026_Nbacterium@KPK44149.1|; 1704026_Nbacterium@KPK45442.1|;	2	1704026_Nbacterium_ordered_Mla_2_1@KPK44150.1|; 1704026_Nbacterium_ordered_Mla_1_1@KPK45441.1|;	2
289376	Bacteria; Nitrospirae; Nitrospira; Nitrospirales; Nitrospiraceae; Thermodesulfovibrio; Thermodesulfovibrio yellowstonii; Thermodesulfovibrio yellowstonii DSM 11347	NA	0	NA	0	289376_Tyellowstonii@ACI21638.1|;	1	289376_Tyellowstonii@ACI22181.1|; 289376_Tyellowstonii@ACI20639.1|; 289376_Tyellowstonii@ACI20526.1|;	3	NA	289376_Tyellowstonii@ACI20324.1|; 289376_Tyellowstonii@ACI21026.1|; 289376_Tyellowstonii@ACI21268.1|;	3	289376_Tyellowstonii_ordered_Mla_1_1@ACI21491.1|; 289376_Tyellowstonii_ordered_Mla_2_1@ACI21636.1|;	2
1961114	Bacteria; Planctomycetes; Candidatus Brocadiae; Candidatus Brocadiales; Candidatus Brocadiaceae; Candidatus Brocadia; NA; Candidatus Brocadia sp. UTAMX2	1961114_CBrocadia@OQY97915.1|;	1	NA	0	1961114_CBrocadia@OQY97916.1|;	1	1961114_CBrocadia@OQY97301.1|; 1961114_CBrocadia@OQY97917.1|; 1961114_CBrocadia@OQZ01366.1|;	3	NA	1961114_CBrocadia@OQY97303.1|; 1961114_CBrocadia@OQY97919.1|; 1961114_CBrocadia@OQZ01368.1|;	3	1961114_CBrocadia_ordered_Mla_1_1@OQY97918.1|; 1961114_CBrocadia_ordered_Mla_2_1@OQZ01367.1|; 1961114_CBrocadia_ordered_Mla_3_1@OQY97302.1|;	3
174633	Bacteria; Planctomycetes; Candidatus Brocadiae; Candidatus Brocadiales; Candidatus Brocadiaceae; Candidatus Kuenenia; NA; Candidatus Kuenenia stuttgartiensis	174633_CKuenenia@DIDR01000125.1_17|;	1	NA	0	174633_CKuenenia@DIDR01000125.1_16|;	1	174633_CKuenenia@DIDR01000125.1_15|; 174633_CKuenenia@DIDR01000118.1_71|;	2	NA	174633_CKuenenia@DIDR01000118.1_73|; 174633_CKuenenia@DIDR01000125.1_13|;	2	174633_CKuenenia_ordered_Mla_1_1@DIDR01000118.1_72|; 174633_CKuenenia_ordered_Mla_2_1@DIDR01000125.1_14|;	2
1801959	Bacteria; Planctomycetes; NA; NA; NA; NA; NA; Planctomycetes bacterium GWF2_50_10	NA	0	NA	0	NA	0	1801959_Pbacterium@OHB54958.1|; 1801959_Pbacterium@OHB58891.1|;	2	NA	1801959_Pbacterium@OHB58288.1|; 1801959_Pbacterium@OHB58889.1|;	2	1801959_Pbacterium_ordered_Mla_1_1@OHB58890.1|;	1
1801966	Bacteria; Planctomycetes; NA; NA; NA; NA; NA; Planctomycetes bacterium RBG_16_41_13	NA	0	NA	0	NA	0	NA	0	NA	1801966_Pbacterium@OHB72436.1|;	1	NA	0
1851148	Bacteria; Planctomycetes; Phycisphaerae; NA; NA; NA; NA; Phycisphaerae bacterium SM-Chi-D1	NA	0	NA	0	NA	0	1851148_Pbacterium@AQQ70057.1|;	1	NA	1851148_Pbacterium@AQQ70269.1|;	1	NA	0
1936003	Bacteria; Planctomycetes; Phycisphaerae; NA; NA; NA; NA; Phycisphaerae bacterium ST-NAGAB-D1	NA	0	NA	0	NA	0	1936003_Pbacterium@AQT68619.1|;	1	NA	1936003_Pbacterium@AQT68635.1|;	1	NA	0
1951193	Bacteria; Planctomycetes; Phycisphaerae; Phycisphaerales; NA; NA; NA; Phycisphaerales bacterium UBA2402	NA	0	1951193_Pbacterium@DDSA01000205.1_3|;	1	NA	0	1951193_Pbacterium@DDSA01000044.1_44|; 1951193_Pbacterium@DDSA01000021.1_13|; 1951193_Pbacterium@DDSA01000107.1_4|;	3	NA	1951193_Pbacterium@DDSA01000167.1_15|; 1951193_Pbacterium@DDSA01000205.1_2|;	2	1951193_Pbacterium_ordered_Mla_2_1@DDSA01000044.1_43|;	1
1951200	Bacteria; Planctomycetes; Phycisphaerae; Phycisphaerales; NA; NA; NA; Phycisphaerales bacterium UBA4658	NA	0	NA	0	NA	0	1951200_Pbacterium@DHLW01000060.1_15|;	1	NA	1951200_Pbacterium@DHLW01000057.1_1|;	1	1951200_Pbacterium_ordered_Mla_1_2@DHLW01000060.1_14|; 1951200_Pbacterium_ordered_Mla_1_1@DHLW01000056.1_13|;	2
1142394	Bacteria; Planctomycetes; Phycisphaerae; Phycisphaerales; Phycisphaeraceae; Phycisphaera; Phycisphaera mikurensis; Phycisphaera mikurensis NBRC 102666	NA	0	NA	0	NA	0	1142394_Pmikurensis@BAM04221.1|; 1142394_Pmikurensis@BAM03836.1|;	2	NA	1142394_Pmikurensis@BAM02305.1|; 1142394_Pmikurensis@BAM04353.1|;	2	1142394_Pmikurensis_ordered_Mla_1_1@BAM04222.1|; 1142394_Pmikurensis_ordered_Mla_1_2@BAM04352.1|;	2
1940790	Bacteria; Planctomycetes; Phycisphaerae; Sedimentisphaerales; Sedimentisphaeraceae; Sedimentisphaera; NA; Sedimentisphaera cyanobacteriorum	NA	0	NA	0	NA	0	1940790_Scyanobacteriorum@AQQ08791.1|;	1	NA	1940790_Scyanobacteriorum@AQQ08621.1|;	1	NA	0
1970542	Bacteria; Planctomycetes; Planctomycetia; NA; NA; NA; NA; Planctomycetia bacterium 21-64-5	NA	0	NA	0	NA	0	1970542_Pbacterium@OYV96823.1|;	1	NA	NA	0	NA	0
575540	Bacteria; Planctomycetes; Planctomycetia; Planctomycetales; Isosphaeraceae; Isosphaera; Isosphaera pallida; Isosphaera pallida ATCC 43644	NA	0	NA	0	NA	0	575540_Ipallida@ADV63157.1|; 575540_Ipallida@ADV62335.1|; 575540_Ipallida@ADV61782.1|;	3	NA	575540_Ipallida@ADV61605.1|; 575540_Ipallida@ADV62333.1|;	2	575540_Ipallida_ordered_Mla_1_1@ADV62334.1|;	1
530564	Bacteria; Planctomycetes; Planctomycetia; Planctomycetales; Planctomycetaceae; Pirellula; Pirellula staleyi; Pirellula staleyi DSM 6068	NA	0	NA	0	NA	0	530564_Pstaleyi@ADB16808.1|;	1	NA	530564_Pstaleyi@ADB16810.1|;	1	530564_Pstaleyi_ordered_Mla_1_1@ADB16809.1|;	1
521674	Bacteria; Planctomycetes; Planctomycetia; Planctomycetales; Planctomycetaceae; Planctopirus; Planctopirus limnophila; Planctopirus limnophila DSM 3776	NA	0	NA	0	NA	0	521674_Plimnophila@ADG67893.1|;	1	NA	521674_Plimnophila@ADG67891.1|;	1	521674_Plimnophila_ordered_Mla_1_1@ADG67892.1|;	1
243159	Bacteria; Proteobacteria; Acidithiobacillia; Acidithiobacillales; Acidithiobacillaceae; Acidithiobacillus; Acidithiobacillus ferrooxidans; Acidithiobacillus ferrooxidans ATCC 23270	243159_Aferrooxidans@ACK78588.1|;	1	243159_Aferrooxidans@ACK79742.1|;	1	243159_Aferrooxidans@ACK77842.1|; 243159_Aferrooxidans@ACK77935.1|; 243159_Aferrooxidans@ACK79027.1|;	3	243159_Aferrooxidans@ACK78798.1|; 243159_Aferrooxidans@ACK77854.1|;	2	NA	243159_Aferrooxidans@ACK78416.1|; 243159_Aferrooxidans@ACK80094.1|;	2	243159_Aferrooxidans_ordered_Mla_1_1@ACK80847.1|; 243159_Aferrooxidans_ordered_Mla_9_1@ACK78897.1|;	2
930	Bacteria; Proteobacteria; Acidithiobacillia; Acidithiobacillales; Acidithiobacillaceae; Acidithiobacillus; NA; Acidithiobacillus thiooxidans	930_Athiooxidans@JMEB01000054.1_12|;	1	930_Athiooxidans@JMEB01000079.1_32|;	1	930_Athiooxidans@JMEB01000054.1_11|; 930_Athiooxidans@JMEB01000079.1_33|; 930_Athiooxidans@JMEB01000206.1_12|;	3	930_Athiooxidans@JMEB01000079.1_34|; 930_Athiooxidans@JMEB01000189.1_68|; 930_Athiooxidans@JMEB01000052.1_33|;	3	NA	930_Athiooxidans@JMEB01000079.1_35|; 930_Athiooxidans@JMEB01000172.1_71|; 930_Athiooxidans@JMEB01000173.1_2|;	3	930_Athiooxidans_ordered_Mla_5_2@JMEB01000173.1_3|; 930_Athiooxidans_ordered_Mla_2_1@JMEB01000079.1_36|;	2
1123368	Bacteria; Proteobacteria; Acidithiobacillia; Acidithiobacillales; Thermithiobacillaceae; Thermithiobacillus; Thermithiobacillus tepidarius; Thermithiobacillus tepidarius DSM 3134	NA	0	1123368_Ttepidarius@AUIS01000003.1_86|;	1	1123368_Ttepidarius@AUIS01000003.1_87|;	1	1123368_Ttepidarius@AUIS01000003.1_89|; 1123368_Ttepidarius@AUIS01000005.1_59|;	2	NA	1123368_Ttepidarius@AUIS01000003.1_90|; 1123368_Ttepidarius@AUIS01000005.1_57|;	2	1123368_Ttepidarius_ordered_Mla_1_1@AUIS01000003.1_91|; 1123368_Ttepidarius_ordered_Mla_2_1@AUIS01000005.1_58|;	2
190650	Bacteria; Proteobacteria; Alphaproteobacteria; Caulobacterales; Caulobacteraceae; Caulobacter; Caulobacter vibrioides; Caulobacter vibrioides CB15	190650_Cvibrioides@AAK25654.1|;	1	NA	0	190650_Cvibrioides@AAK25655.1|;	1	190650_Cvibrioides@AAK25656.1|; 190650_Cvibrioides@AAK24291.1|;	2	NA	190650_Cvibrioides@AAK24289.1|; 190650_Cvibrioides@AAK25657.1|;	2	190650_Cvibrioides_ordered_Mla_1_1@AAK24290.1|; 190650_Cvibrioides_ordered_Mla_2_1@AAK25658.1|;	2
1970503	Bacteria; Proteobacteria; Alphaproteobacteria; Caulobacterales; NA; NA; NA; Caulobacterales bacterium 32-69-10	1970503_Cbacterium@OYX29557.1|;	1	NA	0	1970503_Cbacterium@OYX29558.1|;	1	1970503_Cbacterium@OYX34711.1|; 1970503_Cbacterium@OYX29874.1|;	2	NA	1970503_Cbacterium@OYX32802.1|;	1	1970503_Cbacterium_ordered_Mla_2_1@OYX29875.1|;	1
1797588	Bacteria; Proteobacteria; Alphaproteobacteria; Caulobacterales; NA; NA; NA; Caulobacterales bacterium RIFOXYB1_FULL_67_16	NA	0	NA	0	NA	0	NA	0	NA	NA	0	NA	0
2043170	Bacteria; Proteobacteria; Alphaproteobacteria; Emcibacterales; Emcibacteraceae; Emcibacter; NA; Emcibacter congregatus	2043170_Econgregatus@PHZ85571.1|;	1	NA	0	2043170_Econgregatus@PHZ83316.1|;	1	2043170_Econgregatus@PHZ83783.1|;	1	NA	2043170_Econgregatus@PHZ86084.1|;	1	NA	0
1629334	Bacteria; Proteobacteria; Alphaproteobacteria; Holosporales; Caedimonadaceae; Caedimonas; NA; Caedimonas varicaedens	1629334_Cvaricaedens@GAO98437.1|;	1	NA	0	1629334_Cvaricaedens@GAO98436.1|;	1	1629334_Cvaricaedens@GAO97383.1|; 1629334_Cvaricaedens@GAO98452.1|;	2	NA	1629334_Cvaricaedens@GAO97381.1|; 1629334_Cvaricaedens@GAO97604.1|;	2	1629334_Cvaricaedens_ordered_Mla_5_1@GAO97603.1|; 1629334_Cvaricaedens_ordered_Mla_1_1@GAO97382.1|;	2
91604	Bacteria; Proteobacteria; Alphaproteobacteria; Holosporales; Candidatus Paracaedibacteraceae; Candidatus Paracaedibacter; NA; Candidatus Paracaedibacter acanthamoebae	NA	0	NA	0	91604_CParacaedibacter@AIK96954.1|; 91604_CParacaedibacter@AIK96955.1|;	2	91604_CParacaedibacter@AIK96140.1|; 91604_CParacaedibacter@AIK97067.1|;	2	NA	91604_CParacaedibacter@AIK96083.1|;	1	91604_CParacaedibacter_ordered_Mla_7_1@AIK96082.1|; 91604_CParacaedibacter_ordered_Mla_7_3@AIK97066.1|;	2
86106	Bacteria; Proteobacteria; Alphaproteobacteria; Holosporales; Holosporaceae; NA; NA; endosymbiont of Acanthamoeba sp. UWC8	86106_eof@AIF81771.1|;	1	NA	0	86106_eof@AIF81772.1|;	1	86106_eof@AIF81503.1|;	1	NA	86106_eof@AIF81174.1|;	1	86106_eof_ordered_Mla_3_1@AIF81173.1|;	1
1122135	Bacteria; Proteobacteria; Alphaproteobacteria; Kiloniellales; Kiloniellaceae; Kiloniella; Kiloniella laminariae; Kiloniella laminariae DSM 19542	1122135_Klaminariae@KB893146.1_150|;	1	NA	0	1122135_Klaminariae@KB893146.1_149|;	1	1122135_Klaminariae@KB893146.1_297|; 1122135_Klaminariae@KB893146.1_83|;	2	NA	1122135_Klaminariae@KB893146.1_85|; 1122135_Klaminariae@KB893169.1_53|;	2	1122135_Klaminariae_FROM-MACSYFINDER1_2@KB893146.1_84|;	1
1549748	Bacteria; Proteobacteria; Alphaproteobacteria; Kiloniellales; Kiloniellaceae; Kiloniella; NA; Kiloniella litopenaei	1549748_Klitopenaei@KKJ76234.1|;	1	NA	0	NA	0	1549748_Klitopenaei@KKJ76163.1|; 1549748_Klitopenaei@KKJ78338.1|;	2	NA	1549748_Klitopenaei@KKJ76165.1|; 1549748_Klitopenaei@KKJ76587.1|;	2	1549748_Klitopenaei_ordered_Mla_1_1@KKJ76164.1|;	1
1938587	Bacteria; Proteobacteria; Alphaproteobacteria; Kiloniellales; Kiloniellaceae; Kiloniella; NA; Kiloniella sp.	NA	0	NA	0	1938587_Ksp@MAH87485.1|;	1	1938587_Ksp@MAH87320.1|;	1	NA	1938587_Ksp@MAH88249.1|;	1	NA	0
1951964	Bacteria; Proteobacteria; Alphaproteobacteria; Kordiimonadales; Kordiimonadaceae; NA; NA; Kordiimonadaceae bacterium UBA4149	1951964_Kbacterium@DFVX01000035.1_41|;	1	NA	0	1951964_Kbacterium@DFVX01000054.1_65|;	1	1951964_Kbacterium@DFVX01000048.1_36|;	1	NA	1951964_Kbacterium@DFVX01000033.1_21|;	1	NA	0
1951965	Bacteria; Proteobacteria; Alphaproteobacteria; Kordiimonadales; Kordiimonadaceae; NA; NA; Kordiimonadaceae bacterium UBA4441	1951965_Kbacterium@DGPL01000051.1_20|;	1	NA	0	1951965_Kbacterium@DGPL01000059.1_6|;	1	1951965_Kbacterium@DGPL01000015.1_21|;	1	NA	1951965_Kbacterium@DGPL01000001.1_37|;	1	NA	0
2030814	Bacteria; Proteobacteria; Alphaproteobacteria; Kordiimonadales; NA; NA; NA; Kordiimonadales bacterium	NA	0	NA	0	NA	0	2030814_Kbacterium@PCI61503.1|; 2030814_Kbacterium@PCI60129.1|;	2	NA	2030814_Kbacterium@PCI60131.1|; 2030814_Kbacterium@PCI63942.1|;	2	2030814_Kbacterium_ordered_Mla_1_1@PCI60130.1|;	1
156889	Bacteria; Proteobacteria; Alphaproteobacteria; Magnetococcales; Magnetococcaceae; Magnetococcus; Magnetococcus marinus; Magnetococcus marinus MC-1	156889_Mmarinus@ABK45493.1|;	1	NA	0	156889_Mmarinus@ABK45492.1|;	1	156889_Mmarinus@ABK45862.1|;	1	NA	NA	0	NA	0
1434232	Bacteria; Proteobacteria; Alphaproteobacteria; Magnetococcales; Magnetococcaceae; Magnetofaba; Magnetofaba australis; Magnetofaba australis IT-1	1434232_Maustralis@OSM02358.1|;	1	NA	0	1434232_Maustralis@OSM02359.1|;	1	1434232_Maustralis@OSM01696.1|;	1	NA	NA	0	NA	0
2032651	Bacteria; Proteobacteria; Alphaproteobacteria; Magnetococcales; NA; NA; NA; Magnetococcales bacterium WMHbin3	2032651_Mbacterium@PDZX01000004.1_105|;	1	NA	0	2032651_Mbacterium@PDZX01000004.1_109|;	1	2032651_Mbacterium@PDZX01000004.1_97|; 2032651_Mbacterium@PDZX01000004.1_108|;	2	NA	2032651_Mbacterium@PDZX01000004.1_106|;	1	2032651_Mbacterium_ordered_Mla_1_1@PDZX01000004.1_107|;	1
1799655	Bacteria; Proteobacteria; Alphaproteobacteria; Micropepsales; Micropepsaceae; Rhizomicrobium; NA; Rhizomicrobium sp. SCGC AG-212-E05	1799655_Rsp@OAI45461.1|;	1	NA	0	1799655_Rsp@OAI42937.1|; 1799655_Rsp@OAI45460.1|;	2	1799655_Rsp@OAI45439.1|; 1799655_Rsp@OAI43651.1|;	2	NA	NA	0	NA	0
856793	Bacteria; Proteobacteria; Alphaproteobacteria; NA; NA; Micavibrio; Micavibrio aeruginosavorus; Micavibrio aeruginosavorus ARL-13	856793_Maeruginosavorus@AEP08540.1|;	1	NA	0	856793_Maeruginosavorus@AEP08541.1|;	1	856793_Maeruginosavorus@AEP10635.1|;	1	NA	856793_Maeruginosavorus@AEP10602.1|;	1	856793_Maeruginosavorus_ordered_Mla_2_2@AEP10601.1|;	1
349215	Bacteria; Proteobacteria; Alphaproteobacteria; NA; NA; Micavibrio; Micavibrio aeruginosavorus; Micavibrio aeruginosavorus EPB	349215_Maeruginosavorus@AGH97026.1|;	1	NA	0	349215_Maeruginosavorus@AGH97027.1|;	1	349215_Maeruginosavorus@AGH99062.1|;	1	NA	349215_Maeruginosavorus@AGH99043.1|;	1	349215_Maeruginosavorus_ordered_Mla_2_2@AGH99042.1|;	1
1868589	Bacteria; Proteobacteria; Alphaproteobacteria; NA; NA; Phreatobacter; NA; Phreatobacter cathodiphilus	NA	0	NA	0	NA	0	1868589_Pcathodiphilus@AVO44637.1|;	1	NA	1868589_Pcathodiphilus@AVO47549.1|;	1	NA	0
1852618	Bacteria; Proteobacteria; Alphaproteobacteria; Parvularculales; Parvularculaceae; Parvularcula; NA; Parvularcula sp. BBD 1991-13	1852618_Psp@LYSZ01000003.1_302|;	1	NA	0	1852618_Psp@LYSZ01000003.1_152|; 1852618_Psp@LYSZ01000003.1_303|;	2	1852618_Psp@LYSZ01000006.1_118|; 1852618_Psp@LYSZ01000006.1_105|;	2	NA	1852618_Psp@LYSZ01000006.1_120|; 1852618_Psp@LYSZ01000006.1_177|;	2	1852618_Psp_ordered_Mla_2_1@LYSZ01000006.1_119|; 1852618_Psp_ordered_Mla_6_2@LYSZ01000006.1_178|;	2
2292771	Bacteria; Proteobacteria; Alphaproteobacteria; Parvularculales; Parvularculaceae; Parvularcula; NA; Parvularcula sp. SM1705	NA	0	NA	0	NA	0	2292771_Psp@RFB06077.1|;	1	NA	2292771_Psp@RFB06075.1|;	1	2292771_Psp_ordered_Mla_1_1@RFB06076.1|;	1
314260	Bacteria; Proteobacteria; Alphaproteobacteria; Parvularculales; Parvularculaceae; Parvularcula; Parvularcula bermudensis; Parvularcula bermudensis HTCC2503	NA	0	NA	0	NA	0	314260_Pbermudensis@ADM08273.1|;	1	NA	314260_Pbermudensis@ADM08275.1|;	1	314260_Pbermudensis_ordered_Mla_1_1@ADM08274.1|;	1
1925548	Bacteria; Proteobacteria; Alphaproteobacteria; Pelagibacterales; NA; Candidatus Fonsibacter; NA; Candidatus Fonsibacter ubiquis	1925548_CFonsibacter@CP024034.1_841|;	1	NA	0	1925548_CFonsibacter@CP024034.1_842|;	1	NA	0	NA	NA	0	NA	0
2026776	Bacteria; Proteobacteria; Alphaproteobacteria; Pelagibacterales; NA; NA; NA; Pelagibacterales bacterium	NA	0	NA	0	2026776_Pbacterium@MAC41666.1|;	1	NA	0	NA	NA	0	NA	0
335992	Bacteria; Proteobacteria; Alphaproteobacteria; Pelagibacterales; Pelagibacteraceae; Candidatus Pelagibacter; Candidatus Pelagibacter ubique; Candidatus Pelagibacter ubique HTCC1062	335992_CPelagibacter@AAZ20860.1|;	1	NA	0	335992_CPelagibacter@AAZ20861.1|;	1	NA	0	NA	NA	0	NA	0
1486262	Bacteria; Proteobacteria; Alphaproteobacteria; Rhizobiales; Aurantimonadaceae; Martelella; NA; Martelella endophytica	NA	0	NA	0	NA	0	1486262_Mendophytica@AJY46707.1|;	1	NA	1486262_Mendophytica@AJY48250.1|;	1	NA	0
283166	Bacteria; Proteobacteria; Alphaproteobacteria; Rhizobiales; Bartonellaceae; Bartonella; Bartonella henselae; Bartonella henselae str. Houston-1	NA	0	NA	0	NA	0	NA	0	NA	NA	0	NA	0
395963	Bacteria; Proteobacteria; Alphaproteobacteria; Rhizobiales; Beijerinckiaceae; Beijerinckia; Beijerinckia indica; Beijerinckia indica subsp. indica ATCC 9039	395963_Bindica@ACB96187.1|;	1	NA	0	NA	0	395963_Bindica@ACB97055.1|; 395963_Bindica@ACB97222.1|;	2	NA	395963_Bindica@ACB97057.1|; 395963_Bindica@ACB97220.1|;	2	395963_Bindica_ordered_Mla_1_1@ACB97056.1|; 395963_Bindica_ordered_Mla_2_1@ACB97221.1|;	2
258594	Bacteria; Proteobacteria; Alphaproteobacteria; Rhizobiales; Bradyrhizobiaceae; Rhodopseudomonas; Rhodopseudomonas palustris; Rhodopseudomonas palustris CGA009	NA	0	NA	0	NA	0	258594_Rpalustris@CAE29402.1|; 258594_Rpalustris@CAE29677.1|;	2	NA	258594_Rpalustris@CAE29404.1|; 258594_Rpalustris@CAE29679.1|;	2	258594_Rpalustris_FROM-MACSYFINDER1_1@CAE29403.1|;	1
204722	Bacteria; Proteobacteria; Alphaproteobacteria; Rhizobiales; Brucellaceae; Brucella; Brucella suis; Brucella suis 1330	NA	0	NA	0	NA	0	204722_Bsuis@AAN29943.1|;	1	NA	204722_Bsuis@AAN29941.1|;	1	204722_Bsuis_ordered_Mla_1_1@AAN29942.1|;	1
363953	Bacteria; Proteobacteria; Alphaproteobacteria; Rhizobiales; Chelatococcaceae; Chelatococcus; NA; Chelatococcus sambhunathii	NA	0	NA	0	NA	0	363953_Csambhunathii@LIOL01000001.1_127|;	1	NA	363953_Csambhunathii@LIOL01000001.1_129|;	1	363953_Csambhunathii_FROM-MACSYFINDER1_1@LIOL01000001.1_128|;	1
2304600	Bacteria; Proteobacteria; Alphaproteobacteria; Rhizobiales; Cohaesibacteraceae; Breoghania; NA; Breoghania sp. L-A4	NA	0	NA	0	NA	0	2304600_Bsp@AXS41246.1|;	1	NA	2304600_Bsp@AXS41247.1|;	1	NA	0
1079	Bacteria; Proteobacteria; Alphaproteobacteria; Rhizobiales; Hyphomicrobiaceae; Blastochloris; NA; Blastochloris viridis	NA	0	NA	0	NA	0	1079_Bviridis@ALK08750.1|;	1	NA	1079_Bviridis@ALK08748.1|;	1	1079_Bviridis_ordered_Mla_1_1@ALK08749.1|;	1
419610	Bacteria; Proteobacteria; Alphaproteobacteria; Rhizobiales; Methylobacteriaceae; Methylorubrum; Methylorubrum extorquens; Methylorubrum extorquens PA1	NA	0	NA	0	419610_Mextorquens@ABY31839.1|;	1	419610_Mextorquens@ABY29298.1|;	1	NA	419610_Mextorquens@ABY29296.1|;	1	419610_Mextorquens_ordered_Mla_1_1@ABY29297.1|;	1
655015	Bacteria; Proteobacteria; Alphaproteobacteria; Rhizobiales; Methylocystaceae; Methylocystis; NA; Methylocystis bryophila	655015_Mbryophila@ARN82058.1|;	1	NA	0	655015_Mbryophila@ARN82059.1|;	1	655015_Mbryophila@ARN81417.1|;	1	NA	655015_Mbryophila@ARN83555.1|;	1	655015_Mbryophila_ordered_Mla_1_1@ARN83556.1|;	1
1876515	Bacteria; Proteobacteria; Alphaproteobacteria; Rhizobiales; Notoacmeibacteraceae; Notoacmeibacter; NA; Notoacmeibacter marinus	NA	0	NA	0	NA	0	1876515_Nmarinus@OXS99259.1|;	1	NA	1876515_Nmarinus@OXS99260.1|;	1	1876515_Nmarinus_ordered_Mla_1_1@OXS99266.1|;	1
411684	Bacteria; Proteobacteria; Alphaproteobacteria; Rhizobiales; Phyllobacteriaceae; Hoeflea; Hoeflea phototrophica; Hoeflea phototrophica DFL-43	NA	0	NA	0	NA	0	411684_Hphototrophica@EDQ33511.1|;	1	NA	411684_Hphototrophica@EDQ33513.2|;	1	411684_Hphototrophica_FROM-MACSYFINDER1_1@EDQ33512.1|;	1
402881	Bacteria; Proteobacteria; Alphaproteobacteria; Rhizobiales; Rhodobiaceae; Parvibaculum; Parvibaculum lavamentivorans; Parvibaculum lavamentivorans DS-1	402881_Plavamentivorans@ABS64008.1|;	1	NA	0	402881_Plavamentivorans@ABS64007.1|;	1	402881_Plavamentivorans@ABS64123.1|; 402881_Plavamentivorans@ABS64901.1|;	2	NA	402881_Plavamentivorans@ABS64121.1|; 402881_Plavamentivorans@ABS65082.1|;	2	402881_Plavamentivorans_ordered_Mla_2_1@ABS64122.1|; 402881_Plavamentivorans_ordered_Mla_12_2@ABS65083.1|;	2
1123229	Bacteria; Proteobacteria; Alphaproteobacteria; Rhizobiales; Salinarimonadaceae; Salinarimonas; Salinarimonas rosea; Salinarimonas rosea DSM 21201	NA	0	NA	0	NA	0	1123229_Srosea@AUBC01000001.1_100|;	1	NA	1123229_Srosea@AUBC01000001.1_98|;	1	1123229_Srosea_FROM-MACSYFINDER1_1@AUBC01000001.1_99|;	1
438753	Bacteria; Proteobacteria; Alphaproteobacteria; Rhizobiales; Xanthobacteraceae; Azorhizobium; Azorhizobium caulinodans; Azorhizobium caulinodans ORS 571	NA	0	NA	0	NA	0	438753_Acaulinodans@BAF88213.1|;	1	NA	438753_Acaulinodans@BAF88211.1|;	1	438753_Acaulinodans_FROM-MACSYFINDER1_1@BAF88212.1|;	1
228405	Bacteria; Proteobacteria; Alphaproteobacteria; Rhodobacterales; Hyphomonadaceae; Hyphomonas; Hyphomonas neptunium; Hyphomonas neptunium ATCC 15444	228405_Hneptunium@ABI75568.1|;	1	NA	0	228405_Hneptunium@ABI76030.1|; 228405_Hneptunium@ABI76347.1|;	2	228405_Hneptunium@ABI75724.1|; 228405_Hneptunium@ABI77523.1|;	2	NA	228405_Hneptunium@ABI76401.1|; 228405_Hneptunium@ABI77006.1|;	2	228405_Hneptunium_ordered_Mla_2_1@ABI78272.1|; 228405_Hneptunium_ordered_Mla_3_1@ABI76913.1|;	2
1895824	Bacteria; Proteobacteria; Alphaproteobacteria; Rhodobacterales; NA; NA; NA; Rhodobacterales bacterium 65-51	1895824_Rbacterium@OJY36387.1|;	1	NA	0	1895824_Rbacterium@OJY36308.1|;	1	1895824_Rbacterium@OJY29000.1|;	1	NA	1895824_Rbacterium@OJY29347.1|;	1	NA	0
246200	Bacteria; Proteobacteria; Alphaproteobacteria; Rhodobacterales; Rhodobacteraceae; Ruegeria; Ruegeria pomeroyi; Ruegeria pomeroyi DSS-3	246200_Rpomeroyi@AAV96948.1|;	1	NA	0	246200_Rpomeroyi@AAV96947.1|;	1	246200_Rpomeroyi@AAV94541.1|; 246200_Rpomeroyi@AAV94311.1|;	2	NA	246200_Rpomeroyi@AAV95916.1|;	1	NA	0
290633	Bacteria; Proteobacteria; Alphaproteobacteria; Rhodospirillales; Acetobacteraceae; Gluconobacter; Gluconobacter oxydans; Gluconobacter oxydans 621H	290633_Goxydans@AAW60526.1|;	1	NA	0	290633_Goxydans@AAW60394.1|; 290633_Goxydans@AAW60527.1|;	2	290633_Goxydans@AAW61861.1|; 290633_Goxydans@AAW61762.1|; 290633_Goxydans@AAW61063.1|; 290633_Goxydans@AAW59822.1|; 290633_Goxydans@AAW60883.1|;	5	NA	290633_Goxydans@AAW60707.1|; 290633_Goxydans@AAW61760.1|; 290633_Goxydans@AAW61863.1|;	3	290633_Goxydans_ordered_Mla_2_1@AAW61761.1|; 290633_Goxydans_ordered_Mla_3_1@AAW61862.1|; 290633_Goxydans_ordered_Mla_7_2@AAW60708.1|;	3
1963835	Bacteria; Proteobacteria; Alphaproteobacteria; Rhodospirillales; Geminicoccaceae; Arboricoccus; NA; Arboricoccus pini	1963835_Apini@SNB62184.1|; 1963835_Apini@SNB64592.1|;	2	NA	0	1963835_Apini@SNB62188.1|;	1	1963835_Apini@SNB60945.1|; 1963835_Apini@SNB79367.1|; 1963835_Apini@SNB63269.1|;	3	NA	1963835_Apini@SNB64286.1|;	1	NA	0
269796	Bacteria; Proteobacteria; Alphaproteobacteria; Rhodospirillales; Rhodospirillaceae; Rhodospirillum; Rhodospirillum rubrum; Rhodospirillum rubrum ATCC 11170	269796_Rrubrum@ABC20860.1|;	1	NA	0	269796_Rrubrum@ABC20861.1|; 269796_Rrubrum@ABC22328.1|;	2	269796_Rrubrum@ABC23247.1|; 269796_Rrubrum@ABC23707.1|; 269796_Rrubrum@ABC23238.1|; 269796_Rrubrum@ABC23239.1|;	4	NA	269796_Rrubrum@ABC21213.1|; 269796_Rrubrum@ABC23245.1|; 269796_Rrubrum@ABC23705.1|;	3	269796_Rrubrum_FROM-MACSYFINDER1_1@ABC23246.1|; 269796_Rrubrum_FROM-MACSYFINDER1_2@ABC23706.1|;	2
163164	Bacteria; Proteobacteria; Alphaproteobacteria; Rickettsiales; Anaplasmataceae; Wolbachia; NA; Wolbachia endosymbiont of Drosophila melanogaster	NA	0	NA	0	163164_Wendosymbiont@AAS14710.1|;	1	163164_Wendosymbiont@AAS14759.1|;	1	NA	163164_Wendosymbiont@AAS14650.1|;	1	NA	0
696127	Bacteria; Proteobacteria; Alphaproteobacteria; Rickettsiales; Candidatus Midichloriaceae; Candidatus Midichloria; Candidatus Midichloria mitochondrii; Candidatus Midichloria mitochondrii IricVA	696127_CMidichloria@AEI88723.1|;	1	NA	0	696127_CMidichloria@AEI88724.1|;	1	696127_CMidichloria@AEI88758.1|;	1	NA	696127_CMidichloria@AEI88527.1|;	1	696127_CMidichloria_ordered_Mla_2_1@AEI88528.1|;	1
272947	Bacteria; Proteobacteria; Alphaproteobacteria; Rickettsiales; Rickettsiaceae; Rickettsia; Rickettsia prowazekii; Rickettsia prowazekii str. Madrid E	272947_Rprowazekii@CAA14563.1|;	1	NA	0	272947_Rprowazekii@CAA14564.1|;	1	272947_Rprowazekii@CAA15155.1|;	1	NA	272947_Rprowazekii@CAA14566.1|;	1	272947_Rprowazekii_ordered_Mla_1_1@CAA14567.1|;	1
745714	Bacteria; Proteobacteria; Alphaproteobacteria; Sneathiellales; Sneathiellaceae; Oceanibacterium; NA; Oceanibacterium hippocampi	745714_Ohippocampi@SLN37034.1|;	1	NA	0	745714_Ohippocampi@SLN32412.1|; 745714_Ohippocampi@SLN37002.1|;	2	745714_Ohippocampi@SLN37586.1|; 745714_Ohippocampi@SLN48829.1|;	2	NA	745714_Ohippocampi@SLN37568.1|; 745714_Ohippocampi@SLN47977.1|;	2	745714_Ohippocampi_FROM-MACSYFINDER1_1@SLN37575.1|;	1
1236958	Bacteria; Proteobacteria; Alphaproteobacteria; Sneathiellales; Sneathiellaceae; Sneathiella; Sneathiella glossodoripedis; Sneathiella glossodoripedis JCM 23214	1236958_Sglossodoripedis@BAMS01000003.1_337|;	1	NA	0	1236958_Sglossodoripedis@BAMS01000003.1_336|;	1	1236958_Sglossodoripedis@BAMS01000003.1_352|; 1236958_Sglossodoripedis@BAMS01000003.1_351|; 1236958_Sglossodoripedis@BAMS01000002.1_538|;	3	NA	1236958_Sglossodoripedis@BAMS01000002.1_65|;	1	1236958_Sglossodoripedis_ordered_Mla_10_1@BAMS01000002.1_64|;	1
692370	Bacteria; Proteobacteria; Alphaproteobacteria; Sphingomonadales; Erythrobacteraceae; Altererythrobacter; NA; Altererythrobacter dongtanensis	692370_Adongtanensis@ANY19184.1|;	1	NA	0	NA	0	692370_Adongtanensis@ANY19929.1|;	1	NA	692370_Adongtanensis@ANY19927.1|;	1	692370_Adongtanensis_ordered_Mla_1_1@ANY19928.1|;	1
1849171	Bacteria; Proteobacteria; Alphaproteobacteria; Sphingomonadales; NA; NA; NA; Sphingomonadales bacterium EhC05	1849171_Sbacterium@OAO01473.1|;	1	NA	0	NA	0	1849171_Sbacterium@OAN98439.1|;	1	NA	1849171_Sbacterium@OAN98437.1|;	1	1849171_Sbacterium_ordered_Mla_1_1@OAN98438.1|;	1
264203	Bacteria; Proteobacteria; Alphaproteobacteria; Sphingomonadales; Sphingomonadaceae; Zymomonas; Zymomonas mobilis; Zymomonas mobilis subsp. mobilis ZM4 = ATCC 31821	264203_Zmobilis@AAV90373.1|;	1	NA	0	264203_Zmobilis@AAV89500.1|; 264203_Zmobilis@AAV90236.1|;	2	264203_Zmobilis@AAV89640.1|; 264203_Zmobilis@AAV89550.1|;	2	NA	264203_Zmobilis@AAV89642.2|; 264203_Zmobilis@AAV90215.2|;	2	264203_Zmobilis_ordered_Mla_1_1@AAV89641.1|;	1
257310	Bacteria; Proteobacteria; Betaproteobacteria; Burkholderiales; Alcaligenaceae; Bordetella; Bordetella bronchiseptica; Bordetella bronchiseptica RB50	257310_Bbronchiseptica@CAE35210.1|;	1	NA	0	257310_Bbronchiseptica@CAE35211.1|;	1	257310_Bbronchiseptica@CAE30665.1|; 257310_Bbronchiseptica@CAE35209.1|; 257310_Bbronchiseptica@CAE32519.1|;	3	NA	257310_Bbronchiseptica@CAE30663.1|; 257310_Bbronchiseptica@CAE35208.1|;	2	257310_Bbronchiseptica_FROM-MACSYFINDER1_1@CAE35207.1|; 257310_Bbronchiseptica_FROM-MACSYFINDER1_2@CAE30664.1|;	2
402626	Bacteria; Proteobacteria; Betaproteobacteria; Burkholderiales; Burkholderiaceae; Ralstonia; Ralstonia pickettii; Ralstonia pickettii 12J	402626_Rpickettii@ACD28359.1|;	1	402626_Rpickettii@ACD28357.1|;	1	402626_Rpickettii@ACD28358.1|;	1	402626_Rpickettii@ACD25333.1|; 402626_Rpickettii@ACD28360.1|; 402626_Rpickettii@ACD25685.1|;	3	NA	402626_Rpickettii@ACD25331.1|; 402626_Rpickettii@ACD28361.1|;	2	402626_Rpickettii_ordered_Mla_1_1@ACD25332.1|; 402626_Rpickettii_ordered_Mla_2_1@ACD28362.1|;	2
338969	Bacteria; Proteobacteria; Betaproteobacteria; Burkholderiales; Comamonadaceae; Rhodoferax; Rhodoferax ferrireducens; Rhodoferax ferrireducens T118	338969_Rferrireducens@ABD70649.1|;	1	338969_Rferrireducens@ABD70651.1|;	1	338969_Rferrireducens@ABD68560.1|; 338969_Rferrireducens@ABD69788.1|; 338969_Rferrireducens@ABD70650.1|; 338969_Rferrireducens@ABD71332.1|;	4	338969_Rferrireducens@ABD68957.1|; 338969_Rferrireducens@ABD70648.1|; 338969_Rferrireducens@ABD71614.1|;	3	NA	338969_Rferrireducens@ABD68958.1|; 338969_Rferrireducens@ABD70647.1|; 338969_Rferrireducens@ABD71616.1|;	3	338969_Rferrireducens_FROM-MACSYFINDER1_2@ABD71615.1|; 338969_Rferrireducens_FROM-MACSYFINDER1_1@ABD70652.1|;	2
762967	Bacteria; Proteobacteria; Betaproteobacteria; Burkholderiales; Sutterellaceae; Sutterella; Sutterella parvirubra; Sutterella parvirubra YIT 11816	762967_Sparvirubra@EHY32515.1|;	1	762967_Sparvirubra@EHY32517.1|;	1	762967_Sparvirubra@EHY32516.1|;	1	762967_Sparvirubra@EHY32514.1|;	1	NA	762967_Sparvirubra@EHY32513.1|;	1	762967_Sparvirubra_ordered_Mla_1_1@EHY32512.1|;	1
1970376	Bacteria; Proteobacteria; Betaproteobacteria; Ferrovales; Ferrovaceae; Ferrovum; NA; Ferrovum sp. 34-44-207	1970376_Fsp@OZB32282.1|;	1	1970376_Fsp@OZB34583.1|;	1	1970376_Fsp@OZB34582.1|;	1	1970376_Fsp@OZB34581.1|;	1	NA	1970376_Fsp@OZB34580.1|;	1	1970376_Fsp_ordered_Mla_1_1@OZB34579.1|;	1
1356306	Bacteria; Proteobacteria; Betaproteobacteria; Ferrovales; Ferrovaceae; Ferrovum; NA; Ferrovum sp. PN-J185	1356306_Fsp@KXW56704.1|;	1	1356306_Fsp@KXW56032.1|;	1	1356306_Fsp@KXW56031.1|;	1	1356306_Fsp@KXW56030.1|;	1	NA	1356306_Fsp@KXW56029.1|;	1	1356306_Fsp_ordered_Mla_1_1@KXW56028.1|;	1
1789004	Bacteria; Proteobacteria; Betaproteobacteria; Ferrovales; Ferrovaceae; Ferrovum; NA; Ferrovum sp. Z-31	1789004_Fsp@KXW58202.1|;	1	1789004_Fsp@KXW59206.1|;	1	1789004_Fsp@KXW59205.1|;	1	1789004_Fsp@KXW59204.1|;	1	NA	1789004_Fsp@KXW59203.1|;	1	1789004_Fsp_ordered_Mla_1_1@KXW59207.1|;	1
522306	Bacteria; Proteobacteria; Betaproteobacteria; NA; NA; Candidatus Accumulibacter; Candidatus Accumulibacter phosphatis; Candidatus Accumulibacter phosphatis clade IIA str. UW-1	522306_CAccumulibacter@ACV33965.1|;	1	522306_CAccumulibacter@ACV33963.1|;	1	522306_CAccumulibacter@ACV33964.1|;	1	522306_CAccumulibacter@ACV34401.1|; 522306_CAccumulibacter@ACV33966.1|; 522306_CAccumulibacter@ACV36658.1|;	3	NA	522306_CAccumulibacter@ACV33967.1|; 522306_CAccumulibacter@ACV34399.1|;	2	522306_CAccumulibacter_ordered_Mla_2_1@ACV34400.1|; 522306_CAccumulibacter_ordered_Mla_1_1@ACV33968.1|;	2
543913	Bacteria; Proteobacteria; Betaproteobacteria; NA; NA; NA; NA; beta proteobacterium CB	543913_bproteobacterium@AGG32668.1|;	1	543913_bproteobacterium@AGG32670.1|;	1	543913_bproteobacterium@AGG32669.1|;	1	543913_bproteobacterium@AGG34191.1|; 543913_bproteobacterium@AGG32667.1|; 543913_bproteobacterium@AGG33294.1|;	3	NA	543913_bproteobacterium@AGG32666.1|; 543913_bproteobacterium@AGG33292.1|;	2	543913_bproteobacterium_ordered_Mla_1_1@AGG32665.1|; 543913_bproteobacterium_ordered_Mla_2_1@AGG33293.1|;	2
1690485	Bacteria; Proteobacteria; Betaproteobacteria; NA; NA; NA; NA; Betaproteobacteria bacterium UKL13-2	1690485_Bbacterium@AMS32601.1|;	1	1690485_Bbacterium@AMS33568.1|;	1	1690485_Bbacterium@AMS33567.1|;	1	1690485_Bbacterium@AMS31699.1|;	1	NA	1690485_Bbacterium@AMS31698.1|;	1	1690485_Bbacterium_ordered_Mla_5_1@AMS31697.1|;	1
243365	Bacteria; Proteobacteria; Betaproteobacteria; Neisseriales; Chromobacteriaceae; Chromobacterium; Chromobacterium violaceum; Chromobacterium violaceum ATCC 12472	243365_Cviolaceum@AAQ58122.1|;	1	243365_Cviolaceum@AAQ58123.1|;	1	243365_Cviolaceum@AAQ58124.1|;	1	243365_Cviolaceum@AAQ58125.1|; 243365_Cviolaceum@AAQ60218.1|;	2	NA	243365_Cviolaceum@AAQ58126.1|;	1	243365_Cviolaceum_ordered_Mla_1_1@AAQ58127.2|;	1
45465	Bacteria; Proteobacteria; Betaproteobacteria; Neisseriales; Chromobacteriaceae; Vogesella; NA; Vogesella indigofera	45465_Vindigofera@RKQ58787.1|;	1	45465_Vindigofera@RKQ58788.1|;	1	45465_Vindigofera@RKQ58789.1|;	1	45465_Vindigofera@RKQ58790.1|; 45465_Vindigofera@RKQ58011.1|;	2	NA	45465_Vindigofera@RKQ58791.1|;	1	45465_Vindigofera_ordered_Mla_1_1@RKQ58792.1|;	1
122586	Bacteria; Proteobacteria; Betaproteobacteria; Neisseriales; Neisseriaceae; Neisseria; Neisseria meningitidis; Neisseria meningitidis MC58	122586_Nmeningitidis@AAF42290.1|;	1	122586_Nmeningitidis@AAF42291.1|;	1	122586_Nmeningitidis@AAF42292.1|;	1	122586_Nmeningitidis@AAF42020.1|; 122586_Nmeningitidis@AAF42293.1|;	2	NA	122586_Nmeningitidis@AAF42294.1|;	1	122586_Nmeningitidis_ordered_Mla_1_1@AAF42295.1|;	1
395494	Bacteria; Proteobacteria; Betaproteobacteria; Nitrosomonadales; Gallionellaceae; Gallionella; Gallionella capsiferriformans; Gallionella capsiferriformans ES-2	395494_Gcapsiferriformans@ADL56116.1|;	1	395494_Gcapsiferriformans@ADL54582.1|;	1	395494_Gcapsiferriformans@ADL54581.1|;	1	395494_Gcapsiferriformans@ADL54580.1|;	1	NA	395494_Gcapsiferriformans@ADL54579.1|;	1	395494_Gcapsiferriformans_ordered_Mla_1_1@ADL54578.1|;	1
228410	Bacteria; Proteobacteria; Betaproteobacteria; Nitrosomonadales; Nitrosomonadaceae; Nitrosomonas; Nitrosomonas europaea; Nitrosomonas europaea ATCC 19718	228410_Neuropaea@CAD85080.1|; 228410_Neuropaea@CAD85333.1|;	2	228410_Neuropaea@CAD86292.1|;	1	228410_Neuropaea@CAD84242.1|; 228410_Neuropaea@CAD86293.1|;	2	228410_Neuropaea@CAD86294.1|; 228410_Neuropaea@CAD85866.1|;	2	NA	228410_Neuropaea@CAD84017.1|; 228410_Neuropaea@CAD86295.1|;	2	228410_Neuropaea_ordered_Mla_1_1@CAD86296.1|;	1
292415	Bacteria; Proteobacteria; Betaproteobacteria; Nitrosomonadales; Thiobacillaceae; Thiobacillus; Thiobacillus denitrificans; Thiobacillus denitrificans ATCC 25259	NA	0	292415_Tdenitrificans@AAZ97848.1|;	1	292415_Tdenitrificans@AAZ97849.1|;	1	292415_Tdenitrificans@AAZ97851.1|; 292415_Tdenitrificans@AAZ96202.1|; 292415_Tdenitrificans@AAZ96931.1|;	3	NA	292415_Tdenitrificans@AAZ96200.1|; 292415_Tdenitrificans@AAZ96933.1|; 292415_Tdenitrificans@AAZ97852.1|;	3	292415_Tdenitrificans_ordered_Mla_2_1@AAZ97853.1|; 292415_Tdenitrificans_ordered_Mla_1_1@AAZ96201.1|;	2
159087	Bacteria; Proteobacteria; Betaproteobacteria; Rhodocyclales; Azonexaceae; Dechloromonas; Dechloromonas aromatica; Dechloromonas aromatica RCB	159087_Daromatica@AAZ48128.1|;	1	159087_Daromatica@AAZ48126.1|;	1	159087_Daromatica@AAZ48127.1|;	1	159087_Daromatica@AAZ45964.1|; 159087_Daromatica@AAZ48129.1|;	2	NA	159087_Daromatica@AAZ45962.1|; 159087_Daromatica@AAZ48130.1|;	2	159087_Daromatica_ordered_Mla_2_1@AAZ48131.1|; 159087_Daromatica_ordered_Mla_1_1@AAZ45963.1|;	2
76114	Bacteria; Proteobacteria; Betaproteobacteria; Rhodocyclales; Rhodocyclaceae; Aromatoleum; Aromatoleum aromaticum; Aromatoleum aromaticum EbN1	76114_Aaromaticum@CAI06830.1|; 76114_Aaromaticum@CAI07344.1|;	2	76114_Aaromaticum@CAI06828.1|;	1	76114_Aaromaticum@CAI06829.1|; 76114_Aaromaticum@CAI07343.1|; 76114_Aaromaticum@CAI08989.1|;	3	76114_Aaromaticum@CAI06831.1|; 76114_Aaromaticum@CAI09851.1|;	2	NA	76114_Aaromaticum@CAI06832.1|; 76114_Aaromaticum@CAI09853.1|;	2	76114_Aaromaticum_ordered_Mla_3_1@CAI09852.1|; 76114_Aaromaticum_ordered_Mla_1_1@CAI06833.1|;	2
62928	Bacteria; Proteobacteria; Betaproteobacteria; Rhodocyclales; Zoogloeaceae; Azoarcus; NA; Azoarcus sp. BH72	62928_Asp@CAL93426.1|;	1	62928_Asp@CAL93428.1|;	1	62928_Asp@CAL93184.1|; 62928_Asp@CAL93427.1|;	2	62928_Asp@CAL93425.1|; 62928_Asp@CAL94310.1|; 62928_Asp@CAL93889.1|;	3	NA	62928_Asp@CAL93424.1|; 62928_Asp@CAL93891.1|; 62928_Asp@CAL94308.1|;	3	62928_Asp_ordered_Mla_1_1@CAL93423.1|; 62928_Asp_ordered_Mla_2_1@CAL93890.1|; 62928_Asp_ordered_Mla_3_1@CAL94309.1|;	3
2035771	Bacteria; Proteobacteria; Candidatus Lambdaproteobacteria; NA; NA; NA; NA; Candidatus Lambdaproteobacteria bacterium	NA	0	NA	0	NA	0	2035771_CLambdaproteobacteria@PDZZ01000055.1_6|; 2035771_CLambdaproteobacteria@PDZZ01000064.1_7|;	2	2035771_CLambdaproteobacteria@PDZZ01000064.1_7| 5658_7307;	2035771_CLambdaproteobacteria@PDZZ01000005.1_22|; 2035771_CLambdaproteobacteria@PDZZ01000055.1_8|;	2	2035771_Clambdaproteobacteria_FROM-MACSYFINDER1_1@PDZZ01000055.1_7|;	1
1817771	Bacteria; Proteobacteria; Candidatus Lambdaproteobacteria; NA; NA; NA; NA; Candidatus Lambdaproteobacteria bacterium RIFOXYD12_FULL_49_8	NA	0	NA	0	1817771_CLambdaproteobacteria@OGG98240.1|;	1	1817771_CLambdaproteobacteria@OGG97318.1|;	1	1817771_CLambdaproteobacteria@OGG97318.1| hypothetical protein A2508_07210 Candidatus Lambdaproteobacteria bacterium RIFOXYD12_FULL_49_8;	NA	0	1817771_CLambdaproteobacteria_ordered_Mla_1_2@OGG97319.1|;	1
1817773	Bacteria; Proteobacteria; Candidatus Lambdaproteobacteria; NA; NA; NA; NA; Candidatus Lambdaproteobacteria bacterium RIFOXYD2_FULL_56_26	1817773_CLambdaproteobacteria@OGH01945.1|;	1	NA	0	1817773_CLambdaproteobacteria@OGH01900.1|;	1	NA	0	NA	NA	0	NA	0
1817758	Bacteria; Proteobacteria; Candidatus Muproteobacteria; NA; NA; NA; NA; Candidatus Muproteobacteria bacterium RBG_16_64_11	1817758_CMuproteobacteria@OGI43806.1|;	1	1817758_CMuproteobacteria@OGI42178.1|;	1	1817758_CMuproteobacteria@OGI42179.1|;	1	1817758_CMuproteobacteria@OGI42180.1|;	1	NA	NA	0	1817758_CMuproteobacteria_ordered_Mla_1_1@OGI42181.1|;	1
1817760	Bacteria; Proteobacteria; Candidatus Muproteobacteria; NA; NA; NA; NA; Candidatus Muproteobacteria bacterium RBG_16_65_34	1817760_CMuproteobacteria@OGI49147.1|;	1	1817760_CMuproteobacteria@OGI48963.1|;	1	1817760_CMuproteobacteria@OGI48964.1|;	1	1817760_CMuproteobacteria@OGI46743.1|; 1817760_CMuproteobacteria@OGI48965.1|;	2	NA	1817760_CMuproteobacteria@OGI46741.1|; 1817760_CMuproteobacteria@OGI48966.1|;	2	1817760_CMuproteobacteria_ordered_Mla_1_1@OGI48967.1|; 1817760_CMuproteobacteria_ordered_Mla_2_1@OGI46742.1|;	2
1817761	Bacteria; Proteobacteria; Candidatus Muproteobacteria; NA; NA; NA; NA; Candidatus Muproteobacteria bacterium RBG_19FT_COMBO_61_10	NA	0	NA	0	NA	0	1817761_CMuproteobacteria@OGI58934.1|;	1	NA	NA	0	NA	0
1548548	Bacteria; Proteobacteria; Deltaproteobacteria; Bradymonadales; Bradymonadaceae; Bradymonas; NA; Bradymonas sediminis	NA	0	NA	0	1548548_Bsediminis@AWV89658.1|;	1	1548548_Bsediminis@AWV89113.1|; 1548548_Bsediminis@AWV88750.1|;	2	1548548_Bsediminis@AWV88750.1| hypothetical protein DN745_05115 Bradymonas sediminis;	1548548_Bsediminis@AWV88749.1|; 1548548_Bsediminis@AWV89159.1|; 1548548_Bsediminis@AWV89160.1|;	3	NA	0
2283320	Bacteria; Proteobacteria; Deltaproteobacteria; Bradymonadales; Bradymonadaceae; NA; NA; Bradymonadaceae bacterium TMQ3	NA	0	NA	0	2283320_Bbacterium@RDV39547.1|;	1	2283320_Bbacterium@RDV38921.1|; 2283320_Bbacterium@RDV38992.1|;	2	2283320_Bbacterium@RDV38921.1| MCE family protein Bradymonadaceae bacterium TMQ3;	2283320_Bbacterium@RDV38920.1|; 2283320_Bbacterium@RDV38995.1|; 2283320_Bbacterium@RDV38996.1|;	3	2283320_Bbacterium_ordered_Mla_1_2@RDV38997.1|; 2283320_Bbacterium_ordered_Mla_1_1@RDV38993.1|;	2
2211119	Bacteria; Proteobacteria; Deltaproteobacteria; Bradymonadales; NA; NA; NA; Bradymonadales bacterium B210	NA	0	NA	0	2211119_Bbacterium@RAL25286.1|;	1	2211119_Bbacterium@RAL23813.1|; 2211119_Bbacterium@RAL21693.1|;	2	2211119_Bbacterium@RAL21693.1| hypothetical protein DL240_12630 Bradymonadales bacterium B210;	2211119_Bbacterium@RAL21692.1|; 2211119_Bbacterium@RAL23809.1|; 2211119_Bbacterium@RAL23810.1|;	3	2211119_Bbacterium_ordered_Mla_1_1@RAL23808.1|; 2211119_Bbacterium_ordered_Mla_1_2@RAL23812.1|;	2
644282	Bacteria; Proteobacteria; Deltaproteobacteria; Desulfarculales; Desulfarculaceae; Desulfarculus; Desulfarculus baarsii; Desulfarculus baarsii DSM 2075	NA	0	NA	0	NA	0	644282_Dbaarsii@ADK83579.1|; 644282_Dbaarsii@ADK83962.1|;	2	644282_Dbaarsii@ADK83579.1| Mammalian cell entry related domain protein Desulfarculus baarsii DSM 2075;	644282_Dbaarsii@ADK83581.1|; 644282_Dbaarsii@ADK83964.1|;	2	644282_Dbaarsii_ordered_Mla_2_1@ADK83963.1|; 644282_Dbaarsii_ordered_Mla_1_1@ADK83580.1|;	2
2093367	Bacteria; Proteobacteria; Deltaproteobacteria; Desulfarculales; Desulfarculaceae; Desulfarculus; NA; Desulfarculus sp.	NA	0	NA	0	NA	0	2093367_Dsp@RJX35260.1|; 2093367_Dsp@RJX35493.1|;	2	2093367_Dsp@RJX35260.1| MCE family protein Desulfarculus sp.;	2093367_Dsp@RJX35259.1|; 2093367_Dsp@RJX35491.1|;	2	2093367_Dsp_FROM-MACSYFINDER1_2@RJX35492.1|;	1
1348163	Bacteria; Proteobacteria; Deltaproteobacteria; Desulfarculales; Desulfarculaceae; Desulfocarbo; NA; Desulfocarbo indianensis	NA	0	NA	0	NA	0	1348163_Dindianensis@KMY67001.1|; 1348163_Dindianensis@KMY68446.1|;	2	1348163_Dindianensis@KMY67001.1| hypothetical protein AAU61_13695 Desulfocarbo indianensis;	1348163_Dindianensis@KMY65287.1|; 1348163_Dindianensis@KMY67183.1|; 1348163_Dindianensis@KMY69240.1|;	3	1348163_Dindianensis_ordered_Mla_14_1@KMY69239.1|; 1348163_Dindianensis_ordered_Mla_2_1@KMY67000.1|;	2
96561	Bacteria; Proteobacteria; Deltaproteobacteria; Desulfobacterales; Desulfobacteraceae; Desulfococcus; Desulfococcus oleovorans; Desulfococcus oleovorans Hxd3	96561_Doleovorans@ABW68084.1|;	1	NA	0	96561_Doleovorans@ABW68083.1|;	1	96561_Doleovorans@ABW65841.1|; 96561_Doleovorans@ABW66825.1|; 96561_Doleovorans@ABW67397.1|;	3	NA	96561_Doleovorans@ABW65843.1|; 96561_Doleovorans@ABW66827.1|;	2	96561_Doleovorans_ordered_Mla_2_1@ABW66826.1|;	1
1167006	Bacteria; Proteobacteria; Deltaproteobacteria; Desulfobacterales; Desulfobulbaceae; Desulfocapsa; Desulfocapsa sulfexigens; Desulfocapsa sulfexigens DSM 10523	1167006_Dsulfexigens@AGF79095.1|;	1	NA	0	1167006_Dsulfexigens@AGF79096.1|;	1	1167006_Dsulfexigens@AGF79140.1|; 1167006_Dsulfexigens@AGF79070.1|; 1167006_Dsulfexigens@AGF79094.1|;	3	NA	1167006_Dsulfexigens@AGF79072.1|; 1167006_Dsulfexigens@AGF79092.1|;	2	1167006_Dsulfexigens_ordered_Mla_2_1@AGF79093.1|; 1167006_Dsulfexigens_ordered_Mla_1_1@AGF79071.1|;	2
485915	Bacteria; Proteobacteria; Deltaproteobacteria; Desulfovibrionales; Desulfohalobiaceae; Desulfohalobium; Desulfohalobium retbaense; Desulfohalobium retbaense DSM 5692	NA	0	NA	0	NA	0	485915_Dretbaense@ACV67970.1|;	1	485915_Dretbaense@ACV67970.1| Mammalian cell entry related domain protein Desulfohalobium retbaense DSM 5692;	485915_Dretbaense@ACV67968.1|;	1	485915_Dretbaense_ordered_Mla_1_1@ACV67969.1|;	1
525897	Bacteria; Proteobacteria; Deltaproteobacteria; Desulfovibrionales; Desulfomicrobiaceae; Desulfomicrobium; Desulfomicrobium baculatum; Desulfomicrobium baculatum DSM 4028	525897_Dbaculatum@ACU89119.1|; 525897_Dbaculatum@ACU90734.1|;	2	NA	0	525897_Dbaculatum@ACU89120.1|;	1	525897_Dbaculatum@ACU88455.1|; 525897_Dbaculatum@ACU89121.1|; 525897_Dbaculatum@ACU88591.1|;	3	NA	525897_Dbaculatum@ACU88593.1|; 525897_Dbaculatum@ACU89123.1|;	2	525897_Dbaculatum_ordered_Mla_2_1@ACU89122.1|; 525897_Dbaculatum_ordered_Mla_14_1@ACU88592.1|;	2
882	Bacteria; Proteobacteria; Deltaproteobacteria; Desulfovibrionales; Desulfovibrionaceae; Desulfovibrio; Desulfovibrio vulgaris; Desulfovibrio vulgaris str. Hildenborough	882_Dvulgaris@AAS95720.1|; 882_Dvulgaris@AAS97628.1|;	2	NA	0	882_Dvulgaris@AAS95721.1|;	1	882_Dvulgaris@AAS95091.1|; 882_Dvulgaris@AAS95722.1|; 882_Dvulgaris@AAS97597.1|;	3	NA	882_Dvulgaris@AAS95093.1|; 882_Dvulgaris@AAS95724.1|;	2	882_Dvulgaris_ordered_Mla_13_1@AAS95092.1|; 882_Dvulgaris_ordered_Mla_2_1@AAS95723.1|;	2
694431	Bacteria; Proteobacteria; Deltaproteobacteria; Desulfurellales; Desulfurellaceae; Desulfurella; Desulfurella acetivorans; Desulfurella acetivorans A63	NA	0	NA	0	NA	0	694431_Dacetivorans@AHF98212.1|; 694431_Dacetivorans@AHF97739.1|;	2	694431_Dacetivorans@AHF97739.1| hypothetical protein DESACE_02060 Desulfurella acetivorans A63;	694431_Dacetivorans@AHF96729.1|; 694431_Dacetivorans@AHF97519.1|;	2	694431_Dacetivorans_ordered_Mla_1_1@AHF96730.1|; 694431_Dacetivorans_ordered_Mla_2_1@AHF97518.1|;	2
1562698	Bacteria; Proteobacteria; Deltaproteobacteria; Desulfurellales; Desulfurellaceae; Desulfurella; NA; Desulfurella amilsii	NA	0	NA	0	NA	0	1562698_Damilsii@OSS41979.1|; 1562698_Damilsii@OSS42229.1|;	2	1562698_Damilsii@OSS41979.1| virulence factor Mce family protein Desulfurella amilsii;	1562698_Damilsii@OSS41981.1|; 1562698_Damilsii@OSS42231.1|;	2	1562698_Damilsii_ordered_Mla_1_1@OSS41980.1|; 1562698_Damilsii_ordered_Mla_2_1@OSS42230.1|;	2
760142	Bacteria; Proteobacteria; Deltaproteobacteria; Desulfurellales; Desulfurellaceae; Hippea; Hippea maritima; Hippea maritima DSM 10411	NA	0	NA	0	NA	0	760142_Hmaritima@AEA33879.1|;	1	NA	760142_Hmaritima@AEA33881.1|; 760142_Hmaritima@AEA34529.1|;	2	760142_Hmaritima_ordered_Mla_1_1@AEA33880.1|;	1
29542	Bacteria; Proteobacteria; Deltaproteobacteria; Desulfuromonadales; Desulfuromonadaceae; Pelobacter; NA; Pelobacter acetylenicus	29542_Pacetylenicus@APG24471.1|; 29542_Pacetylenicus@APG25717.1|;	2	NA	0	29542_Pacetylenicus@APG24470.1|;	1	29542_Pacetylenicus@APG24472.1|; 29542_Pacetylenicus@APG25015.1|;	2	NA	29542_Pacetylenicus@APG26190.1|; 29542_Pacetylenicus@APG26274.1|;	2	29542_Pacetylenicus_ordered_Mla_1_1@APG24473.1|; 29542_Pacetylenicus_ordered_Mla_2_1@APG25016.1|;	2
338963	Bacteria; Proteobacteria; Deltaproteobacteria; Desulfuromonadales; Desulfuromonadaceae; Pelobacter; Pelobacter carbinolicus; Pelobacter carbinolicus DSM 2380	338963_Pcarbinolicus@ABA87710.1|; 338963_Pcarbinolicus@ABA89018.1|;	2	NA	0	338963_Pcarbinolicus@ABA87711.1|;	1	338963_Pcarbinolicus@ABA87709.1|; 338963_Pcarbinolicus@ABA89986.1|;	2	NA	338963_Pcarbinolicus@ABA87707.1|; 338963_Pcarbinolicus@ABA89984.1|;	2	338963_Pcarbinolicus_ordered_Mla_1_1@ABA87708.1|; 338963_Pcarbinolicus_ordered_Mla_2_1@ABA89985.1|;	2
243231	Bacteria; Proteobacteria; Deltaproteobacteria; Desulfuromonadales; Geobacteraceae; Geobacter; Geobacter sulfurreducens; Geobacter sulfurreducens PCA	243231_Gsulfurreducens@AAR36062.1|;	1	NA	0	243231_Gsulfurreducens@AAR34143.1|;	1	243231_Gsulfurreducens@AAR34145.1|; 243231_Gsulfurreducens@AAR35275.1|; 243231_Gsulfurreducens@AAR34253.1|;	3	NA	243231_Gsulfurreducens@AAR34147.1|; 243231_Gsulfurreducens@AAR34251.1|; 243231_Gsulfurreducens@AAR35276.1|;	3	243231_Gsulfurreducens_ordered_Mla_2_1@AAR34252.1|; 243231_Gsulfurreducens_ordered_Mla_1_1@AAR34146.1|;	2
290397	Bacteria; Proteobacteria; Deltaproteobacteria; Myxococcales; Anaeromyxobacteraceae; Anaeromyxobacter; Anaeromyxobacter dehalogenans; Anaeromyxobacter dehalogenans 2CP-C	NA	0	NA	0	NA	0	290397_Adehalogenans@ABC82907.1|; 290397_Adehalogenans@ABC81633.1|;	2	290397_Adehalogenans@ABC81633.1| conserved hypothetical protein Anaeromyxobacter dehalogenans 2CP C;	290397_Adehalogenans@ABC81635.1|; 290397_Adehalogenans@ABC82905.1|;	2	290397_Adehalogenans_ordered_Mla_1_1@ABC81634.1|; 290397_Adehalogenans_ordered_Mla_2_1@ABC82906.1|;	2
1262867	Bacteria; Proteobacteria; Deltaproteobacteria; Myxococcales; Myxococcaceae; Corallococcus; NA; Corallococcus sp. CAG:1435	NA	0	NA	0	NA	0	NA	0	NA	NA	0	NA	0
1391653	Bacteria; Proteobacteria; Deltaproteobacteria; Myxococcales; Vulgatibacteraceae; Vulgatibacter; NA; Vulgatibacter incomptus	NA	0	NA	0	NA	0	1391653_Vincomptus@AKU91287.1|; 1391653_Vincomptus@AKU90515.1|;	2	1391653_Vincomptus@AKU91287.1| Mammalian cell entry related domain protein Vulgatibacter incomptus;	1391653_Vincomptus@AKU90513.1|; 1391653_Vincomptus@AKU91289.1|;	2	1391653_Vincomptus_ordered_Mla_2_1@AKU91288.1|; 1391653_Vincomptus_ordered_Mla_1_1@AKU90514.1|;	2
1621989	Bacteria; Proteobacteria; Deltaproteobacteria; NA; Candidatus Desulfofervidaceae; Candidatus Desulfofervidus; NA; Candidatus Desulfofervidus auxilii	NA	0	NA	0	NA	0	1621989_CDesulfofervidus@AMM41295.1|; 1621989_CDesulfofervidus@AMM42310.1|;	2	NA	1621989_CDesulfofervidus@AMM41296.1|; 1621989_CDesulfofervidus@AMM41640.1|;	2	NA	0
880072	Bacteria; Proteobacteria; Deltaproteobacteria; Syntrophobacterales; Syntrophaceae; Desulfobacca; Desulfobacca acetoxidans; Desulfobacca acetoxidans DSM 11109	NA	0	NA	0	880072_Dacetoxidans@AEB09363.1|;	1	880072_Dacetoxidans@AEB10560.1|; 880072_Dacetoxidans@AEB09361.1|; 880072_Dacetoxidans@AEB10194.1|; 880072_Dacetoxidans@AEB08750.1|; 880072_Dacetoxidans@AEB09429.1|;	5	NA	880072_Dacetoxidans@AEB08019.1|; 880072_Dacetoxidans@AEB08358.1|; 880072_Dacetoxidans@AEB09359.1|; 880072_Dacetoxidans@AEB10192.1|; 880072_Dacetoxidans@AEB10558.1|;	5	880072_Dacetoxidans_ordered_Mla_13_2@AEB08749.1|; 880072_Dacetoxidans_ordered_Mla_13_1@AEB08359.1|; 880072_Dacetoxidans_ordered_Mla_2_1@AEB10193.1|; 880072_Dacetoxidans_ordered_Mla_3_1@AEB10559.1|; 880072_Dacetoxidans_ordered_Mla_1_1@AEB09360.1|;	5
56780	Bacteria; Proteobacteria; Deltaproteobacteria; Syntrophobacterales; Syntrophaceae; Syntrophus; Syntrophus aciditrophicus; Syntrophus aciditrophicus SB	56780_Saciditrophicus@ABC76141.1|;	1	NA	0	56780_Saciditrophicus@ABC76140.1|;	1	56780_Saciditrophicus@ABC79031.1|; 56780_Saciditrophicus@ABC78873.1|; 56780_Saciditrophicus@ABC76868.1|; 56780_Saciditrophicus@ABC76139.1|;	4	56780_Saciditrophicus@ABC76868.1| ABC type transport system involved in resistance to organic solvents periplasmic component Syntrophus aciditrophicus SB;	56780_Saciditrophicus@ABC76137.1|; 56780_Saciditrophicus@ABC76866.1|; 56780_Saciditrophicus@ABC78871.1|; 56780_Saciditrophicus@ABC79029.1|;	4	56780_Saciditrophicus_ordered_Mla_1_1@ABC76138.1|; 56780_Saciditrophicus_ordered_Mla_4_1@ABC79030.1|; 56780_Saciditrophicus_ordered_Mla_2_1@ABC76867.1|;	3
328301	Bacteria; Proteobacteria; Deltaproteobacteria; Syntrophobacterales; Syntrophorhabdaceae; Syntrophorhabdus; NA; Syntrophorhabdus aromaticivorans	328301_Saromaticivorans@HBA55313.1|; 328301_Saromaticivorans@HBA55659.1|;	2	NA	0	328301_Saromaticivorans@HBA55312.1|; 328301_Saromaticivorans@HBA55658.1|;	2	328301_Saromaticivorans@HBA55657.1|; 328301_Saromaticivorans@HBA55319.1|; 328301_Saromaticivorans@HBA55311.1|; 328301_Saromaticivorans@HBA55936.1|;	4	NA	328301_Saromaticivorans@HBA55308.1|; 328301_Saromaticivorans@HBA55309.1|; 328301_Saromaticivorans@HBA55317.1|; 328301_Saromaticivorans@HBA55652.1|; 328301_Saromaticivorans@HBA55937.1|;	5	328301_Saromaticivorans_ordered_Mla_1_1@HBA55310.1|; 328301_Saromaticivorans_ordered_Mla_1_2@HBA55318.1|; 328301_Saromaticivorans_ordered_Mla_3_1@HBA55653.1|;	3
85962	Bacteria; Proteobacteria; Epsilonproteobacteria; Campylobacterales; Helicobacteraceae; Helicobacter; Helicobacter pylori; Helicobacter pylori 26695	NA	0	NA	0	NA	0	85962_Hpylori@AAD08505.1|;	1	NA	85962_Hpylori@AAD08507.1|;	1	85962_Hpylori_ordered_Mla_1_1@AAD08506.1|;	1
223786	Bacteria; Proteobacteria; Epsilonproteobacteria; Campylobacterales; Hydrogenimonaceae; Hydrogenimonas; NA; Hydrogenimonas thermophila	NA	0	NA	0	NA	0	223786_Hthermophila@SFP06531.1|; 223786_Hthermophila@SFP26378.1|;	2	223786_Hthermophila@SFP06531.1| phospholipidcholesterolgamma HCH transport system substrate binding protein Hydrogenimonas thermophila;	223786_Hthermophila@SFP26327.1|; 223786_Hthermophila@SFP90594.1|;	2	223786_Hthermophila_ordered_Mla_1_1@SFP26356.1|;	1
749222	Bacteria; Proteobacteria; Epsilonproteobacteria; Campylobacterales; NA; Nitratifractor; Nitratifractor salsuginis; Nitratifractor salsuginis DSM 16511	NA	0	NA	0	NA	0	749222_Nsalsuginis@ADV46866.1|; 749222_Nsalsuginis@ADV46466.1|;	2	NA	749222_Nsalsuginis@ADV46464.1|;	1	749222_Nsalsuginis_ordered_Mla_1_1@ADV46465.1|;	1
387092	Bacteria; Proteobacteria; Epsilonproteobacteria; NA; NA; Nitratiruptor; NA; Nitratiruptor sp. SB155-2	NA	0	NA	0	NA	0	387092_Nsp@BAF70443.1|;	1	387092_Nsp@BAF70443.1| conserved hypothetical protein Nitratiruptor sp. SB155 2;	387092_Nsp@BAF70169.1|;	1	NA	0
206403	Bacteria; Proteobacteria; Epsilonproteobacteria; NA; NA; Sulfurovum; NA; Sulfurovum lithotrophicum	NA	0	NA	0	NA	0	206403_Slithotrophicum@AKF25115.1|; 206403_Slithotrophicum@AKF25156.1|;	2	NA	206403_Slithotrophicum@AKF25993.1|;	1	206403_Slithotrophicum_ordered_Mla_1_1@AKF25157.1|;	1
1424653	Bacteria; Proteobacteria; Epsilonproteobacteria; Nautiliales; Nautiliaceae; Cetia; NA; Cetia pacifica	NA	0	NA	0	NA	0	1424653_Cpacifica@ROR40795.1|; 1424653_Cpacifica@ROR39056.1|;	2	1424653_Cpacifica@ROR40795.1| phospholipidcholesterolgamma HCH transport system substrate binding protein Cetia pacifica;	1424653_Cpacifica@ROR39058.1|; 1424653_Cpacifica@ROR40934.1|;	2	1424653_Cpacifica_ordered_Mla_1_1@ROR39057.1|;	1
1936991	Bacteria; Proteobacteria; Epsilonproteobacteria; Nautiliales; Nautiliaceae; Lebetimonas; NA; Lebetimonas natsushimae	NA	0	NA	0	NA	0	1936991_Lnatsushimae@GAX88133.1|;	1	1936991_Lnatsushimae@GAX88133.1| phospholipidcholesterolgamma HCH transport system substrate binding protein Lebetimonas natsushimae;	1936991_Lnatsushimae@GAX87585.1|;	1	NA	0
598659	Bacteria; Proteobacteria; Epsilonproteobacteria; Nautiliales; Nautiliaceae; Nautilia; Nautilia profundicola; Nautilia profundicola AmH	NA	0	NA	0	NA	0	598659_Nprofundicola@ACM92905.1|;	1	598659_Nprofundicola@ACM92905.1| mce related protein Nautilia profundicola AmH;	598659_Nprofundicola@ACM93321.1|;	1	NA	0
1620215	Bacteria; Proteobacteria; Gammaproteobacteria; Acidiferrobacterales; Acidiferrobacteraceae; Sulfuricaulis; NA; Sulfuricaulis limicola	1620215_Slimicola@BAV34328.1|;	1	1620215_Slimicola@BAV34481.1|;	1	1620215_Slimicola@BAV34482.1|;	1	1620215_Slimicola@BAV34483.1|;	1	NA	1620215_Slimicola@BAV34484.1|;	1	1620215_Slimicola_ordered_Mla_1_1@BAV34485.1|;	1
2202729	Bacteria; Proteobacteria; Gammaproteobacteria; Acidiferrobacterales; NA; NA; NA; Acidiferrobacterales bacterium	2202729_Abacterium@QIFO01000033.1_2|;	1	NA	0	2202729_Abacterium@QIFO01000033.1_1|; 2202729_Abacterium@QIFO01000116.1_1|;	2	NA	0	NA	NA	0	NA	0
380703	Bacteria; Proteobacteria; Gammaproteobacteria; Aeromonadales; Aeromonadaceae; Aeromonas; Aeromonas hydrophila; Aeromonas hydrophila subsp. hydrophila ATCC 7966	380703_Ahydrophila@ABK39699.1|;	1	380703_Ahydrophila@ABK38352.1|;	1	380703_Ahydrophila@ABK38805.1|;	1	380703_Ahydrophila@ABK38583.1|; 380703_Ahydrophila@ABK38448.1|; 380703_Ahydrophila@ABK37002.1|;	3	NA	380703_Ahydrophila@ABK36863.1|;	1	380703_Ahydrophila_ordered_Mla_1_1@ABK37705.1|;	1
80854	Bacteria; Proteobacteria; Gammaproteobacteria; Alteromonadales; Moritellaceae; Moritella; NA; Moritella viscosa	80854_Mviscosa@CED59007.1|;	1	NA	0	80854_Mviscosa@CED59008.1|;	1	80854_Mviscosa@CED60097.1|; 80854_Mviscosa@CED59009.1|;	2	NA	80854_Mviscosa@CED59011.1|;	1	80854_Mviscosa_ordered_Mla_1_1@CED59010.1|;	1
211586	Bacteria; Proteobacteria; Gammaproteobacteria; Alteromonadales; Shewanellaceae; Shewanella; Shewanella oneidensis; Shewanella oneidensis MR-1	211586_Soneidensis@AAN56196.1|;	1	211586_Soneidensis@AAN56924.1|;	1	211586_Soneidensis@AAN56925.1|;	1	211586_Soneidensis@AAN55635.2|; 211586_Soneidensis@AAN56926.1|;	2	NA	211586_Soneidensis@AAN56927.1|;	1	211586_Soneidensis_ordered_Mla_1_1@AAN56928.1|;	1
644221	Bacteria; Proteobacteria; Gammaproteobacteria; Arenicellales; Arenicellaceae; Arenicella; NA; Arenicella xantha	644221_Axantha@RBP53754.1|;	1	NA	0	644221_Axantha@RBP49660.1|;	1	644221_Axantha@RBP53140.1|;	1	NA	644221_Axantha@RBP53214.1|;	1	NA	0
638300	Bacteria; Proteobacteria; Gammaproteobacteria; Cardiobacteriales; Cardiobacteriaceae; Cardiobacterium; Cardiobacterium hominis; Cardiobacterium hominis ATCC 15826	638300_Chominis@EEV89493.1|;	1	638300_Chominis@EEV87416.1|;	1	638300_Chominis@EEV87415.1|;	1	638300_Chominis@EEV88015.1|; 638300_Chominis@EEV87414.1|;	2	NA	638300_Chominis@EEV87413.1|;	1	638300_Chominis_ordered_Mla_1_1@EEV87412.1|;	1
797473	Bacteria; Proteobacteria; Gammaproteobacteria; Cardiobacteriales; Cardiobacteriaceae; Cardiobacterium; Cardiobacterium valvarum; Cardiobacterium valvarum F0432	797473_Cvalvarum@EHM55087.1|;	1	797473_Cvalvarum@EHM56028.1|;	1	797473_Cvalvarum@EHM56027.1|;	1	797473_Cvalvarum@EHM56026.1|; 797473_Cvalvarum@EHM52311.1|;	2	NA	797473_Cvalvarum@EHM56025.1|;	1	797473_Cvalvarum_ordered_Mla_1_1@EHM56024.1|;	1
246195	Bacteria; Proteobacteria; Gammaproteobacteria; Cardiobacteriales; Cardiobacteriaceae; Dichelobacter; Dichelobacter nodosus; Dichelobacter nodosus VCS1703A	246195_Dnodosus@ABQ13873.1|;	1	246195_Dnodosus@ABQ14285.1|;	1	246195_Dnodosus@ABQ14011.1|;	1	246195_Dnodosus@ABQ13714.1|; 246195_Dnodosus@ABQ13300.1|;	2	NA	246195_Dnodosus@ABQ13294.1|;	1	246195_Dnodosus_ordered_Mla_1_1@ABQ13907.1|;	1
203122	Bacteria; Proteobacteria; Gammaproteobacteria; Cellvibrionales; Cellvibrionaceae; Saccharophagus; Saccharophagus degradans; Saccharophagus degradans 2-40	203122_Sdegradans@ABD79825.1|; 203122_Sdegradans@ABD80372.1|;	2	NA	0	203122_Sdegradans@ABD82429.1|;	1	203122_Sdegradans@ABD82764.1|;	1	NA	NA	0	NA	0
930806	Bacteria; Proteobacteria; Gammaproteobacteria; Cellvibrionales; Halieaceae; Halioglobus; NA; Halioglobus pacificus	930806_Hpacificus@CP019046.1_3439|;	1	NA	0	930806_Hpacificus@CP019046.1_256|;	1	930806_Hpacificus@CP019046.1_299|;	1	NA	930806_Hpacificus@CP019046.1_296|;	1	930806_Hpacificus_ordered_Mla_2_2@CP019046.1_297|;	1
716816	Bacteria; Proteobacteria; Gammaproteobacteria; Cellvibrionales; Spongiibacteraceae; Oceanicoccus; NA; Oceanicoccus sagamiensis	716816_Osagamiensis@ARN76431.1|;	1	NA	0	716816_Osagamiensis@ARN76398.1|;	1	716816_Osagamiensis@ARN75992.1|; 716816_Osagamiensis@ARN75159.1|;	2	NA	NA	0	NA	0
323261	Bacteria; Proteobacteria; Gammaproteobacteria; Chromatiales; Chromatiaceae; Nitrosococcus; Nitrosococcus oceani; Nitrosococcus oceani ATCC 19707	323261_Noceani@ABA57487.1|; 323261_Noceani@ABA59234.1|;	2	323261_Noceani@ABA59230.1|;	1	323261_Noceani@ABA58218.1|; 323261_Noceani@ABA58556.1|; 323261_Noceani@ABA59229.1|;	3	323261_Noceani@ABA59231.1|; 323261_Noceani@ABA59175.1|;	2	NA	323261_Noceani@ABA59232.1|;	1	323261_Noceani_ordered_Mla_1_1@ABA59233.1|;	1
1579979	Bacteria; Proteobacteria; Gammaproteobacteria; Chromatiales; Wenzhouxiangellaceae; Wenzhouxiangella; NA; Wenzhouxiangella marina	1579979_Wmarina@AKS42312.1|;	1	1579979_Wmarina@AKS42311.1|;	1	1579979_Wmarina@AKS42310.1|;	1	1579979_Wmarina@AKS42309.1|; 1579979_Wmarina@AKS42864.1|;	2	NA	1579979_Wmarina@AKS42308.1|; 1579979_Wmarina@AKS42866.1|;	2	1579979_Wmarina_ordered_Mla_2_1@AKS42865.1|; 1579979_Wmarina_ordered_Mla_1_1@AKS42307.1|;	2
1548547	Bacteria; Proteobacteria; Gammaproteobacteria; Chromatiales; Woeseiaceae; Woeseia; NA; Woeseia oceani	1548547_Woceani@ANO51581.1|;	1	1548547_Woceani@ANO51582.1|;	1	1548547_Woceani@ANO53157.1|;	1	1548547_Woceani@ANO50238.1|; 1548547_Woceani@ANO51583.1|;	2	NA	1548547_Woceani@ANO50236.1|; 1548547_Woceani@ANO51584.1|;	2	1548547_Woceani_ordered_Mla_2_1@ANO51585.1|; 1548547_Woceani_ordered_Mla_1_1@ANO50237.1|;	2
83333	Bacteria; Proteobacteria; Gammaproteobacteria; Enterobacterales; Enterobacteriaceae; Escherichia; Escherichia coli; Escherichia coli K-12	83333_Ecoli@AIZ52167.1|;	1	83333_Ecoli@AIZ52987.1|;	1	83333_Ecoli@AIZ52988.1|;	1	83333_Ecoli@AIZ51647.1|; 83333_Ecoli@AIZ54808.1|; 83333_Ecoli@AIZ52989.1|;	3	NA	83333_Ecoli@AIZ52990.1|;	1	83333_Ecoli_ordered_Mla_1_1@AIZ52991.1|;	1
465817	Bacteria; Proteobacteria; Gammaproteobacteria; Enterobacterales; Erwiniaceae; Erwinia; Erwinia tasmaniensis; Erwinia tasmaniensis Et1/99	465817_Etasmaniensis@CAO96192.1|;	1	465817_Etasmaniensis@CAO95372.1|;	1	465817_Etasmaniensis@CAO95371.1|;	1	465817_Etasmaniensis@CAO96558.1|; 465817_Etasmaniensis@CAO97155.1|; 465817_Etasmaniensis@CAO95370.1|;	3	NA	465817_Etasmaniensis@CAO95369.1|;	1	465817_Etasmaniensis_ordered_Mla_1_1@CAO95368.1|;	1
273123	Bacteria; Proteobacteria; Gammaproteobacteria; Enterobacterales; Yersiniaceae; Yersinia; Yersinia pseudotuberculosis; Yersinia pseudotuberculosis IP 32953	273123_Ypseudotuberculosis@CAH21878.1|;	1	273123_Ypseudotuberculosis@CAH22753.1|;	1	273123_Ypseudotuberculosis@CAH22754.1|;	1	273123_Ypseudotuberculosis@CAH21618.1|; 273123_Ypseudotuberculosis@CAH22755.1|; 273123_Ypseudotuberculosis@CAH20685.1|;	3	NA	273123_Ypseudotuberculosis@CAH22756.1|;	1	273123_Ypseudotuberculosis_ordered_Mla_1_1@CAH22757.1|;	1
1810504	Bacteria; Proteobacteria; Gammaproteobacteria; Immundisolibacterales; Immundisolibacteraceae; Immundisolibacter; NA; Immundisolibacter cernigliae	1810504_Icernigliae@ANX04431.1|;	1	1810504_Icernigliae@ANX03509.1|;	1	1810504_Icernigliae@ANX03510.1|;	1	1810504_Icernigliae@ANX03511.1|; 1810504_Icernigliae@ANX05379.1|;	2	NA	1810504_Icernigliae@ANX03512.1|; 1810504_Icernigliae@ANX05377.1|;	2	1810504_Icernigliae_ordered_Mla_2_1@ANX05378.1|; 1810504_Icernigliae_ordered_Mla_1_1@ANX03513.1|;	2
227377	Bacteria; Proteobacteria; Gammaproteobacteria; Legionellales; Coxiellaceae; Coxiella; Coxiella burnetii; Coxiella burnetii RSA 493	NA	0	NA	0	NA	0	227377_Cburnetii@AAO90269.1|;	1	NA	227377_Cburnetii@AAO90267.1|;	1	227377_Cburnetii_ordered_Mla_1_1@AAO90268.2|;	1
676208	Bacteria; Proteobacteria; Gammaproteobacteria; Legionellales; Coxiellaceae; Rickettsiella; NA; Candidatus Rickettsiella viridis	676208_CRickettsiella@BBB14812.1|;	1	676208_CRickettsiella@BBB14596.1|;	1	676208_CRickettsiella@BBB14595.1|;	1	676208_CRickettsiella@BBB15421.1|; 676208_CRickettsiella@BBB14594.1|;	2	NA	676208_CRickettsiella@BBB14593.1|;	1	676208_CRickettsiella_ordered_Mla_1_1@BBB14592.1|;	1
272624	Bacteria; Proteobacteria; Gammaproteobacteria; Legionellales; Legionellaceae; Legionella; Legionella pneumophila; Legionella pneumophila subsp. pneumophila str. Philadelphia 1	272624_Lpneumophila@AAU27924.1|;	1	272624_Lpneumophila@AAU26933.1|;	1	272624_Lpneumophila@AAU26932.1|;	1	272624_Lpneumophila@AAU26931.1|; 272624_Lpneumophila@AAU28114.1|; 272624_Lpneumophila@AAU26276.1|;	3	NA	272624_Lpneumophila@AAU26277.1|; 272624_Lpneumophila@AAU26930.1|; 272624_Lpneumophila@AAU28116.1|;	3	272624_Lpneumophila_ordered_Mla_3_1@AAU28115.1|; 272624_Lpneumophila_ordered_Mla_2_1@AAU26929.1|;	2
360316	Bacteria; Proteobacteria; Gammaproteobacteria; Methylococcales; Crenotrichaceae; Crenothrix; NA; Crenothrix polyspora	360316_Cpolyspora@SJM89433.1|; 360316_Cpolyspora@SJM92653.1|;	2	360316_Cpolyspora@SJM92401.1|;	1	360316_Cpolyspora@SJM89345.1|; 360316_Cpolyspora@SJM89432.1|; 360316_Cpolyspora@SJM93259.1|;	3	360316_Cpolyspora@SJM90489.1|; 360316_Cpolyspora@SJM92402.1|;	2	NA	360316_Cpolyspora@SJM90487.1|; 360316_Cpolyspora@SJM92404.1|;	2	360316_Cpolyspora_ordered_Mla_1_1@SJM92406.1|; 360316_Cpolyspora_ordered_Mla_2_1@SJM90488.1|;	2
243233	Bacteria; Proteobacteria; Gammaproteobacteria; Methylococcales; Methylococcaceae; Methylococcus; Methylococcus capsulatus; Methylococcus capsulatus str. Bath	243233_Mcapsulatus@AAU91947.1|;	1	NA	0	243233_Mcapsulatus@AAU91096.1|; 243233_Mcapsulatus@AAU92886.1|;	2	243233_Mcapsulatus@AAU92017.1|; 243233_Mcapsulatus@AAU90567.1|; 243233_Mcapsulatus@AAU90524.1|;	3	NA	243233_Mcapsulatus@AAU90565.1|; 243233_Mcapsulatus@AAU92016.1|;	2	243233_Mcapsulatus_ordered_Mla_2_1@AAU92015.1|; 243233_Mcapsulatus_ordered_Mla_1_1@AAU90566.1|;	2
1283300	Bacteria; Proteobacteria; Gammaproteobacteria; Methylococcales; Methylothermaceae; Methylohalobius; Methylohalobius crimeensis; Methylohalobius crimeensis 10Ki	1283300_Mcrimeensis@ATXB01000001.1_1406|;	1	1283300_Mcrimeensis@ATXB01000001.1_784|;	1	1283300_Mcrimeensis@ATXB01000001.1_61|; 1283300_Mcrimeensis@ATXB01000001.1_889|;	2	1283300_Mcrimeensis@ATXB01000002.1_374|; 1283300_Mcrimeensis@ATXB01000001.1_785|; 1283300_Mcrimeensis@ATXB01000002.1_421|; 1283300_Mcrimeensis@ATXB01000001.1_98|;	4	NA	1283300_Mcrimeensis@ATXB01000001.1_786|; 1283300_Mcrimeensis@ATXB01000002.1_372|; 1283300_Mcrimeensis@ATXB01000002.1_419|;	3	1283300_Mcrimeensis_ordered_Mla_1_1@ATXB01000001.1_787|; 1283300_Mcrimeensis_ordered_Mla_3_1@ATXB01000002.1_420|; 1283300_Mcrimeensis_ordered_Mla_2_1@ATXB01000002.1_373|;	3
152573	Bacteria; Proteobacteria; Gammaproteobacteria; NA; NA; Alkalimonas; NA; Alkalimonas amylolytica	152573_Aamylolytica@SEA48661.1|;	1	152573_Aamylolytica@SEA09092.1|;	1	152573_Aamylolytica@SEA09118.1|;	1	152573_Aamylolytica@SEA09144.1|; 152573_Aamylolytica@SEA76414.1|;	2	NA	152573_Aamylolytica@SEA09170.1|;	1	152573_Aamylolytica_ordered_Mla_1_1@SEA09198.1|;	1
413404	Bacteria; Proteobacteria; Gammaproteobacteria; NA; NA; Candidatus Ruthia; Candidatus Ruthia magnifica; Candidatus Ruthia magnifica str. Cm (Calyptogena magnifica)	413404_CRuthia@ABL02591.1|;	1	NA	0	413404_CRuthia@ABL02350.1|; 413404_CRuthia@ABL02368.1|;	2	NA	0	NA	NA	0	NA	0
1415780	Bacteria; Proteobacteria; Gammaproteobacteria; Nevskiales; Algiphilaceae; Algiphilus; Algiphilus aromaticivorans; Algiphilus aromaticivorans DG1253	1415780_Aaromaticivorans@JPOG01000001.1_2470|;	1	1415780_Aaromaticivorans@JPOG01000001.1_2469|;	1	1415780_Aaromaticivorans@JPOG01000001.1_2468|;	1	1415780_Aaromaticivorans@JPOG01000001.1_1598|; 1415780_Aaromaticivorans@JPOG01000001.1_2467|;	2	NA	1415780_Aaromaticivorans@JPOG01000001.1_1596|; 1415780_Aaromaticivorans@JPOG01000001.1_2466|;	2	1415780_Aaromaticivorans_ordered_Mla_2_1@JPOG01000001.1_2465|; 1415780_Aaromaticivorans_ordered_Mla_1_1@JPOG01000001.1_1597|;	2
1076937	Bacteria; Proteobacteria; Gammaproteobacteria; Nevskiales; Sinobacteraceae; Fontimonas; NA; Fontimonas thermophila	1076937_Fthermophila@SFF47317.1|;	1	1076937_Fthermophila@SFF47306.1|;	1	1076937_Fthermophila@SFF47294.1|;	1	1076937_Fthermophila@SFF47282.1|;	1	NA	1076937_Fthermophila@SFF47272.1|;	1	1076937_Fthermophila_ordered_Mla_1_1@SFF47261.1|;	1
465721	Bacteria; Proteobacteria; Gammaproteobacteria; Nevskiales; Sinobacteraceae; Steroidobacter; NA; Steroidobacter denitrificans	465721_Sdenitrificans@AMN47603.1|;	1	465721_Sdenitrificans@AMN47604.1|;	1	465721_Sdenitrificans@AMN47605.1|;	1	465721_Sdenitrificans@AMN48199.1|; 465721_Sdenitrificans@AMN47606.1|;	2	NA	465721_Sdenitrificans@AMN47607.1|; 465721_Sdenitrificans@AMN48201.1|;	2	465721_Sdenitrificans_ordered_Mla_2_1@AMN48200.1|; 465721_Sdenitrificans_ordered_Mla_1_1@AMN47608.1|;	2
570277	Bacteria; Proteobacteria; Gammaproteobacteria; Oceanospirillales; Endozoicomonadaceae; Endozoicomonas; Endozoicomonas montiporae; Endozoicomonas montiporae CL-33	570277_Emontiporae@AMO57226.1|;	1	NA	0	570277_Emontiporae@AMO58037.1|;	1	570277_Emontiporae@AMO55756.1|; 570277_Emontiporae@AMO58677.1|; 570277_Emontiporae@AMO58038.1|;	3	NA	570277_Emontiporae@AMO55758.1|; 570277_Emontiporae@AMO58039.1|;	2	570277_Emontiporae_ordered_Mla_2_1@AMO58040.1|; 570277_Emontiporae_ordered_Mla_1_1@AMO55757.1|;	2
290398	Bacteria; Proteobacteria; Gammaproteobacteria; Oceanospirillales; Halomonadaceae; Chromohalobacter; Chromohalobacter salexigens; Chromohalobacter salexigens DSM 3043	290398_Csalexigens@ABE58824.1|;	1	NA	0	290398_Csalexigens@ABE59568.1|;	1	290398_Csalexigens@ABE59569.1|; 290398_Csalexigens@ABE59359.1|;	2	NA	290398_Csalexigens@ABE59570.1|;	1	290398_Csalexigens_ordered_Mla_1_1@ABE59571.1|;	1
523791	Bacteria; Proteobacteria; Gammaproteobacteria; Oceanospirillales; Kangiellaceae; Kangiella; Kangiella koreensis; Kangiella koreensis DSM 16069	523791_Kkoreensis@ACV26410.1|;	1	NA	0	523791_Kkoreensis@ACV26332.1|; 523791_Kkoreensis@ACV26992.1|;	2	NA	0	NA	NA	0	NA	0
1196095	Bacteria; Proteobacteria; Gammaproteobacteria; Orbales; Orbaceae; Gilliamella; NA; Gilliamella apicola	1196095_Gapicola@AHN26314.1|;	1	1196095_Gapicola@AHN26741.1|;	1	1196095_Gapicola@AHN26740.1|;	1	1196095_Gapicola@AHN25113.1|; 1196095_Gapicola@AHN26739.1|;	2	NA	1196095_Gapicola@AHN26738.1|;	1	1196095_Gapicola_ordered_Mla_9_2@AHN26737.1|;	1
593135	Bacteria; Proteobacteria; Gammaproteobacteria; Orbales; Orbaceae; Orbus; NA; Orbus hercynius	593135_Ohercynius@RKS85293.1|;	1	593135_Ohercynius@RKS84700.1|;	1	593135_Ohercynius@RKS84701.1|;	1	593135_Ohercynius@RKS84702.1|; 593135_Ohercynius@RKS86927.1|;	2	NA	593135_Ohercynius@RKS84703.1|;	1	593135_Ohercynius_ordered_Mla_1_1@RKS84704.1|;	1
71421	Bacteria; Proteobacteria; Gammaproteobacteria; Pasteurellales; Pasteurellaceae; Haemophilus; Haemophilus influenzae; Haemophilus influenzae Rd KW20	71421_Hinfluenzae@AAC22375.1|;	1	71421_Hinfluenzae@AAC22739.1|;	1	71421_Hinfluenzae@AAC22740.1|;	1	71421_Hinfluenzae@AAC22741.1|; 71421_Hinfluenzae@AAC23317.1|;	2	NA	71421_Hinfluenzae@AAC22742.1|;	1	71421_Hinfluenzae_ordered_Mla_1_1@AAC22743.1|;	1
62977	Bacteria; Proteobacteria; Gammaproteobacteria; Pseudomonadales; Moraxellaceae; Acinetobacter; NA; Acinetobacter sp. ADP1	62977_Asp@CAG69722.1|;	1	62977_Asp@CAG69923.1|;	1	62977_Asp@CAG69924.1|;	1	62977_Asp@CAG69925.1|; 62977_Asp@CAG69482.1|;	2	NA	62977_Asp@CAG69926.1|;	1	62977_Asp_ordered_Mla_1_1@CAG69927.1|;	1
399739	Bacteria; Proteobacteria; Gammaproteobacteria; Pseudomonadales; Pseudomonadaceae; Pseudomonas; Pseudomonas mendocina; Pseudomonas mendocina ymp	399739_Pmendocina@ABP84004.1|; 399739_Pmendocina@ABP84689.1|;	2	399739_Pmendocina@ABP83648.1|;	1	399739_Pmendocina@ABP83647.1|;	1	399739_Pmendocina@ABP83783.1|; 399739_Pmendocina@ABP83144.1|; 399739_Pmendocina@ABP83646.1|;	3	NA	399739_Pmendocina@ABP83146.1|; 399739_Pmendocina@ABP83645.1|;	2	399739_Pmendocina_ordered_Mla_2_1@ABP83644.1|; 399739_Pmendocina_ordered_Mla_1_1@ABP83145.1|;	2
1680762	Bacteria; Proteobacteria; Gammaproteobacteria; Pseudomonadales; Ventosimonadaceae; Ventosimonas; NA; Ventosimonas gracilis	1680762_Vgracilis@KXU37051.1|;	1	1680762_Vgracilis@KXU36804.1|;	1	1680762_Vgracilis@KXU36805.1|;	1	1680762_Vgracilis@KXU36806.1|;	1	NA	1680762_Vgracilis@KXU36807.1|;	1	1680762_Vgracilis_ordered_Mla_9_2@KXU36811.1|;	1
1953075	Bacteria; Proteobacteria; Gammaproteobacteria; Salinisphaerales; Salinisphaeraceae; NA; NA; Salinisphaeraceae bacterium UBA4764	1953075_Sbacterium@DHHU01000033.1_77|;	1	1953075_Sbacterium@DHHU01000067.1_79|;	1	1953075_Sbacterium@DHHU01000067.1_78|;	1	1953075_Sbacterium@DHHU01000067.1_77|; 1953075_Sbacterium@DHHU01000033.1_20|; 1953075_Sbacterium@DHHU01000002.1_23|; 1953075_Sbacterium@DHHU01000035.1_2|;	4	NA	1953075_Sbacterium@DHHU01000002.1_25|; 1953075_Sbacterium@DHHU01000035.1_4|; 1953075_Sbacterium@DHHU01000067.1_76|;	3	1953075_Sbacterium_ordered_Mla_3_1@DHHU01000067.1_75|; 1953075_Sbacterium_ordered_Mla_1_1@DHHU01000002.1_24|; 1953075_Sbacterium_ordered_Mla_2_1@DHHU01000035.1_3|;	3
2183911	Bacteria; Proteobacteria; Gammaproteobacteria; Salinisphaerales; Salinisphaeraceae; Salinisphaera; NA; Salinisphaera sp. LB1	2183911_Ssp@AWN15175.1|; 2183911_Ssp@AWN15224.1|;	2	2183911_Ssp@AWN14390.1|;	1	2183911_Ssp@AWN14389.1|; 2183911_Ssp@AWN16356.1|;	2	2183911_Ssp@AWN14388.1|; 2183911_Ssp@AWN16158.1|; 2183911_Ssp@AWN17143.1|; 2183911_Ssp@AWN14570.1|; 2183911_Ssp@AWN14641.1|;	5	NA	2183911_Ssp@AWN14387.1|; 2183911_Ssp@AWN14572.1|; 2183911_Ssp@AWN16160.1|;	3	2183911_Ssp_ordered_Mla_1_1@AWN14386.1|; 2183911_Ssp_ordered_Mla_2_1@AWN14571.1|; 2183911_Ssp_ordered_Mla_3_1@AWN16159.1|;	3
1947454	Bacteria; Proteobacteria; Gammaproteobacteria; Salinisphaerales; Salinisphaeraceae; Salinisphaera; NA; Salinisphaera sp. UBA1666	1947454_Ssp@DCKU01000016.1_24|; 1947454_Ssp@DCKU01000046.1_3|;	2	NA	0	1947454_Ssp@DCKU01000030.1_9|;	1	1947454_Ssp@DCKU01000026.1_1|; 1947454_Ssp@DCKU01000086.1_9|; 1947454_Ssp@DCKU01000171.1_5|;	3	NA	1947454_Ssp@DCKU01000026.1_2|; 1947454_Ssp@DCKU01000171.1_7|;	2	1947454_Ssp_ordered_Mla_1_1@DCKU01000026.1_3|; 1947454_Ssp_ordered_Mla_2_1@DCKU01000171.1_6|;	2
1089439	Bacteria; Proteobacteria; Gammaproteobacteria; Thiotrichales; Fastidiosibacteraceae; Fangia; Fangia hongkongensis; Fangia hongkongensis FSC776 = DSM 21703	1089439_Fhongkongensis@KB902239.1_248|;	1	1089439_Fhongkongensis@KB902262.1_52|;	1	1089439_Fhongkongensis@KB902262.1_53|;	1	1089439_Fhongkongensis@KB902270.1_17|; 1089439_Fhongkongensis@KB902262.1_54|;	2	NA	1089439_Fhongkongensis@KB902262.1_55|; 1089439_Fhongkongensis@KB902270.1_15|;	2	1089439_Fhongkongensis_ordered_Mla_2_1@KB902270.1_16|; 1089439_Fhongkongensis_ordered_Mla_1_1@KB902262.1_56|;	2
177416	Bacteria; Proteobacteria; Gammaproteobacteria; Thiotrichales; Francisellaceae; Francisella; Francisella tularensis; Francisella tularensis subsp. tularensis SCHU S4	177416_Ftularensis@CAG46224.1|;	1	177416_Ftularensis@CAG46245.1|;	1	177416_Ftularensis@CAG46244.1|;	1	177416_Ftularensis@CAG45882.1|; 177416_Ftularensis@CAG46243.2|;	2	NA	177416_Ftularensis@CAG45880.1|; 177416_Ftularensis@CAG46242.1|;	2	177416_Ftularensis_ordered_Mla_1_1@CAG45881.1|; 177416_Ftularensis_ordered_Mla_2_1@CAG46241.1|;	2
288004	Bacteria; Proteobacteria; Gammaproteobacteria; Thiotrichales; Thiotrichaceae; Beggiatoa; NA; Beggiatoa leptomitoformis	288004_Bleptomitoformis@ALG67664.1|;	1	NA	0	288004_Bleptomitoformis@ALG68101.1|;	1	288004_Bleptomitoformis@ALG66695.1|;	1	NA	288004_Bleptomitoformis@ALG67858.1|; 288004_Bleptomitoformis@ALG69496.1|;	2	288004_Bleptomitoformis_ordered_Mla_9_1@ALG66692.1|; 288004_Bleptomitoformis_ordered_Mla_9_2@ALG67859.1|;	2
243277	Bacteria; Proteobacteria; Gammaproteobacteria; Vibrionales; Vibrionaceae; Vibrio; Vibrio cholerae; Vibrio cholerae O1 biovar El Tor str. N16961	243277_Vcholerae@AAF95196.1|;	1	243277_Vcholerae@AAF95658.1|;	1	243277_Vcholerae@AAF95659.1|;	1	243277_Vcholerae@AAF95660.1|; 243277_Vcholerae@AAF94904.1|; 243277_Vcholerae@AAF94656.1|;	3	NA	243277_Vcholerae@AAF95661.1|;	1	243277_Vcholerae_ordered_Mla_1_1@AAF95662.1|;	1
1895867	Bacteria; Proteobacteria; Gammaproteobacteria; Xanthomonadales; NA; NA; NA; Xanthomonadales bacterium 63-13	1895867_Xbacterium@OJY89908.1|;	1	1895867_Xbacterium@OJY89909.1|; 1895867_Xbacterium@OJY92746.1|;	2	1895867_Xbacterium@OJY89910.1|;	1	1895867_Xbacterium@OJY89802.1|; 1895867_Xbacterium@OJY92743.1|; 1895867_Xbacterium@OJY89911.1|;	3	NA	1895867_Xbacterium@OJY89800.1|; 1895867_Xbacterium@OJY89912.1|; 1895867_Xbacterium@OJY92745.1|;	3	1895867_Xbacterium_ordered_Mla_1_1@OJY92744.1|; 1895867_Xbacterium_ordered_Mla_2_1@OJY89801.1|; 1895867_Xbacterium_ordered_Mla_3_1@OJY89913.1|;	3
767434	Bacteria; Proteobacteria; Gammaproteobacteria; Xanthomonadales; Rhodanobacteraceae; Frateuria; Frateuria aurantia; Frateuria aurantia DSM 6220	767434_Faurantia@AFC84907.1|;	1	767434_Faurantia@AFC84906.1|;	1	767434_Faurantia@AFC84905.1|;	1	767434_Faurantia@AFC87144.1|; 767434_Faurantia@AFC85976.1|; 767434_Faurantia@AFC84904.1|;	3	NA	767434_Faurantia@AFC84903.1|; 767434_Faurantia@AFC87142.1|;	2	767434_Faurantia_ordered_Mla_1_1@AFC84902.1|; 767434_Faurantia_ordered_Mla_2_1@AFC87143.1|;	2
190485	Bacteria; Proteobacteria; Gammaproteobacteria; Xanthomonadales; Xanthomonadaceae; Xanthomonas; Xanthomonas campestris; Xanthomonas campestris pv. campestris str. ATCC 33913	190485_Xcampestris@AAM43428.1|;	1	190485_Xcampestris@AAM43427.1|;	1	190485_Xcampestris@AAM43426.1|;	1	190485_Xcampestris@AAM39949.1|; 190485_Xcampestris@AAM43425.1|;	2	NA	190485_Xcampestris@AAM39951.1|; 190485_Xcampestris@AAM43424.1|;	2	190485_Xcampestris_ordered_Mla_1_1@AAM39950.1|; 190485_Xcampestris_ordered_Mla_2_1@AAM43423.1|;	2
297	Bacteria; Proteobacteria; Hydrogenophilalia; Hydrogenophilales; Hydrogenophilaceae; Hydrogenophilus; NA; Hydrogenophilus thermoluteolus	297_Hthermoluteolus@BBD77586.1|;	1	297_Hthermoluteolus@BBD77584.1|;	1	297_Hthermoluteolus@BBD77585.1|;	1	297_Hthermoluteolus@BBD77564.1|; 297_Hthermoluteolus@BBD77587.1|;	2	NA	297_Hthermoluteolus@BBD77588.1|;	1	297_Hthermoluteolus_ordered_Mla_1_1@BBD77589.1|;	1
876478	Bacteria; Proteobacteria; Hydrogenophilalia; Hydrogenophilales; Hydrogenophilaceae; Tepidiphilus; NA; Tepidiphilus thermophilus	876478_Tthermophilus@LIPU01000001.1_160|;	1	876478_Tthermophilus@LIPU01000001.1_162|;	1	876478_Tthermophilus@LIPU01000001.1_161|;	1	876478_Tthermophilus@LIPU01000004.1_147|; 876478_Tthermophilus@LIPU01000001.1_159|;	2	NA	876478_Tthermophilus@LIPU01000001.1_158|; 876478_Tthermophilus@LIPU01000004.1_157|;	2	876478_Tthermophilus_ordered_Mla_1_1@LIPU01000001.1_157|;	1
1970524	Bacteria; Proteobacteria; Hydrogenophilalia; Hydrogenophilales; NA; NA; NA; Hydrogenophilales bacterium 17-61-9	NA	0	1970524_Hbacterium@OZA28505.1|;	1	1970524_Hbacterium@OZA28504.1|;	1	1970524_Hbacterium@OZA28502.1|;	1	NA	1970524_Hbacterium@OZA24207.1|; 1970524_Hbacterium@OZA28501.1|;	2	1970524_Hbacterium_ordered_Mla_1_1@OZA28500.1|;	1
1262987	Bacteria; Proteobacteria; NA; NA; NA; NA; NA; Proteobacteria bacterium CAG:495	1262987_Pbacterium@CCZ31035.1|;	1	NA	0	1262987_Pbacterium@CCZ30215.1|; 1262987_Pbacterium@CCZ31036.1|;	2	1262987_Pbacterium@CCZ30512.1|; 1262987_Pbacterium@CCZ29945.1|; 1262987_Pbacterium@CCZ29946.1|;	3	NA	1262987_Pbacterium@CCZ30514.1|; 1262987_Pbacterium@CCZ31242.1|;	2	1262987_Pbacterium_ordered_Mla_10_1@CCZ31243.1|; 1262987_Pbacterium_ordered_Mla_10_2@CCZ29947.1|; 1262987_Pbacterium_ordered_Mla_1_1@CCZ30513.1|;	3
960	Bacteria; Proteobacteria; Oligoflexia; Bacteriovoracales; Bacteriovoracaceae; Bacteriovorax; NA; Bacteriovorax stolpii	NA	0	NA	0	960_Bstolpii@AUN99065.1|;	1	960_Bstolpii@AUN96972.1|; 960_Bstolpii@AUN99335.1|;	2	960_Bstolpii@AUN99335.1| hypothetical protein C0V70_14715 Bacteriovorax stolpii;	960_Bstolpii@AUO00150.1|; 960_Bstolpii@AUO00224.1|;	2	960_Bstolpii_ordered_Mla_2_1@AUN99336.1|; 960_Bstolpii_ordered_Mla_1_1@AUN96973.1|;	2
1961484	Bacteria; Proteobacteria; Oligoflexia; Bacteriovoracales; Bacteriovoracaceae; NA; NA; Bacteriovoracaceae bacterium UBA4097	NA	0	NA	0	NA	0	1961484_Bbacterium@DFXX01000019.1_47|; 1961484_Bbacterium@DFXX01000069.1_6|;	2	1961484_Bbacterium@DFXX01000019.1_47| 45569_46948;	1961484_Bbacterium@DFXX01000019.1_49|; 1961484_Bbacterium@DFXX01000069.1_4|;	2	1961484_Bbacterium_ordered_Mla_2_1@DFXX01000069.1_5|; 1961484_Bbacterium_ordered_Mla_1_1@DFXX01000019.1_48|;	2
862908	Bacteria; Proteobacteria; Oligoflexia; Bacteriovoracales; Halobacteriovoraceae; Halobacteriovorax; Halobacteriovorax marinus; Halobacteriovorax marinus SJ	NA	0	NA	0	NA	0	862908_Hmarinus@CBW27557.1|;	1	862908_Hmarinus@CBW27557.1| putative membrane protein Halobacteriovorax marinus SJ;	862908_Hmarinus@CBW27559.1|;	1	862908_Hmarinus_ordered_Mla_1_1@CBW27558.1|;	1
264462	Bacteria; Proteobacteria; Oligoflexia; Bdellovibrionales; Bdellovibrionaceae; Bdellovibrio; Bdellovibrio bacteriovorus; Bdellovibrio bacteriovorus HD100	NA	0	NA	0	NA	0	264462_Bbacteriovorus@CAE80880.1|; 264462_Bbacteriovorus@CAE79633.1|; 264462_Bbacteriovorus@CAE81163.1|; 264462_Bbacteriovorus@CAE78211.1|; 264462_Bbacteriovorus@CAE79067.1|;	5	264462_Bbacteriovorus@CAE80880.1| ABC type organic solvent transporter solute binding periplasmic protein Bdellovibrio bacteriovorus HD100;	264462_Bbacteriovorus@CAE78209.1|; 264462_Bbacteriovorus@CAE79631.1|; 264462_Bbacteriovorus@CAE80882.1|; 264462_Bbacteriovorus@CAE81164.1|; 264462_Bbacteriovorus@CAE81165.1|;	5	264462_Bbacteriovorus_ordered_Mla_4_1@CAE81166.1|; 264462_Bbacteriovorus_ordered_Mla_3_1@CAE78210.1|; 264462_Bbacteriovorus_ordered_Mla_2_1@CAE80881.1|; 264462_Bbacteriovorus_ordered_Mla_1_1@CAE79632.1|;	4
1069642	Bacteria; Proteobacteria; Oligoflexia; Bdellovibrionales; Bdellovibrionaceae; Bdellovibrio; Bdellovibrio bacteriovorus; Bdellovibrio bacteriovorus str. Tiberius	NA	0	NA	0	NA	0	1069642_Bbacteriovorus@AFY02722.1|; 1069642_Bbacteriovorus@AFY01436.1|; 1069642_Bbacteriovorus@AFY00837.1|; 1069642_Bbacteriovorus@AFY03355.1|; 1069642_Bbacteriovorus@AFY03005.1|;	5	1069642_Bbacteriovorus@AFY02722.1| ABC type organic solvent transporter solute binding periplasmic protein Bdellovibrio bacteriovorus str. Tiberius;	1069642_Bbacteriovorus@AFY01434.1|; 1069642_Bbacteriovorus@AFY02724.1|; 1069642_Bbacteriovorus@AFY03003.1|; 1069642_Bbacteriovorus@AFY03356.1|; 1069642_Bbacteriovorus@AFY03357.1|;	5	1069642_Bbacteriovorus_ordered_Mla_3_1@AFY03004.1|; 1069642_Bbacteriovorus_ordered_Mla_4_1@AFY03358.1|; 1069642_Bbacteriovorus_ordered_Mla_1_1@AFY01435.1|; 1069642_Bbacteriovorus_ordered_Mla_2_1@AFY02723.1|;	4
1797386	Bacteria; Proteobacteria; Oligoflexia; Bdellovibrionales; NA; NA; NA; Bdellovibrionales bacterium GWB1_55_8	NA	0	NA	0	NA	0	1797386_Bbacterium@OFZ18075.1|; 1797386_Bbacterium@OFZ21059.1|;	2	1797386_Bbacterium@OFZ18075.1| hypothetical protein A2X94_02570 Bdellovibrionales bacterium GWB1_55_8;	1797386_Bbacterium@OFZ18076.1|; 1797386_Bbacterium@OFZ21057.1|;	2	1797386_Bbacterium_ordered_Mla_1_1@OFZ21058.1|;	1
495820	Bacteria; Proteobacteria; Oligoflexia; Silvanigrellales; NA; Spirobacillus; NA; Spirobacillus cienkowskii	NA	0	NA	0	NA	0	495820_Scienkowskii@RDB36013.1|;	1	495820_Scienkowskii@RDB36013.1| MCE family protein Spirobacillus cienkowskii;	495820_Scienkowskii@RDB36015.1|;	1	495820_Scienkowskii_ordered_Mla_1_1@RDB36014.1|;	1
1915309	Bacteria; Proteobacteria; Oligoflexia; Silvanigrellales; Silvanigrellaceae; Silvanigrella; NA; Silvanigrella aquatica	NA	0	NA	0	NA	0	1915309_Saquatica@APJ04260.1|;	1	1915309_Saquatica@APJ04260.1| hypothetical protein AXG55_10215 Silvanigrella aquatica;	1915309_Saquatica@APJ04261.1|;	1	1915309_Saquatica_ordered_Mla_1_1@APJ05157.1|;	1
314345	Bacteria; Proteobacteria; Zetaproteobacteria; Mariprofundales; Mariprofundaceae; Mariprofundus; Mariprofundus ferrooxydans; Mariprofundus ferrooxydans PV-1	314345_Mferrooxydans@EAU54913.1|;	1	NA	0	314345_Mferrooxydans@EAU55236.1|;	1	314345_Mferrooxydans@EAU54423.1|; 314345_Mferrooxydans@EAU55235.1|; 314345_Mferrooxydans@EAU54770.1|;	3	NA	314345_Mferrooxydans@EAU54772.1|; 314345_Mferrooxydans@EAU55234.1|;	2	314345_Mferrooxydans_ordered_Mla_2_1@EAU54771.1|; 314345_Mferrooxydans_ordered_Mla_1_1@EAU55233.1|;	2
1921086	Bacteria; Proteobacteria; Zetaproteobacteria; Mariprofundales; Mariprofundaceae; Mariprofundus; NA; Mariprofundus aestuarium	1921086_Maestuarium@ATX78928.1|;	1	1921086_Maestuarium@ATX78734.1|;	1	1921086_Maestuarium@ATX78741.1|;	1	1921086_Maestuarium@ATX78737.1|; 1921086_Maestuarium@ATX80307.1|; 1921086_Maestuarium@ATX78742.1|;	3	NA	1921086_Maestuarium@ATX78739.1|; 1921086_Maestuarium@ATX78743.1|; 1921086_Maestuarium@ATX80305.1|;	3	1921086_Maestuarium_ordered_Mla_1_2@ATX78744.1|; 1921086_Maestuarium_ordered_Mla_2_1@ATX80306.1|;	2
1921087	Bacteria; Proteobacteria; Zetaproteobacteria; Mariprofundales; Mariprofundaceae; Mariprofundus; NA; Mariprofundus ferrinatatus	1921087_Mferrinatatus@ATX82620.1|;	1	1921087_Mferrinatatus@ATX82823.1|;	1	1921087_Mferrinatatus@ATX82816.1|;	1	1921087_Mferrinatatus@ATX82815.1|; 1921087_Mferrinatatus@ATX81409.1|; 1921087_Mferrinatatus@ATX82820.1|; 1921087_Mferrinatatus@ATX81405.1|;	4	NA	1921087_Mferrinatatus@ATX81407.1|; 1921087_Mferrinatatus@ATX81411.1|; 1921087_Mferrinatatus@ATX82814.1|; 1921087_Mferrinatatus@ATX82818.1|;	4	1921087_Mferrinatatus_ordered_Mla_2_1@ATX82813.1|; 1921087_Mferrinatatus_ordered_Mla_1_2@ATX81410.1|; 1921087_Mferrinatatus_ordered_Mla_1_1@ATX81406.1|;	3
1974110	Bacteria; Proteobacteria; Zetaproteobacteria; NA; NA; NA; NA; Zetaproteobacteria bacterium CG_4_10_14_0_2_um_filter_55_20	1974110_Zbacterium@PIZ37033.1|;	1	1974110_Zbacterium@PIZ38973.1|;	1	1974110_Zbacterium@PIZ39535.1|;	1	1974110_Zbacterium@PIZ40125.1|; 1974110_Zbacterium@PIZ39534.1|; 1974110_Zbacterium@PIZ38947.1|; 1974110_Zbacterium@PIZ37641.1|;	4	NA	1974110_Zbacterium@PIZ37643.1|; 1974110_Zbacterium@PIZ38949.1|; 1974110_Zbacterium@PIZ39533.1|;	3	1974110_Zbacterium_ordered_Mla_3_1@PIZ37642.1|; 1974110_Zbacterium_ordered_Mla_2_1@PIZ39532.1|;	2
1974119	Bacteria; Proteobacteria; Zetaproteobacteria; NA; NA; NA; NA; Zetaproteobacteria bacterium CG_4_9_14_3_um_filter_53_7	NA	0	1974119_Zbacterium@PJA33588.1|;	1	NA	0	1974119_Zbacterium@PJA33866.1|; 1974119_Zbacterium@PJA31954.1|; 1974119_Zbacterium@PJA33585.1|;	3	NA	1974119_Zbacterium@PJA33583.1|; 1974119_Zbacterium@PJA33864.1|;	2	1974119_Zbacterium_ordered_Mla_2_1@PJA33610.1|; 1974119_Zbacterium_ordered_Mla_1_1@PJA33865.1|;	2
1986238	Bacteria; Rhodothermaeota; NA; NA; NA; NA; NA; Rhodothermaeota bacterium MED-G16	NA	0	NA	0	NA	0	1986238_Rbacterium@PDH50488.1|;	1	NA	1986238_Rbacterium@PDH50218.1|;	1	NA	0
1986240	Bacteria; Rhodothermaeota; NA; NA; NA; NA; NA; Rhodothermaeota bacterium MED-G19	NA	0	NA	0	NA	0	1986240_Rbacterium@PDH42958.1|;	1	NA	NA	0	NA	0
1196024	Bacteria; Rhodothermaeota; Rhodothermia; Rhodothermales; Rubricoccaceae; Rubrivirga; NA; Rubrivirga marina	NA	0	NA	0	NA	0	1196024_Rmarina@PAP76220.1|; 1196024_Rmarina@PAP75134.1|;	2	NA	1196024_Rmarina@PAP78601.1|; 1196024_Rmarina@PAP78685.1|;	2	1196024_Rmarina_ordered_Mla_2_1@PAP76219.1|; 1196024_Rmarina_ordered_Mla_1_1@PAP78600.1|;	2
890426	Bacteria; Rhodothermaeota; Rhodothermia; Rhodothermales; Salinibacteraceae; Salinivenus; NA; Salinivenus lutea	NA	0	NA	0	890426_Slutea@NCRC01000003.1_138|;	1	890426_Slutea@NCRC01000005.1_78|; 890426_Slutea@NCRC01000036.1_10|;	2	NA	890426_Slutea@NCRC01000005.1_80|; 890426_Slutea@NCRC01000036.1_12|;	2	890426_Slutea_ordered_Mla_1_1@NCRC01000005.1_79|; 890426_Slutea_ordered_Mla_2_1@NCRC01000036.1_11|;	2
2013835	Bacteria; Spirochaetes; NA; NA; NA; NA; NA; Spirochaetae bacterium HGW-Spirochaetae-3	NA	0	NA	0	NA	0	2013835_Sbacterium@PKL22978.1|;	1	NA	2013835_Sbacterium@PKL22980.1|;	1	2013835_Sbacterium_ordered_Mla_1_1@PKL22979.1|;	1
1802198	Bacteria; Spirochaetes; NA; NA; NA; NA; NA; Spirochaetes bacterium RIFOXYC1_FULL_54_7	NA	0	NA	0	NA	0	1802198_Sbacterium@OHD78355.1|;	1	NA	1802198_Sbacterium@OHD78357.1|;	1	1802198_Sbacterium_ordered_Mla_1_1@OHD78356.1|;	1
565034	Bacteria; Spirochaetes; Spirochaetia; Brachyspirales; Brachyspiraceae; Brachyspira; Brachyspira hyodysenteriae; Brachyspira hyodysenteriae WA1	NA	0	NA	0	NA	0	565034_Bhyodysenteriae@ACN82701.1|;	1	NA	565034_Bhyodysenteriae@ACN83126.1|;	1	NA	0
1045858	Bacteria; Spirochaetes; Spirochaetia; Brachyspirales; Brachyspiraceae; Brachyspira; Brachyspira intermedia; Brachyspira intermedia PWS/A	NA	0	NA	0	NA	0	1045858_Bintermedia@AEM22309.1|;	1	NA	1045858_Bintermedia@AEM21776.1|;	1	NA	0
52584	Bacteria; Spirochaetes; Spirochaetia; Brachyspirales; Brachyspiraceae; Brachyspira; NA; Brachyspira pilosicoli	NA	0	NA	0	NA	0	52584_Bpilosicoli@SUW07347.1|;	1	NA	52584_Bpilosicoli@SUW07885.1|;	1	NA	0
34097	Bacteria; Spirochaetes; Spirochaetia; Brevinematales; Brevinemataceae; Brevinema; NA; Brevinema andersonii	NA	0	NA	0	NA	0	34097_Bandersonii@SFB78646.1|;	1	NA	34097_Bandersonii@SFB78613.1|;	1	34097_Bandersonii_ordered_Mla_1_1@SFB78626.1|;	1
189518	Bacteria; Spirochaetes; Spirochaetia; Leptospirales; Leptospiraceae; Leptospira; Leptospira interrogans; Leptospira interrogans serovar Lai str. 56601	NA	0	NA	0	189518_Linterrogans@AAN48597.1|;	1	189518_Linterrogans@AAN49254.2|; 189518_Linterrogans@AAN47806.1|;	2	NA	189518_Linterrogans@AAN49256.1|;	1	189518_Linterrogans_ordered_Mla_1_1@AAN49255.1|;	1
1948760	Bacteria; Spirochaetes; Spirochaetia; NA; NA; NA; NA; Spirochaetia bacterium UBA5763	NA	0	NA	0	NA	0	1948760_Sbacterium@DIEX01000026.1_35|; 1948760_Sbacterium@DIEX01000009.1_44|; 1948760_Sbacterium@DIEX01000031.1_533|;	3	NA	1948760_Sbacterium@DIEX01000009.1_46|; 1948760_Sbacterium@DIEX01000009.1_84|; 1948760_Sbacterium@DIEX01000031.1_535|;	3	1948760_Sbacterium_ordered_Mla_2_1@DIEX01000031.1_534|; 1948760_Sbacterium_ordered_Mla_1_1@DIEX01000009.1_45|;	2
224326	Bacteria; Spirochaetes; Spirochaetia; Spirochaetales; Borreliaceae; Borreliella; Borreliella burgdorferi; Borreliella burgdorferi B31	NA	0	NA	0	NA	0	NA	0	NA	NA	0	NA	0
1674866	Bacteria; Spirochaetes; Spirochaetia; Spirochaetales; NA; NA; NA; Spirochaetales bacterium Spiro_10	NA	0	NA	0	NA	0	1674866_Sbacterium@LVBL01000020.1_6|;	1	NA	1674866_Sbacterium@LVBL01000020.1_8|;	1	1674866_Sbacterium_ordered_Mla_1_1@LVBL01000020.1_7|;	1
243276	Bacteria; Spirochaetes; Spirochaetia; Spirochaetales; Spirochaetaceae; Treponema; Treponema pallidum; Treponema pallidum subsp. pallidum str. Nichols	NA	0	NA	0	NA	0	NA	0	NA	NA	0	NA	0
2013842	Bacteria; Synergistetes; NA; NA; NA; NA; NA; Synergistetes bacterium HGW-Synergistetes-1	NA	0	NA	0	NA	0	NA	0	NA	NA	0	NA	0
2013843	Bacteria; Synergistetes; NA; NA; NA; NA; NA; Synergistetes bacterium HGW-Synergistetes-2	NA	0	NA	0	NA	0	NA	0	NA	NA	0	NA	0
1104568	Bacteria; Synergistetes; NA; NA; NA; NA; NA; Synergistetes bacterium JGI 0000079-D21	NA	0	NA	0	NA	0	NA	0	NA	NA	0	NA	0
1641385	Bacteria; Synergistetes; Synergistia; Synergistales; NA; NA; NA; Synergistales bacterium 54_9	NA	0	NA	0	NA	0	1641385_Sbacterium@KUL04951.1|;	1	1641385_Sbacterium@KUL04951.1| Mammalian cell entry related domain protein Synergistales bacterium 54_9;	1641385_Sbacterium@KUL04953.1|;	1	1641385_Sbacterium_ordered_Mla_1_1@KUL04952.1|;	1
1674907	Bacteria; Synergistetes; Synergistia; Synergistales; NA; NA; NA; Synergistales bacterium Syner_02	NA	0	NA	0	NA	0	NA	0	NA	NA	0	NA	0
1197717	Bacteria; Synergistetes; Synergistia; Synergistales; Synergistaceae; Cloacibacillus; NA; Cloacibacillus porcorum	NA	0	NA	0	NA	0	NA	0	NA	NA	0	NA	0
525903	Bacteria; Synergistetes; Synergistia; Synergistales; Synergistaceae; Thermanaerovibrio; Thermanaerovibrio acidaminovorans; Thermanaerovibrio acidaminovorans DSM 6589	NA	0	NA	0	NA	0	NA	0	NA	NA	0	NA	0
2202153	Bacteria; Thermodesulfobacteria; NA; NA; NA; NA; NA; Thermodesulfobacteria bacterium	NA	0	NA	0	NA	0	2202153_Tbacterium@RKX60085.1|; 2202153_Tbacterium@RKX60767.1|;	2	NA	2202153_Tbacterium@RKX60769.1|;	1	2202153_Tbacterium_ordered_Mla_1_1@RKX60768.1|;	1
1653476	Bacteria; Thermodesulfobacteria; Thermodesulfobacteria; Thermodesulfobacteriales; Thermodesulfobacteriaceae; Caldimicrobium; NA; Caldimicrobium thiodismutans	NA	0	NA	0	NA	0	1653476_Cthiodismutans@BAU22589.1|;	1	NA	1653476_Cthiodismutans@BAU22587.1|;	1	1653476_Cthiodismutans_ordered_Mla_1_1@BAU22588.1|;	1
289377	Bacteria; Thermodesulfobacteria; Thermodesulfobacteria; Thermodesulfobacteriales; Thermodesulfobacteriaceae; Thermodesulfobacterium; Thermodesulfobacterium commune; Thermodesulfobacterium commune DSM 2178	NA	0	NA	0	NA	0	289377_Tcommune@AIH04165.1|;	1	NA	289377_Tcommune@AIH04167.1|;	1	289377_Tcommune_ordered_Mla_1_1@AIH04166.1|;	1
521045	Bacteria; Thermotogae; Thermotogae; Kosmotogales; Kosmotogaceae; Kosmotoga; Kosmotoga olearia; Kosmotoga olearia TBF 19.5.1	NA	0	NA	0	NA	0	NA	0	NA	NA	0	NA	0
1330330	Bacteria; Thermotogae; Thermotogae; Kosmotogales; Kosmotogaceae; Kosmotoga; NA; Kosmotoga pacifica	NA	0	NA	0	NA	0	NA	0	NA	NA	0	NA	0
660470	Bacteria; Thermotogae; Thermotogae; Kosmotogales; Kosmotogaceae; Mesotoga; Mesotoga prima; Mesotoga prima MesG1.Ag.4.2	NA	0	NA	0	NA	0	NA	0	NA	NA	0	NA	0
1150474	Bacteria; Thermotogae; Thermotogae; Mesoaciditogales; Mesoaciditogaceae; Mesoaciditoga; Mesoaciditoga lauensis; Mesoaciditoga lauensis cd-1655R = DSM 25116	NA	0	NA	0	NA	0	NA	0	NA	NA	0	NA	0
2060323	Bacteria; Thermotogae; Thermotogae; Mesoaciditogales; Mesoaciditogaceae; Mesoaciditoga; NA; Mesoaciditoga sp.	NA	0	NA	0	NA	0	NA	0	NA	NA	0	NA	0
1006576	Bacteria; Thermotogae; Thermotogae; Petrotogales; Petrotogaceae; Defluviitoga; NA; Defluviitoga tunisiensis	NA	0	NA	0	NA	0	NA	0	NA	NA	0	NA	0
443254	Bacteria; Thermotogae; Thermotogae; Petrotogales; Petrotogaceae; Marinitoga; Marinitoga piezophila; Marinitoga piezophila KA3	NA	0	NA	0	NA	0	NA	0	NA	NA	0	NA	0
403833	Bacteria; Thermotogae; Thermotogae; Petrotogales; Petrotogaceae; Petrotoga; Petrotoga mobilis; Petrotoga mobilis SJ95	NA	0	NA	0	NA	0	NA	0	NA	NA	0	NA	0
391009	Bacteria; Thermotogae; Thermotogae; Thermotogales; Fervidobacteriaceae; Thermosipho; Thermosipho melanesiensis; Thermosipho melanesiensis BI429	NA	0	NA	0	NA	0	NA	0	NA	NA	0	NA	0
1674910	Bacteria; Thermotogae; Thermotogae; Thermotogales; NA; NA; NA; Thermotogales bacterium Thermo_01	NA	0	NA	0	NA	0	NA	0	NA	NA	0	NA	0
243274	Bacteria; Thermotogae; Thermotogae; Thermotogales; Thermotogaceae; Thermotoga; Thermotoga maritima; Thermotoga maritima MSB8	NA	0	NA	0	NA	0	NA	0	NA	NA	0	NA	0
481448	Bacteria; Verrucomicrobia; Methylacidiphilae; Methylacidiphilales; Methylacidiphilaceae; Methylacidiphilum; Methylacidiphilum infernorum; Methylacidiphilum infernorum V4	NA	0	NA	0	NA	0	481448_Minfernorum@ACD82841.1|;	1	NA	481448_Minfernorum@ACD82838.1|;	1	481448_Minfernorum_ordered_Mla_1_1@ACD82840.1|;	1
1202785	Bacteria; Verrucomicrobia; Methylacidiphilae; Methylacidiphilales; Methylacidiphilaceae; Methylacidiphilum; Methylacidiphilum kamchatkense; Methylacidiphilum kamchatkense Kam1	NA	0	NA	0	NA	0	1202785_Mkamchatkense@KIE58201.1|;	1	NA	1202785_Mkamchatkense@KIE58203.1|;	1	1202785_Mkamchatkense_ordered_Mla_1_1@KIE58202.1|;	1
1952216	Bacteria; Verrucomicrobia; Methylacidiphilae; Methylacidiphilales; Methylacidiphilaceae; NA; NA; Methylacidiphilaceae bacterium UBA1321	NA	0	NA	0	NA	0	1952216_Mbacterium@DBTH01000220.1_3|; 1952216_Mbacterium@DBTH01000059.1_7|;	2	NA	1952216_Mbacterium@DBTH01000059.1_9|; 1952216_Mbacterium@DBTH01000195.1_2|;	2	1952216_Mbacterium_ordered_Mla_4_1@DBTH01000059.1_8|;	1
1895866	Bacteria; Verrucomicrobia; NA; NA; NA; NA; NA; Verrucomicrobia bacterium 61-8	1895866_Vbacterium@OJV20934.1|;	1	1895866_Vbacterium@OJV01515.1|;	1	1895866_Vbacterium@OJV03238.1|;	1	1895866_Vbacterium@OJU99519.1|; 1895866_Vbacterium@OJV02798.1|; 1895866_Vbacterium@OJV06455.1|; 1895866_Vbacterium@OJV27004.1|; 1895866_Vbacterium@OJV03237.1|;	5	NA	1895866_Vbacterium@OJV01514.1|; 1895866_Vbacterium@OJV04239.1|; 1895866_Vbacterium@OJV15197.1|; 1895866_Vbacterium@OJV27006.1|;	4	1895866_Vbacterium_ordered_Mla_1_1@OJV27005.1|; 1895866_Vbacterium_ordered_Mla_13_2@OJV01513.1|; 1895866_Vbacterium_ordered_Mla_11_2@OJV02773.1|; 1895866_Vbacterium_ordered_Mla_11_1@OJV15198.1|;	4
1637999	Bacteria; Verrucomicrobia; NA; NA; NA; NA; NA; Verrucomicrobia bacterium IMCC26134	NA	0	NA	0	NA	0	1637999_Vbacterium@AKC82902.1|; 1637999_Vbacterium@AKC83220.1|;	2	NA	1637999_Vbacterium@AKC82903.1|; 1637999_Vbacterium@AKC83218.1|;	2	1637999_Vbacterium_ordered_Mla_1_1@AKC84044.1|; 1637999_Vbacterium_ordered_Mla_2_1@AKC83219.1|;	2
1982317	Bacteria; Verrucomicrobia; Opitutae; NA; NA; NA; NA; Opitutae bacterium AMD-G3	NA	0	NA	0	NA	0	1982317_Obacterium@PAZ03375.1|;	1	NA	NA	0	NA	0
1948730	Bacteria; Verrucomicrobia; Opitutae; NA; NA; NA; NA; Opitutae bacterium UBA6410	NA	0	NA	0	NA	0	1948730_Obacterium@DJPO01000067.1_3|;	1	NA	1948730_Obacterium@DJPO01000067.1_5|;	1	1948730_Obacterium_ordered_Mla_1_1@DJPO01000067.1_4|;	1
1838286	Bacteria; Verrucomicrobia; Opitutae; Opitutales; Opitutaceae; Lacunisphaera; NA; Lacunisphaera limnophila	NA	0	NA	0	NA	0	1838286_Llimnophila@AOS43780.1|; 1838286_Llimnophila@AOS43613.1|; 1838286_Llimnophila@AOS43639.1|;	3	NA	1838286_Llimnophila@AOS43615.1|; 1838286_Llimnophila@AOS43778.1|;	2	1838286_Llimnophila_ordered_Mla_1_1@AOS43614.1|; 1838286_Llimnophila_ordered_Mla_2_1@AOS43779.1|;	2
1882749	Bacteria; Verrucomicrobia; Opitutae; Opitutales; Opitutaceae; Opitutus; NA; Opitutus sp. GAS368	NA	0	NA	0	NA	0	1882749_Osp@SDR87860.1|; 1882749_Osp@SDR82870.1|;	2	NA	1882749_Osp@SDR82947.1|; 1882749_Osp@SDR87777.1|;	2	1882749_Osp_ordered_Mla_2_1@SDR87821.1|; 1882749_Osp_ordered_Mla_1_1@SDR82906.1|;	2
452637	Bacteria; Verrucomicrobia; Opitutae; Opitutales; Opitutaceae; Opitutus; Opitutus terrae; Opitutus terrae PB90-1	NA	0	NA	0	NA	0	452637_Oterrae@ACB77893.1|; 452637_Oterrae@ACB73976.1|; 452637_Oterrae@ACB73422.1|;	3	NA	452637_Oterrae@ACB73974.1|; 452637_Oterrae@ACB77895.1|;	2	452637_Oterrae_ordered_Mla_2_1@ACB77894.1|; 452637_Oterrae_ordered_Mla_1_1@ACB73975.1|;	2
2200854	Bacteria; Verrucomicrobia; Opitutae; Puniceicoccales; Puniceicoccaceae; Candidatus Moanabacter; NA; Candidatus Moanabacter tarae	2200854_CMoanabacter@AWT59310.1|;	1	NA	0	2200854_CMoanabacter@AWT59311.1|;	1	2200854_CMoanabacter@AWT59864.1|;	1	NA	2200854_CMoanabacter@AWT59866.1|;	1	2200854_CMoanabacter_ordered_Mla_2_1@AWT59865.1|;	1
583355	Bacteria; Verrucomicrobia; Opitutae; Puniceicoccales; Puniceicoccaceae; Coraliomargarita; Coraliomargarita akajimensis; Coraliomargarita akajimensis DSM 45221	583355_Cakajimensis@ADE55514.1|;	1	NA	0	583355_Cakajimensis@ADE55513.1|;	1	583355_Cakajimensis@ADE54280.1|; 583355_Cakajimensis@ADE55512.1|;	2	NA	583355_Cakajimensis@ADE54282.1|; 583355_Cakajimensis@ADE55510.1|;	2	583355_Cakajimensis_ordered_Mla_2_1@ADE55511.1|; 583355_Cakajimensis_ordered_Mla_1_1@ADE54281.1|;	2
1262865	Bacteria; Verrucomicrobia; Opitutae; Puniceicoccales; Puniceicoccaceae; Coraliomargarita; NA; Coraliomargarita sp. CAG:312	NA	0	NA	0	NA	0	1262865_Csp@CDE84336.1|;	1	NA	1262865_Csp@CDE84338.1|;	1	1262865_Csp_ordered_Mla_1_1@CDE84337.1|;	1
1970334	Bacteria; Verrucomicrobia; Spartobacteria; Chthoniobacterales; Chthoniobacteraceae; Chthoniobacter; NA; Chthoniobacter sp. 12-60-6	NA	0	NA	0	NA	0	NA	0	NA	1970334_Csp@OYW27409.1|;	1	NA	0
2201154	Bacteria; Verrucomicrobia; Spartobacteria; Chthoniobacterales; NA; NA; NA; Chthoniobacterales bacterium	NA	0	NA	0	NA	0	2201154_Cbacterium@PZR78117.1|; 2201154_Cbacterium@PZR79230.1|; 2201154_Cbacterium@PZR77396.1|;	3	NA	2201154_Cbacterium@PZR77394.1|;	1	2201154_Cbacterium_ordered_Mla_1_1@PZR77393.1|;	1
1704307	Bacteria; Verrucomicrobia; Spartobacteria; NA; NA; Candidatus Xiphinematobacter; NA; Candidatus Xiphinematobacter sp. Idaho Grape	NA	0	NA	0	NA	0	1704307_CXiphinematobacter@ALJ56743.1|;	1	NA	1704307_CXiphinematobacter@ALJ56745.1|;	1	1704307_CXiphinematobacter_ordered_Mla_1_1@ALJ56744.1|;	1
1982325	Bacteria; Verrucomicrobia; Spartobacteria; NA; NA; NA; NA; Spartobacteria bacterium AMD-G4	NA	0	NA	0	NA	0	1982325_Sbacterium@PAZ00555.1|; 1982325_Sbacterium@PAZ00077.1|;	2	NA	1982325_Sbacterium@PAZ00075.1|;	1	1982325_Sbacterium_ordered_Mla_1_1@PAZ00076.1|;	1
382464	Bacteria; Verrucomicrobia; Verrucomicrobiae; NA; NA; NA; NA; Verrucomicrobiae bacterium DG1235	382464_Vbacterium@EDY85186.1|;	1	NA	0	382464_Vbacterium@EDY81759.1|;	1	382464_Vbacterium@EDY80767.1|; 382464_Vbacterium@EDY80705.1|; 382464_Vbacterium@EDY82428.1|;	3	NA	382464_Vbacterium@EDY80958.1|;	1	382464_Vbacterium_ordered_Mla_1_1@EDY83490.1|;	1
1982329	Bacteria; Verrucomicrobia; Verrucomicrobiae; NA; NA; NA; NA; Verrucomicrobiae bacterium Tous-C2TDCM	NA	0	NA	0	NA	0	1982329_Vbacterium@PAW65159.1|;	1	NA	1982329_Vbacterium@PAW65157.1|;	1	1982329_Vbacterium_ordered_Mla_1_1@PAW65158.1|;	1
1982332	Bacteria; Verrucomicrobia; Verrucomicrobiae; NA; NA; NA; NA; Verrucomicrobiae bacterium Tous-C4TDCM	NA	0	NA	0	NA	0	1982332_Vbacterium@PAW72690.1|; 1982332_Vbacterium@PAW75607.1|; 1982332_Vbacterium@PAW75313.1|;	3	NA	1982332_Vbacterium@PAW75606.1|;	1	1982332_Vbacterium_ordered_Mla_1_1@PAW75612.1|;	1
349741	Bacteria; Verrucomicrobia; Verrucomicrobiae; Verrucomicrobiales; Akkermansiaceae; Akkermansia; Akkermansia muciniphila; Akkermansia muciniphila ATCC BAA-835	NA	0	NA	0	NA	0	349741_Amuciniphila@ACD04005.1|;	1	NA	349741_Amuciniphila@ACD04003.1|;	1	349741_Amuciniphila_ordered_Mla_1_1@ACD04004.1|;	1
1123070	Bacteria; Verrucomicrobia; Verrucomicrobiae; Verrucomicrobiales; Rubritaleaceae; Rubritalea; Rubritalea marina; Rubritalea marina DSM 17716	NA	0	NA	0	NA	0	1123070_Rmarina@KB899253.1_21|;	1	NA	1123070_Rmarina@KB899257.1_63|;	1	NA	0
1674915	Bacteria; Verrucomicrobia; Verrucomicrobiae; Verrucomicrobiales; Verrucomicrobia subdivision 3; NA; NA; Verrucomicrobia bacterium Verruco_03	NA	0	NA	0	NA	0	1674915_Vbacterium@LVBX01000015.1_7|; 1674915_Vbacterium@LVBX01000001.1_23|;	2	NA	1674915_Vbacterium@LVBX01000001.1_25|; 1674915_Vbacterium@LVBX01000015.1_5|;	2	1674915_Vbacterium_ordered_Mla_2_1@LVBX01000015.1_6|; 1674915_Vbacterium_ordered_Mla_1_1@LVBX01000001.1_24|;	2
1882831	Bacteria; Verrucomicrobia; Verrucomicrobiae; Verrucomicrobiales; Verrucomicrobiaceae; Verrucomicrobium; NA; Verrucomicrobium sp. GAS474	NA	0	NA	0	NA	0	1882831_Vsp@SDU18502.1|; 1882831_Vsp@SDU04735.1|;	2	NA	1882831_Vsp@SDU04769.1|; 1882831_Vsp@SDU18469.1|;	2	1882831_Vsp_ordered_Mla_2_1@SDU18485.1|; 1882831_Vsp_ordered_Mla_1_1@SDU04753.1|;	2
