# Supplementary material for: The Mla system of diderm Firmicute Veillonella parvula reveals an ancestral transenvelope bridge for phospholipid trafficking
Source: Nat Commun. 2023 Nov 23;14:7642. doi: 10.1038/s41467-023-43411-y (PMC10665443; doi:10.1038/s41467-023-43411-y)
Supplement: Supplementary file 5 — Supplementary Data 2 [file 41467_2023_43411_MOESM5_ESM.zip]

Archive with 2 entries (2 files):
- Supplementary Data 2_Vp_MlaDEF_AF2.pdb
- __MACOSX/._Supplementary Data 2_Vp_MlaDEF_AF2.pdb
