# Supplementary material for: The Mla system of diderm Firmicute Veillonella parvula reveals an ancestral transenvelope bridge for phospholipid trafficking
Source: Nat Commun. 2023 Nov 23;14:7642. doi: 10.1038/s41467-023-43411-y (PMC10665443; doi:10.1038/s41467-023-43411-y)
Supplement: Supplementary file 5 — Supplementary Data 2 [file 41467_2023_43411_MOESM5_ESM.zip › Supplementary Data 2_Vp_MlaDEF_AF2.pdb]

MODEL     1                                                                     
ATOM      1  N   MET A   1     -20.406  21.422 -18.266  1.00 28.02           N  
ATOM      2  CA  MET A   1     -21.281  21.078 -17.156  1.00 28.02           C  
ATOM      3  C   MET A   1     -20.531  20.266 -16.109  1.00 28.02           C  
ATOM      4  CB  MET A   1     -22.500  20.281 -17.656  1.00 28.02           C  
ATOM      5  O   MET A   1     -20.016  19.188 -16.406  1.00 28.02           O  
ATOM      6  CG  MET A   1     -23.781  21.094 -17.672  1.00 28.02           C  
ATOM      7  SD  MET A   1     -25.203  20.141 -18.344  1.00 28.02           S  
ATOM      8  CE  MET A   1     -26.562  21.266 -17.953  1.00 28.02           C  
ATOM      9  N   LYS A   2     -19.922  20.797 -15.078  1.00 44.53           N  
ATOM     10  CA  LYS A   2     -19.078  20.234 -14.031  1.00 44.53           C  
ATOM     11  C   LYS A   2     -19.734  18.984 -13.422  1.00 44.53           C  
ATOM     12  CB  LYS A   2     -18.797  21.266 -12.938  1.00 44.53           C  
ATOM     13  O   LYS A   2     -20.891  19.031 -12.992  1.00 44.53           O  
ATOM     14  CG  LYS A   2     -17.516  22.062 -13.148  1.00 44.53           C  
ATOM     15  CD  LYS A   2     -17.266  23.031 -12.008  1.00 44.53           C  
ATOM     16  CE  LYS A   2     -16.016  23.859 -12.242  1.00 44.53           C  
ATOM     17  NZ  LYS A   2     -15.828  24.891 -11.180  1.00 44.53           N  
ATOM     18  N   TRP A   3     -19.578  18.000 -13.891  1.00 49.38           N  
ATOM     19  CA  TRP A   3     -20.219  16.812 -13.375  1.00 49.38           C  
ATOM     20  C   TRP A   3     -20.266  16.828 -11.852  1.00 49.38           C  
ATOM     21  CB  TRP A   3     -19.500  15.547 -13.867  1.00 49.38           C  
ATOM     22  O   TRP A   3     -19.250  17.031 -11.195  1.00 49.38           O  
ATOM     23  CG  TRP A   3     -19.859  15.148 -15.266  1.00 49.38           C  
ATOM     24  CD1 TRP A   3     -20.016  15.969 -16.344  1.00 49.38           C  
ATOM     25  CD2 TRP A   3     -20.094  13.812 -15.734  1.00 49.38           C  
ATOM     26  CE2 TRP A   3     -20.391  13.906 -17.109  1.00 49.38           C  
ATOM     27  CE3 TRP A   3     -20.078  12.555 -15.117  1.00 49.38           C  
ATOM     28  NE1 TRP A   3     -20.344  15.227 -17.453  1.00 49.38           N  
ATOM     29  CH2 TRP A   3     -20.672  11.562 -17.266  1.00 49.38           C  
ATOM     30  CZ2 TRP A   3     -20.688  12.781 -17.891  1.00 49.38           C  
ATOM     31  CZ3 TRP A   3     -20.375  11.438 -15.891  1.00 49.38           C  
ATOM     32  N   THR A   4     -21.406  17.094 -11.297  1.00 53.19           N  
ATOM     33  CA  THR A   4     -21.656  17.062  -9.859  1.00 53.19           C  
ATOM     34  C   THR A   4     -21.094  15.781  -9.234  1.00 53.19           C  
ATOM     35  CB  THR A   4     -23.156  17.172  -9.547  1.00 53.19           C  
ATOM     36  O   THR A   4     -20.891  14.781  -9.930  1.00 53.19           O  
ATOM     37  CG2 THR A   4     -23.656  18.594  -9.773  1.00 53.19           C  
ATOM     38  OG1 THR A   4     -23.875  16.266 -10.406  1.00 53.19           O  
ATOM     39  N   THR A   5     -20.484  15.922  -8.172  1.00 58.44           N  
ATOM     40  CA  THR A   5     -19.953  14.805  -7.402  1.00 58.44           C  
ATOM     41  C   THR A   5     -20.922  13.625  -7.418  1.00 58.44           C  
ATOM     42  CB  THR A   5     -19.656  15.219  -5.949  1.00 58.44           C  
ATOM     43  O   THR A   5     -20.500  12.477  -7.570  1.00 58.44           O  
ATOM     44  CG2 THR A   5     -18.391  14.562  -5.434  1.00 58.44           C  
ATOM     45  OG1 THR A   5     -19.516  16.641  -5.883  1.00 58.44           O  
ATOM     46  N   GLU A   6     -22.188  13.961  -7.402  1.00 58.66           N  
ATOM     47  CA  GLU A   6     -23.203  12.930  -7.410  1.00 58.66           C  
ATOM     48  C   GLU A   6     -23.250  12.203  -8.750  1.00 58.66           C  
ATOM     49  CB  GLU A   6     -24.578  13.531  -7.094  1.00 58.66           C  
ATOM     50  O   GLU A   6     -23.438  10.984  -8.797  1.00 58.66           O  
ATOM     51  CG  GLU A   6     -24.703  14.086  -5.684  1.00 58.66           C  
ATOM     52  CD  GLU A   6     -24.469  15.586  -5.605  1.00 58.66           C  
ATOM     53  OE1 GLU A   6     -24.672  16.172  -4.520  1.00 58.66           O  
ATOM     54  OE2 GLU A   6     -24.094  16.188  -6.637  1.00 58.66           O  
ATOM     55  N   ALA A   7     -23.109  12.922  -9.797  1.00 60.91           N  
ATOM     56  CA  ALA A   7     -23.141  12.320 -11.133  1.00 60.91           C  
ATOM     57  C   ALA A   7     -21.938  11.406 -11.352  1.00 60.91           C  
ATOM     58  CB  ALA A   7     -23.188  13.414 -12.195  1.00 60.91           C  
ATOM     59  O   ALA A   7     -22.062  10.359 -11.992  1.00 60.91           O  
ATOM     60  N   LYS A   8     -20.906  11.789 -10.773  1.00 61.53           N  
ATOM     61  CA  LYS A   8     -19.703  10.969 -10.914  1.00 61.53           C  
ATOM     62  C   LYS A   8     -19.844   9.641 -10.172  1.00 61.53           C  
ATOM     63  CB  LYS A   8     -18.469  11.727 -10.398  1.00 61.53           C  
ATOM     64  O   LYS A   8     -19.500   8.586 -10.703  1.00 61.53           O  
ATOM     65  CG  LYS A   8     -17.969  12.805 -11.344  1.00 61.53           C  
ATOM     66  CD  LYS A   8     -16.734  13.508 -10.789  1.00 61.53           C  
ATOM     67  CE  LYS A   8     -16.328  14.688 -11.656  1.00 61.53           C  
ATOM     68  NZ  LYS A   8     -15.125  15.391 -11.102  1.00 61.53           N  
ATOM     69  N   VAL A   9     -20.438   9.773  -9.016  1.00 61.66           N  
ATOM     70  CA  VAL A   9     -20.656   8.562  -8.234  1.00 61.66           C  
ATOM     71  C   VAL A   9     -21.703   7.688  -8.914  1.00 61.66           C  
ATOM     72  CB  VAL A   9     -21.094   8.891  -6.789  1.00 61.66           C  
ATOM     73  O   VAL A   9     -21.562   6.461  -8.953  1.00 61.66           O  
ATOM     74  CG1 VAL A   9     -21.500   7.621  -6.047  1.00 61.66           C  
ATOM     75  CG2 VAL A   9     -19.969   9.617  -6.043  1.00 61.66           C  
ATOM     76  N   GLY A  10     -22.703   8.359  -9.414  1.00 59.47           N  
ATOM     77  CA  GLY A  10     -23.703   7.613 -10.148  1.00 59.47           C  
ATOM     78  C   GLY A  10     -23.156   6.922 -11.383  1.00 59.47           C  
ATOM     79  O   GLY A  10     -23.438   5.738 -11.609  1.00 59.47           O  
ATOM     80  N   ALA A  11     -22.359   7.582 -12.148  1.00 63.88           N  
ATOM     81  CA  ALA A  11     -21.766   6.996 -13.352  1.00 63.88           C  
ATOM     82  C   ALA A  11     -20.812   5.867 -13.000  1.00 63.88           C  
ATOM     83  CB  ALA A  11     -21.047   8.070 -14.172  1.00 63.88           C  
ATOM     84  O   ALA A  11     -20.797   4.820 -13.656  1.00 63.88           O  
ATOM     85  N   PHE A  12     -20.203   6.047 -11.977  1.00 64.94           N  
ATOM     86  CA  PHE A  12     -19.250   5.035 -11.508  1.00 64.94           C  
ATOM     87  C   PHE A  12     -19.984   3.779 -11.055  1.00 64.94           C  
ATOM     88  CB  PHE A  12     -18.406   5.590 -10.367  1.00 64.94           C  
ATOM     89  O   PHE A  12     -19.594   2.664 -11.398  1.00 64.94           O  
ATOM     90  CG  PHE A  12     -17.359   4.625  -9.867  1.00 64.94           C  
ATOM     91  CD1 PHE A  12     -17.625   3.787  -8.789  1.00 64.94           C  
ATOM     92  CD2 PHE A  12     -16.109   4.555 -10.469  1.00 64.94           C  
ATOM     93  CE1 PHE A  12     -16.672   2.893  -8.328  1.00 64.94           C  
ATOM     94  CE2 PHE A  12     -15.148   3.664 -10.016  1.00 64.94           C  
ATOM     95  CZ  PHE A  12     -15.430   2.834  -8.938  1.00 64.94           C  
ATOM     96  N   THR A  13     -20.969   3.994 -10.359  1.00 60.81           N  
ATOM     97  CA  THR A  13     -21.750   2.867  -9.859  1.00 60.81           C  
ATOM     98  C   THR A  13     -22.453   2.158 -11.008  1.00 60.81           C  
ATOM     99  CB  THR A  13     -22.781   3.322  -8.820  1.00 60.81           C  
ATOM    100  O   THR A  13     -22.484   0.926 -11.062  1.00 60.81           O  
ATOM    101  CG2 THR A  13     -23.453   2.125  -8.148  1.00 60.81           C  
ATOM    102  OG1 THR A  13     -22.125   4.109  -7.816  1.00 60.81           O  
ATOM    103  N   ILE A  14     -22.891   2.963 -11.945  1.00 61.81           N  
ATOM    104  CA  ILE A  14     -23.609   2.377 -13.086  1.00 61.81           C  
ATOM    105  C   ILE A  14     -22.625   1.586 -13.945  1.00 61.81           C  
ATOM    106  CB  ILE A  14     -24.312   3.459 -13.930  1.00 61.81           C  
ATOM    107  O   ILE A  14     -22.906   0.460 -14.359  1.00 61.81           O  
ATOM    108  CG1 ILE A  14     -25.531   3.998 -13.188  1.00 61.81           C  
ATOM    109  CG2 ILE A  14     -24.703   2.900 -15.297  1.00 61.81           C  
ATOM    110  CD1 ILE A  14     -26.219   5.176 -13.875  1.00 61.81           C  
ATOM    111  N   ILE A  15     -21.422   2.102 -14.078  1.00 65.44           N  
ATOM    112  CA  ILE A  15     -20.406   1.413 -14.875  1.00 65.44           C  
ATOM    113  C   ILE A  15     -19.953   0.160 -14.133  1.00 65.44           C  
ATOM    114  CB  ILE A  15     -19.219   2.334 -15.172  1.00 65.44           C  
ATOM    115  O   ILE A  15     -19.734  -0.888 -14.750  1.00 65.44           O  
ATOM    116  CG1 ILE A  15     -19.609   3.434 -16.172  1.00 65.44           C  
ATOM    117  CG2 ILE A  15     -18.031   1.522 -15.711  1.00 65.44           C  
ATOM    118  CD1 ILE A  15     -18.562   4.508 -16.359  1.00 65.44           C  
ATOM    119  N   GLY A  16     -19.953   0.276 -12.898  1.00 61.31           N  
ATOM    120  CA  GLY A  16     -19.594  -0.882 -12.102  1.00 61.31           C  
ATOM    121  C   GLY A  16     -20.609  -1.996 -12.164  1.00 61.31           C  
ATOM    122  O   GLY A  16     -20.250  -3.168 -12.312  1.00 61.31           O  
ATOM    123  N   ILE A  17     -21.875  -1.586 -12.141  1.00 59.50           N  
ATOM    124  CA  ILE A  17     -22.953  -2.566 -12.211  1.00 59.50           C  
ATOM    125  C   ILE A  17     -22.984  -3.188 -13.609  1.00 59.50           C  
ATOM    126  CB  ILE A  17     -24.312  -1.931 -11.867  1.00 59.50           C  
ATOM    127  O   ILE A  17     -23.156  -4.402 -13.750  1.00 59.50           O  
ATOM    128  CG1 ILE A  17     -24.375  -1.577 -10.375  1.00 59.50           C  
ATOM    129  CG2 ILE A  17     -25.469  -2.869 -12.258  1.00 59.50           C  
ATOM    130  CD1 ILE A  17     -25.625  -0.789  -9.984  1.00 59.50           C  
ATOM    131  N   VAL A  18     -22.750  -2.424 -14.609  1.00 62.47           N  
ATOM    132  CA  VAL A  18     -22.734  -2.920 -15.984  1.00 62.47           C  
ATOM    133  C   VAL A  18     -21.562  -3.871 -16.188  1.00 62.47           C  
ATOM    134  CB  VAL A  18     -22.672  -1.763 -17.000  1.00 62.47           C  
ATOM    135  O   VAL A  18     -21.719  -4.938 -16.781  1.00 62.47           O  
ATOM    136  CG1 VAL A  18     -22.344  -2.293 -18.406  1.00 62.47           C  
ATOM    137  CG2 VAL A  18     -23.984  -0.985 -17.016  1.00 62.47           C  
ATOM    138  N   LEU A  19     -20.547  -3.500 -15.555  1.00 63.31           N  
ATOM    139  CA  LEU A  19     -19.359  -4.352 -15.672  1.00 63.31           C  
ATOM    140  C   LEU A  19     -19.547  -5.641 -14.883  1.00 63.31           C  
ATOM    141  CB  LEU A  19     -18.125  -3.611 -15.188  1.00 63.31           C  
ATOM    142  O   LEU A  19     -19.094  -6.707 -15.305  1.00 63.31           O  
ATOM    143  CG  LEU A  19     -17.297  -2.893 -16.266  1.00 63.31           C  
ATOM    144  CD1 LEU A  19     -16.406  -1.827 -15.625  1.00 63.31           C  
ATOM    145  CD2 LEU A  19     -16.453  -3.893 -17.047  1.00 63.31           C  
ATOM    146  N   PHE A  20     -20.281  -5.453 -13.859  1.00 61.22           N  
ATOM    147  CA  PHE A  20     -20.562  -6.629 -13.047  1.00 61.22           C  
ATOM    148  C   PHE A  20     -21.531  -7.570 -13.766  1.00 61.22           C  
ATOM    149  CB  PHE A  20     -21.156  -6.219 -11.695  1.00 61.22           C  
ATOM    150  O   PHE A  20     -21.297  -8.781 -13.805  1.00 61.22           O  
ATOM    151  CG  PHE A  20     -21.219  -7.344 -10.695  1.00 61.22           C  
ATOM    152  CD1 PHE A  20     -22.422  -7.965 -10.398  1.00 61.22           C  
ATOM    153  CD2 PHE A  20     -20.062  -7.777 -10.047  1.00 61.22           C  
ATOM    154  CE1 PHE A  20     -22.484  -9.000  -9.469  1.00 61.22           C  
ATOM    155  CE2 PHE A  20     -20.125  -8.812  -9.117  1.00 61.22           C  
ATOM    156  CZ  PHE A  20     -21.328  -9.430  -8.836  1.00 61.22           C  
ATOM    157  N   ILE A  21     -22.500  -6.996 -14.344  1.00 61.38           N  
ATOM    158  CA  ILE A  21     -23.469  -7.785 -15.094  1.00 61.38           C  
ATOM    159  C   ILE A  21     -22.781  -8.398 -16.312  1.00 61.38           C  
ATOM    160  CB  ILE A  21     -24.672  -6.930 -15.531  1.00 61.38           C  
ATOM    161  O   ILE A  21     -22.984  -9.578 -16.625  1.00 61.38           O  
ATOM    162  CG1 ILE A  21     -25.500  -6.523 -14.312  1.00 61.38           C  
ATOM    163  CG2 ILE A  21     -25.531  -7.684 -16.547  1.00 61.38           C  
ATOM    164  CD1 ILE A  21     -26.641  -5.566 -14.633  1.00 61.38           C  
ATOM    165  N   ALA A  22     -21.875  -7.621 -16.859  1.00 62.09           N  
ATOM    166  CA  ALA A  22     -21.141  -8.133 -18.016  1.00 62.09           C  
ATOM    167  C   ALA A  22     -20.188  -9.250 -17.594  1.00 62.09           C  
ATOM    168  CB  ALA A  22     -20.375  -7.004 -18.688  1.00 62.09           C  
ATOM    169  O   ALA A  22     -20.016 -10.227 -18.328  1.00 62.09           O  
ATOM    170  N   GLY A  23     -19.641  -9.094 -16.500  1.00 60.81           N  
ATOM    171  CA  GLY A  23     -18.781 -10.133 -15.961  1.00 60.81           C  
ATOM    172  C   GLY A  23     -19.516 -11.422 -15.664  1.00 60.81           C  
ATOM    173  O   GLY A  23     -19.047 -12.508 -16.000  1.00 60.81           O  
ATOM    174  N   ILE A  24     -20.734 -11.242 -15.078  1.00 57.78           N  
ATOM    175  CA  ILE A  24     -21.547 -12.406 -14.773  1.00 57.78           C  
ATOM    176  C   ILE A  24     -22.000 -13.078 -16.078  1.00 57.78           C  
ATOM    177  CB  ILE A  24     -22.781 -12.023 -13.914  1.00 57.78           C  
ATOM    178  O   ILE A  24     -21.969 -14.305 -16.188  1.00 57.78           O  
ATOM    179  CG1 ILE A  24     -22.344 -11.641 -12.500  1.00 57.78           C  
ATOM    180  CG2 ILE A  24     -23.797 -13.172 -13.891  1.00 57.78           C  
ATOM    181  CD1 ILE A  24     -23.469 -11.148 -11.617  1.00 57.78           C  
ATOM    182  N   LEU A  25     -22.328 -12.258 -17.000  1.00 58.94           N  
ATOM    183  CA  LEU A  25     -22.781 -12.805 -18.281  1.00 58.94           C  
ATOM    184  C   LEU A  25     -21.625 -13.484 -19.016  1.00 58.94           C  
ATOM    185  CB  LEU A  25     -23.375 -11.695 -19.156  1.00 58.94           C  
ATOM    186  O   LEU A  25     -21.812 -14.516 -19.656  1.00 58.94           O  
ATOM    187  CG  LEU A  25     -24.734 -11.156 -18.734  1.00 58.94           C  
ATOM    188  CD1 LEU A  25     -25.094  -9.898 -19.516  1.00 58.94           C  
ATOM    189  CD2 LEU A  25     -25.812 -12.227 -18.906  1.00 58.94           C  
ATOM    190  N   PHE A  26     -20.562 -12.922 -18.844  1.00 57.25           N  
ATOM    191  CA  PHE A  26     -19.391 -13.477 -19.516  1.00 57.25           C  
ATOM    192  C   PHE A  26     -18.938 -14.758 -18.812  1.00 57.25           C  
ATOM    193  CB  PHE A  26     -18.250 -12.461 -19.531  1.00 57.25           C  
ATOM    194  O   PHE A  26     -18.703 -15.773 -19.484  1.00 57.25           O  
ATOM    195  CG  PHE A  26     -17.016 -12.945 -20.250  1.00 57.25           C  
ATOM    196  CD1 PHE A  26     -15.938 -13.461 -19.531  1.00 57.25           C  
ATOM    197  CD2 PHE A  26     -16.938 -12.883 -21.625  1.00 57.25           C  
ATOM    198  CE1 PHE A  26     -14.797 -13.906 -20.203  1.00 57.25           C  
ATOM    199  CE2 PHE A  26     -15.805 -13.328 -22.297  1.00 57.25           C  
ATOM    200  CZ  PHE A  26     -14.734 -13.844 -21.578  1.00 57.25           C  
ATOM    201  N   VAL A  27     -18.891 -14.617 -17.516  1.00 53.50           N  
ATOM    202  CA  VAL A  27     -18.438 -15.789 -16.781  1.00 53.50           C  
ATOM    203  C   VAL A  27     -19.516 -16.875 -16.812  1.00 53.50           C  
ATOM    204  CB  VAL A  27     -18.078 -15.438 -15.328  1.00 53.50           C  
ATOM    205  O   VAL A  27     -19.203 -18.062 -16.875  1.00 53.50           O  
ATOM    206  CG1 VAL A  27     -17.812 -16.703 -14.516  1.00 53.50           C  
ATOM    207  CG2 VAL A  27     -16.859 -14.516 -15.281  1.00 53.50           C  
ATOM    208  N   GLY A  28     -20.797 -16.406 -16.703  1.00 50.91           N  
ATOM    209  CA  GLY A  28     -21.891 -17.359 -16.734  1.00 50.91           C  
ATOM    210  C   GLY A  28     -22.250 -17.828 -18.125  1.00 50.91           C  
ATOM    211  O   GLY A  28     -23.125 -18.672 -18.297  1.00 50.91           O  
ATOM    212  N   ARG A  29     -21.391 -17.625 -19.109  1.00 52.28           N  
ATOM    213  CA  ARG A  29     -21.641 -18.031 -20.484  1.00 52.28           C  
ATOM    214  C   ARG A  29     -23.109 -17.812 -20.859  1.00 52.28           C  
ATOM    215  CB  ARG A  29     -21.250 -19.484 -20.703  1.00 52.28           C  
ATOM    216  O   ARG A  29     -23.719 -18.672 -21.484  1.00 52.28           O  
ATOM    217  CG  ARG A  29     -19.750 -19.719 -20.844  1.00 52.28           C  
ATOM    218  CD  ARG A  29     -19.438 -21.156 -21.234  1.00 52.28           C  
ATOM    219  NE  ARG A  29     -18.000 -21.328 -21.469  1.00 52.28           N  
ATOM    220  NH1 ARG A  29     -18.172 -23.578 -22.016  1.00 52.28           N  
ATOM    221  NH2 ARG A  29     -16.125 -22.547 -22.031  1.00 52.28           N  
ATOM    222  CZ  ARG A  29     -17.438 -22.484 -21.844  1.00 52.28           C  
ATOM    223  N   ILE A  30     -23.844 -16.969 -20.172  1.00 46.00           N  
ATOM    224  CA  ILE A  30     -25.234 -16.734 -20.516  1.00 46.00           C  
ATOM    225  C   ILE A  30     -25.312 -15.930 -21.812  1.00 46.00           C  
ATOM    226  CB  ILE A  30     -25.984 -16.000 -19.391  1.00 46.00           C  
ATOM    227  O   ILE A  30     -24.844 -14.781 -21.859  1.00 46.00           O  
ATOM    228  CG1 ILE A  30     -25.859 -16.781 -18.078  1.00 46.00           C  
ATOM    229  CG2 ILE A  30     -27.453 -15.789 -19.766  1.00 46.00           C  
ATOM    230  CD1 ILE A  30     -26.422 -16.047 -16.859  1.00 46.00           C  
ATOM    231  N   ASP A  31     -25.281 -16.672 -22.984  1.00 48.47           N  
ATOM    232  CA  ASP A  31     -25.484 -15.992 -24.266  1.00 48.47           C  
ATOM    233  C   ASP A  31     -26.859 -15.344 -24.328  1.00 48.47           C  
ATOM    234  CB  ASP A  31     -25.312 -16.984 -25.422  1.00 48.47           C  
ATOM    235  O   ASP A  31     -27.875 -16.031 -24.500  1.00 48.47           O  
ATOM    236  CG  ASP A  31     -24.016 -16.781 -26.188  1.00 48.47           C  
ATOM    237  OD1 ASP A  31     -23.406 -15.711 -26.078  1.00 48.47           O  
ATOM    238  OD2 ASP A  31     -23.625 -17.719 -26.922  1.00 48.47           O  
ATOM    239  N   ILE A  32     -27.250 -14.328 -23.875  1.00 46.22           N  
ATOM    240  CA  ILE A  32     -28.516 -13.641 -24.016  1.00 46.22           C  
ATOM    241  C   ILE A  32     -28.938 -13.656 -25.484  1.00 46.22           C  
ATOM    242  CB  ILE A  32     -28.453 -12.188 -23.500  1.00 46.22           C  
ATOM    243  O   ILE A  32     -30.125 -13.531 -25.797  1.00 46.22           O  
ATOM    244  CG1 ILE A  32     -27.875 -12.156 -22.078  1.00 46.22           C  
ATOM    245  CG2 ILE A  32     -29.828 -11.523 -23.547  1.00 46.22           C  
ATOM    246  CD1 ILE A  32     -27.500 -10.766 -21.594  1.00 46.22           C  
ATOM    247  N   TRP A  33     -28.078 -13.570 -26.484  1.00 47.03           N  
ATOM    248  CA  TRP A  33     -28.469 -13.672 -27.891  1.00 47.03           C  
ATOM    249  C   TRP A  33     -28.469 -15.125 -28.359  1.00 47.03           C  
ATOM    250  CB  TRP A  33     -27.547 -12.836 -28.781  1.00 47.03           C  
ATOM    251  O   TRP A  33     -27.641 -15.508 -29.188  1.00 47.03           O  
ATOM    252  CG  TRP A  33     -27.703 -11.352 -28.594  1.00 47.03           C  
ATOM    253  CD1 TRP A  33     -27.203 -10.594 -27.562  1.00 47.03           C  
ATOM    254  CD2 TRP A  33     -28.406 -10.453 -29.453  1.00 47.03           C  
ATOM    255  CE2 TRP A  33     -28.297  -9.164 -28.891  1.00 47.03           C  
ATOM    256  CE3 TRP A  33     -29.125 -10.617 -30.641  1.00 47.03           C  
ATOM    257  NE1 TRP A  33     -27.562  -9.273 -27.750  1.00 47.03           N  
ATOM    258  CH2 TRP A  33     -29.578  -8.227 -30.656  1.00 47.03           C  
ATOM    259  CZ2 TRP A  33     -28.875  -8.039 -29.484  1.00 47.03           C  
ATOM    260  CZ3 TRP A  33     -29.703  -9.500 -31.234  1.00 47.03           C  
ATOM    261  N   ALA A  34     -28.906 -16.047 -27.594  1.00 50.88           N  
ATOM    262  CA  ALA A  34     -28.953 -17.469 -27.891  1.00 50.88           C  
ATOM    263  C   ALA A  34     -29.609 -17.734 -29.234  1.00 50.88           C  
ATOM    264  CB  ALA A  34     -29.688 -18.219 -26.781  1.00 50.88           C  
ATOM    265  O   ALA A  34     -30.672 -17.172 -29.531  1.00 50.88           O  
ATOM    266  N   LYS A  35     -28.859 -18.219 -30.250  1.00 61.31           N  
ATOM    267  CA  LYS A  35     -29.422 -18.719 -31.484  1.00 61.31           C  
ATOM    268  C   LYS A  35     -30.516 -19.750 -31.219  1.00 61.31           C  
ATOM    269  CB  LYS A  35     -28.328 -19.344 -32.375  1.00 61.31           C  
ATOM    270  O   LYS A  35     -30.594 -20.312 -30.125  1.00 61.31           O  
ATOM    271  CG  LYS A  35     -27.328 -18.328 -32.906  1.00 61.31           C  
ATOM    272  CD  LYS A  35     -26.281 -19.000 -33.781  1.00 61.31           C  
ATOM    273  CE  LYS A  35     -25.250 -18.000 -34.312  1.00 61.31           C  
ATOM    274  NZ  LYS A  35     -24.203 -18.656 -35.125  1.00 61.31           N  
ATOM    275  N   PRO A  36     -31.516 -19.828 -32.125  1.00 70.50           N  
ATOM    276  CA  PRO A  36     -32.531 -20.875 -31.984  1.00 70.50           C  
ATOM    277  C   PRO A  36     -31.953 -22.266 -31.734  1.00 70.50           C  
ATOM    278  CB  PRO A  36     -33.281 -20.828 -33.312  1.00 70.50           C  
ATOM    279  O   PRO A  36     -30.953 -22.625 -32.344  1.00 70.50           O  
ATOM    280  CG  PRO A  36     -32.500 -19.828 -34.125  1.00 70.50           C  
ATOM    281  CD  PRO A  36     -31.406 -19.266 -33.281  1.00 70.50           C  
ATOM    282  N   GLN A  37     -32.375 -22.812 -30.641  1.00 80.94           N  
ATOM    283  CA  GLN A  37     -31.781 -24.062 -30.188  1.00 80.94           C  
ATOM    284  C   GLN A  37     -32.750 -25.219 -30.312  1.00 80.94           C  
ATOM    285  CB  GLN A  37     -31.281 -23.938 -28.750  1.00 80.94           C  
ATOM    286  O   GLN A  37     -33.969 -25.031 -30.297  1.00 80.94           O  
ATOM    287  CG  GLN A  37     -30.172 -22.906 -28.562  1.00 80.94           C  
ATOM    288  CD  GLN A  37     -29.703 -22.797 -27.125  1.00 80.94           C  
ATOM    289  NE2 GLN A  37     -28.594 -22.109 -26.922  1.00 80.94           N  
ATOM    290  OE1 GLN A  37     -30.328 -23.344 -26.219  1.00 80.94           O  
ATOM    291  N   MET A  38     -32.375 -26.359 -30.797  1.00 86.25           N  
ATOM    292  CA  MET A  38     -33.125 -27.609 -30.781  1.00 86.25           C  
ATOM    293  C   MET A  38     -32.688 -28.484 -29.609  1.00 86.25           C  
ATOM    294  CB  MET A  38     -32.938 -28.359 -32.094  1.00 86.25           C  
ATOM    295  O   MET A  38     -31.547 -28.422 -29.172  1.00 86.25           O  
ATOM    296  CG  MET A  38     -31.516 -28.844 -32.344  1.00 86.25           C  
ATOM    297  SD  MET A  38     -31.344 -29.734 -33.938  1.00 86.25           S  
ATOM    298  CE  MET A  38     -29.578 -30.125 -33.906  1.00 86.25           C  
ATOM    299  N   THR A  39     -33.656 -29.188 -29.078  1.00 92.12           N  
ATOM    300  CA  THR A  39     -33.406 -30.062 -27.938  1.00 92.12           C  
ATOM    301  C   THR A  39     -33.375 -31.531 -28.391  1.00 92.12           C  
ATOM    302  CB  THR A  39     -34.469 -29.891 -26.844  1.00 92.12           C  
ATOM    303  O   THR A  39     -34.312 -32.000 -29.016  1.00 92.12           O  
ATOM    304  CG2 THR A  39     -34.094 -30.656 -25.578  1.00 92.12           C  
ATOM    305  OG1 THR A  39     -34.594 -28.500 -26.531  1.00 92.12           O  
ATOM    306  N   ILE A  40     -32.281 -32.125 -28.109  1.00 92.38           N  
ATOM    307  CA  ILE A  40     -32.094 -33.531 -28.406  1.00 92.38           C  
ATOM    308  C   ILE A  40     -31.797 -34.312 -27.109  1.00 92.38           C  
ATOM    309  CB  ILE A  40     -30.969 -33.781 -29.438  1.00 92.38           C  
ATOM    310  O   ILE A  40     -31.062 -33.812 -26.250  1.00 92.38           O  
ATOM    311  CG1 ILE A  40     -31.297 -33.031 -30.750  1.00 92.38           C  
ATOM    312  CG2 ILE A  40     -30.750 -35.250 -29.672  1.00 92.38           C  
ATOM    313  CD1 ILE A  40     -30.953 -33.844 -32.000  1.00 92.38           C  
ATOM    314  N   THR A  41     -32.406 -35.375 -26.938  1.00 93.19           N  
ATOM    315  CA  THR A  41     -32.188 -36.219 -25.750  1.00 93.19           C  
ATOM    316  C   THR A  41     -31.375 -37.469 -26.109  1.00 93.19           C  
ATOM    317  CB  THR A  41     -33.531 -36.625 -25.109  1.00 93.19           C  
ATOM    318  O   THR A  41     -31.641 -38.094 -27.125  1.00 93.19           O  
ATOM    319  CG2 THR A  41     -33.562 -36.250 -23.641  1.00 93.19           C  
ATOM    320  OG1 THR A  41     -34.594 -35.969 -25.797  1.00 93.19           O  
ATOM    321  N   GLY A  42     -30.344 -37.719 -25.312  1.00 91.38           N  
ATOM    322  CA  GLY A  42     -29.500 -38.875 -25.516  1.00 91.38           C  
ATOM    323  C   GLY A  42     -29.500 -39.844 -24.328  1.00 91.38           C  
ATOM    324  O   GLY A  42     -29.406 -39.406 -23.172  1.00 91.38           O  
ATOM    325  N   ASP A  43     -29.641 -41.094 -24.609  1.00 89.38           N  
ATOM    326  CA  ASP A  43     -29.578 -42.125 -23.594  1.00 89.38           C  
ATOM    327  C   ASP A  43     -28.172 -42.750 -23.500  1.00 89.38           C  
ATOM    328  CB  ASP A  43     -30.594 -43.250 -23.875  1.00 89.38           C  
ATOM    329  O   ASP A  43     -27.703 -43.375 -24.438  1.00 89.38           O  
ATOM    330  CG  ASP A  43     -32.031 -42.750 -23.781  1.00 89.38           C  
ATOM    331  OD1 ASP A  43     -32.375 -42.000 -22.828  1.00 89.38           O  
ATOM    332  OD2 ASP A  43     -32.844 -43.094 -24.672  1.00 89.38           O  
ATOM    333  N   PHE A  44     -27.547 -42.531 -22.375  1.00 89.00           N  
ATOM    334  CA  PHE A  44     -26.188 -43.000 -22.156  1.00 89.00           C  
ATOM    335  C   PHE A  44     -26.141 -44.031 -21.031  1.00 89.00           C  
ATOM    336  CB  PHE A  44     -25.234 -41.844 -21.844  1.00 89.00           C  
ATOM    337  O   PHE A  44     -26.984 -43.969 -20.125  1.00 89.00           O  
ATOM    338  CG  PHE A  44     -25.047 -40.875 -23.000  1.00 89.00           C  
ATOM    339  CD1 PHE A  44     -23.953 -40.969 -23.828  1.00 89.00           C  
ATOM    340  CD2 PHE A  44     -25.984 -39.875 -23.250  1.00 89.00           C  
ATOM    341  CE1 PHE A  44     -23.781 -40.094 -24.891  1.00 89.00           C  
ATOM    342  CE2 PHE A  44     -25.828 -39.000 -24.297  1.00 89.00           C  
ATOM    343  CZ  PHE A  44     -24.719 -39.094 -25.125  1.00 89.00           C  
ATOM    344  N   THR A  45     -25.219 -44.938 -21.125  1.00 82.12           N  
ATOM    345  CA  THR A  45     -25.016 -45.875 -20.031  1.00 82.12           C  
ATOM    346  C   THR A  45     -24.234 -45.250 -18.891  1.00 82.12           C  
ATOM    347  CB  THR A  45     -24.281 -47.156 -20.531  1.00 82.12           C  
ATOM    348  O   THR A  45     -24.562 -45.438 -17.719  1.00 82.12           O  
ATOM    349  CG2 THR A  45     -25.219 -48.062 -21.281  1.00 82.12           C  
ATOM    350  OG1 THR A  45     -23.203 -46.750 -21.391  1.00 82.12           O  
ATOM    351  N   GLN A  46     -23.188 -44.531 -19.312  1.00 80.62           N  
ATOM    352  CA  GLN A  46     -22.344 -43.875 -18.312  1.00 80.62           C  
ATOM    353  C   GLN A  46     -21.812 -42.531 -18.828  1.00 80.62           C  
ATOM    354  CB  GLN A  46     -21.172 -44.781 -17.922  1.00 80.62           C  
ATOM    355  O   GLN A  46     -21.422 -42.438 -20.000  1.00 80.62           O  
ATOM    356  CG  GLN A  46     -20.453 -44.344 -16.656  1.00 80.62           C  
ATOM    357  CD  GLN A  46     -19.422 -45.344 -16.188  1.00 80.62           C  
ATOM    358  NE2 GLN A  46     -18.672 -44.969 -15.141  1.00 80.62           N  
ATOM    359  OE1 GLN A  46     -19.281 -46.438 -16.750  1.00 80.62           O  
ATOM    360  N   VAL A  47     -21.922 -41.562 -17.969  1.00 79.81           N  
ATOM    361  CA  VAL A  47     -21.422 -40.250 -18.328  1.00 79.81           C  
ATOM    362  C   VAL A  47     -20.531 -39.688 -17.234  1.00 79.81           C  
ATOM    363  CB  VAL A  47     -22.578 -39.250 -18.609  1.00 79.81           C  
ATOM    364  O   VAL A  47     -20.859 -38.688 -16.594  1.00 79.81           O  
ATOM    365  CG1 VAL A  47     -23.234 -39.562 -19.969  1.00 79.81           C  
ATOM    366  CG2 VAL A  47     -23.609 -39.312 -17.484  1.00 79.81           C  
ATOM    367  N   ASN A  48     -19.328 -40.250 -17.094  1.00 73.44           N  
ATOM    368  CA  ASN A  48     -18.422 -39.844 -16.016  1.00 73.44           C  
ATOM    369  C   ASN A  48     -17.906 -38.438 -16.234  1.00 73.44           C  
ATOM    370  CB  ASN A  48     -17.250 -40.812 -15.898  1.00 73.44           C  
ATOM    371  O   ASN A  48     -17.250 -38.156 -17.234  1.00 73.44           O  
ATOM    372  CG  ASN A  48     -17.641 -42.094 -15.188  1.00 73.44           C  
ATOM    373  ND2 ASN A  48     -16.797 -43.125 -15.328  1.00 73.44           N  
ATOM    374  OD1 ASN A  48     -18.672 -42.188 -14.523  1.00 73.44           O  
ATOM    375  N   GLY A  49     -18.266 -37.562 -15.305  1.00 71.31           N  
ATOM    376  CA  GLY A  49     -17.703 -36.219 -15.297  1.00 71.31           C  
ATOM    377  C   GLY A  49     -18.547 -35.219 -16.047  1.00 71.31           C  
ATOM    378  O   GLY A  49     -18.219 -34.031 -16.078  1.00 71.31           O  
ATOM    379  N   LEU A  50     -19.594 -35.625 -16.688  1.00 76.88           N  
ATOM    380  CA  LEU A  50     -20.469 -34.719 -17.438  1.00 76.88           C  
ATOM    381  C   LEU A  50     -21.344 -33.906 -16.500  1.00 76.88           C  
ATOM    382  CB  LEU A  50     -21.344 -35.500 -18.422  1.00 76.88           C  
ATOM    383  O   LEU A  50     -21.938 -34.438 -15.562  1.00 76.88           O  
ATOM    384  CG  LEU A  50     -21.938 -34.719 -19.578  1.00 76.88           C  
ATOM    385  CD1 LEU A  50     -20.875 -34.438 -20.641  1.00 76.88           C  
ATOM    386  CD2 LEU A  50     -23.109 -35.500 -20.188  1.00 76.88           C  
ATOM    387  N   LYS A  51     -21.375 -32.625 -16.562  1.00 77.38           N  
ATOM    388  CA  LYS A  51     -22.203 -31.703 -15.781  1.00 77.38           C  
ATOM    389  C   LYS A  51     -23.078 -30.844 -16.672  1.00 77.38           C  
ATOM    390  CB  LYS A  51     -21.328 -30.812 -14.906  1.00 77.38           C  
ATOM    391  O   LYS A  51     -22.859 -30.766 -17.891  1.00 77.38           O  
ATOM    392  CG  LYS A  51     -20.453 -31.578 -13.914  1.00 77.38           C  
ATOM    393  CD  LYS A  51     -19.562 -30.656 -13.109  1.00 77.38           C  
ATOM    394  CE  LYS A  51     -18.641 -31.422 -12.180  1.00 77.38           C  
ATOM    395  NZ  LYS A  51     -17.750 -30.516 -11.406  1.00 77.38           N  
ATOM    396  N   ASN A  52     -24.141 -30.281 -16.031  1.00 77.19           N  
ATOM    397  CA  ASN A  52     -24.969 -29.328 -16.750  1.00 77.19           C  
ATOM    398  C   ASN A  52     -24.156 -28.109 -17.219  1.00 77.19           C  
ATOM    399  CB  ASN A  52     -26.141 -28.859 -15.867  1.00 77.19           C  
ATOM    400  O   ASN A  52     -23.359 -27.562 -16.469  1.00 77.19           O  
ATOM    401  CG  ASN A  52     -27.172 -29.953 -15.664  1.00 77.19           C  
ATOM    402  ND2 ASN A  52     -28.125 -29.703 -14.773  1.00 77.19           N  
ATOM    403  OD1 ASN A  52     -27.109 -31.016 -16.297  1.00 77.19           O  
ATOM    404  N   GLY A  53     -24.344 -27.906 -18.594  1.00 77.19           N  
ATOM    405  CA  GLY A  53     -23.625 -26.766 -19.141  1.00 77.19           C  
ATOM    406  C   GLY A  53     -22.438 -27.172 -19.984  1.00 77.19           C  
ATOM    407  O   GLY A  53     -21.844 -26.344 -20.688  1.00 77.19           O  
ATOM    408  N   ASN A  54     -21.953 -28.453 -19.875  1.00 79.69           N  
ATOM    409  CA  ASN A  54     -20.875 -28.938 -20.719  1.00 79.69           C  
ATOM    410  C   ASN A  54     -21.234 -28.828 -22.203  1.00 79.69           C  
ATOM    411  CB  ASN A  54     -20.516 -30.375 -20.359  1.00 79.69           C  
ATOM    412  O   ASN A  54     -22.406 -28.750 -22.547  1.00 79.69           O  
ATOM    413  CG  ASN A  54     -19.656 -30.469 -19.109  1.00 79.69           C  
ATOM    414  ND2 ASN A  54     -19.078 -29.344 -18.703  1.00 79.69           N  
ATOM    415  OD1 ASN A  54     -19.500 -31.547 -18.531  1.00 79.69           O  
ATOM    416  N   GLN A  55     -20.172 -28.766 -22.938  1.00 83.31           N  
ATOM    417  CA  GLN A  55     -20.375 -28.500 -24.359  1.00 83.31           C  
ATOM    418  C   GLN A  55     -20.719 -29.766 -25.125  1.00 83.31           C  
ATOM    419  CB  GLN A  55     -19.125 -27.844 -24.953  1.00 83.31           C  
ATOM    420  O   GLN A  55     -20.375 -30.875 -24.672  1.00 83.31           O  
ATOM    421  CG  GLN A  55     -18.812 -26.469 -24.375  1.00 83.31           C  
ATOM    422  CD  GLN A  55     -17.562 -25.844 -24.984  1.00 83.31           C  
ATOM    423  NE2 GLN A  55     -17.328 -24.578 -24.672  1.00 83.31           N  
ATOM    424  OE1 GLN A  55     -16.828 -26.500 -25.734  1.00 83.31           O  
ATOM    425  N   VAL A  56     -21.500 -29.609 -26.188  1.00 88.56           N  
ATOM    426  CA  VAL A  56     -21.750 -30.625 -27.203  1.00 88.56           C  
ATOM    427  C   VAL A  56     -21.062 -30.219 -28.516  1.00 88.56           C  
ATOM    428  CB  VAL A  56     -23.266 -30.828 -27.453  1.00 88.56           C  
ATOM    429  O   VAL A  56     -21.312 -29.141 -29.047  1.00 88.56           O  
ATOM    430  CG1 VAL A  56     -23.500 -31.922 -28.500  1.00 88.56           C  
ATOM    431  CG2 VAL A  56     -23.969 -31.172 -26.141  1.00 88.56           C  
ATOM    432  N   LYS A  57     -20.219 -31.047 -28.891  1.00 88.56           N  
ATOM    433  CA  LYS A  57     -19.391 -30.734 -30.047  1.00 88.56           C  
ATOM    434  C   LYS A  57     -19.734 -31.641 -31.234  1.00 88.56           C  
ATOM    435  CB  LYS A  57     -17.906 -30.859 -29.719  1.00 88.56           C  
ATOM    436  O   LYS A  57     -19.938 -32.844 -31.062  1.00 88.56           O  
ATOM    437  CG  LYS A  57     -17.438 -29.891 -28.625  1.00 88.56           C  
ATOM    438  CD  LYS A  57     -15.930 -29.969 -28.438  1.00 88.56           C  
ATOM    439  CE  LYS A  57     -15.453 -28.984 -27.375  1.00 88.56           C  
ATOM    440  NZ  LYS A  57     -13.969 -29.031 -27.203  1.00 88.56           N  
ATOM    441  N   PHE A  58     -19.922 -31.047 -32.375  1.00 87.44           N  
ATOM    442  CA  PHE A  58     -20.062 -31.750 -33.656  1.00 87.44           C  
ATOM    443  C   PHE A  58     -18.750 -31.719 -34.438  1.00 87.44           C  
ATOM    444  CB  PHE A  58     -21.172 -31.125 -34.500  1.00 87.44           C  
ATOM    445  O   PHE A  58     -18.281 -30.656 -34.844  1.00 87.44           O  
ATOM    446  CG  PHE A  58     -21.484 -31.891 -35.750  1.00 87.44           C  
ATOM    447  CD1 PHE A  58     -20.906 -31.547 -36.969  1.00 87.44           C  
ATOM    448  CD2 PHE A  58     -22.359 -32.969 -35.719  1.00 87.44           C  
ATOM    449  CE1 PHE A  58     -21.188 -32.250 -38.125  1.00 87.44           C  
ATOM    450  CE2 PHE A  58     -22.656 -33.688 -36.875  1.00 87.44           C  
ATOM    451  CZ  PHE A  58     -22.062 -33.312 -38.094  1.00 87.44           C  
ATOM    452  N   SER A  59     -18.172 -32.906 -34.656  1.00 82.94           N  
ATOM    453  CA  SER A  59     -16.891 -33.031 -35.344  1.00 82.94           C  
ATOM    454  C   SER A  59     -15.836 -32.125 -34.688  1.00 82.94           C  
ATOM    455  CB  SER A  59     -17.031 -32.688 -36.812  1.00 82.94           C  
ATOM    456  O   SER A  59     -15.078 -31.453 -35.406  1.00 82.94           O  
ATOM    457  OG  SER A  59     -17.797 -33.688 -37.500  1.00 82.94           O  
ATOM    458  N   GLY A  60     -16.047 -31.938 -33.375  1.00 78.88           N  
ATOM    459  CA  GLY A  60     -15.055 -31.172 -32.656  1.00 78.88           C  
ATOM    460  C   GLY A  60     -15.430 -29.719 -32.469  1.00 78.88           C  
ATOM    461  O   GLY A  60     -14.719 -28.969 -31.797  1.00 78.88           O  
ATOM    462  N   VAL A  61     -16.406 -29.203 -33.062  1.00 81.75           N  
ATOM    463  CA  VAL A  61     -16.828 -27.812 -32.969  1.00 81.75           C  
ATOM    464  C   VAL A  61     -18.047 -27.703 -32.031  1.00 81.75           C  
ATOM    465  CB  VAL A  61     -17.172 -27.234 -34.344  1.00 81.75           C  
ATOM    466  O   VAL A  61     -19.000 -28.469 -32.188  1.00 81.75           O  
ATOM    467  CG1 VAL A  61     -17.625 -25.781 -34.219  1.00 81.75           C  
ATOM    468  CG2 VAL A  61     -15.953 -27.328 -35.281  1.00 81.75           C  
ATOM    469  N   ALA A  62     -17.953 -26.766 -31.156  1.00 85.31           N  
ATOM    470  CA  ALA A  62     -19.031 -26.578 -30.188  1.00 85.31           C  
ATOM    471  C   ALA A  62     -20.297 -26.062 -30.859  1.00 85.31           C  
ATOM    472  CB  ALA A  62     -18.578 -25.625 -29.078  1.00 85.31           C  
ATOM    473  O   ALA A  62     -20.281 -25.031 -31.516  1.00 85.31           O  
ATOM    474  N   ILE A  63     -21.391 -26.828 -30.719  1.00 84.12           N  
ATOM    475  CA  ILE A  63     -22.641 -26.453 -31.375  1.00 84.12           C  
ATOM    476  C   ILE A  63     -23.750 -26.297 -30.328  1.00 84.12           C  
ATOM    477  CB  ILE A  63     -23.062 -27.484 -32.438  1.00 84.12           C  
ATOM    478  O   ILE A  63     -24.891 -25.953 -30.656  1.00 84.12           O  
ATOM    479  CG1 ILE A  63     -23.172 -28.875 -31.812  1.00 84.12           C  
ATOM    480  CG2 ILE A  63     -22.078 -27.484 -33.594  1.00 84.12           C  
ATOM    481  CD1 ILE A  63     -24.078 -29.828 -32.562  1.00 84.12           C  
ATOM    482  N   GLY A  64     -23.422 -26.688 -29.047  1.00 84.19           N  
ATOM    483  CA  GLY A  64     -24.438 -26.609 -28.016  1.00 84.19           C  
ATOM    484  C   GLY A  64     -23.938 -26.984 -26.641  1.00 84.19           C  
ATOM    485  O   GLY A  64     -22.734 -27.000 -26.391  1.00 84.19           O  
ATOM    486  N   THR A  65     -25.000 -27.125 -25.703  1.00 88.19           N  
ATOM    487  CA  THR A  65     -24.672 -27.438 -24.328  1.00 88.19           C  
ATOM    488  C   THR A  65     -25.641 -28.469 -23.750  1.00 88.19           C  
ATOM    489  CB  THR A  65     -24.672 -26.172 -23.453  1.00 88.19           C  
ATOM    490  O   THR A  65     -26.734 -28.672 -24.297  1.00 88.19           O  
ATOM    491  CG2 THR A  65     -23.656 -25.156 -23.953  1.00 88.19           C  
ATOM    492  OG1 THR A  65     -25.984 -25.578 -23.484  1.00 88.19           O  
ATOM    493  N   VAL A  66     -25.125 -29.141 -22.719  1.00 87.94           N  
ATOM    494  CA  VAL A  66     -25.969 -30.078 -21.984  1.00 87.94           C  
ATOM    495  C   VAL A  66     -26.906 -29.297 -21.047  1.00 87.94           C  
ATOM    496  CB  VAL A  66     -25.125 -31.078 -21.156  1.00 87.94           C  
ATOM    497  O   VAL A  66     -26.438 -28.469 -20.250  1.00 87.94           O  
ATOM    498  CG1 VAL A  66     -26.031 -32.000 -20.344  1.00 87.94           C  
ATOM    499  CG2 VAL A  66     -24.234 -31.891 -22.094  1.00 87.94           C  
ATOM    500  N   SER A  67     -28.203 -29.469 -21.172  1.00 86.06           N  
ATOM    501  CA  SER A  67     -29.188 -28.719 -20.391  1.00 86.06           C  
ATOM    502  C   SER A  67     -29.547 -29.453 -19.109  1.00 86.06           C  
ATOM    503  CB  SER A  67     -30.453 -28.453 -21.219  1.00 86.06           C  
ATOM    504  O   SER A  67     -29.734 -28.828 -18.062  1.00 86.06           O  
ATOM    505  OG  SER A  67     -31.031 -29.688 -21.625  1.00 86.06           O  
ATOM    506  N   ASP A  68     -29.703 -30.766 -19.234  1.00 89.12           N  
ATOM    507  CA  ASP A  68     -30.109 -31.531 -18.062  1.00 89.12           C  
ATOM    508  C   ASP A  68     -29.672 -33.000 -18.156  1.00 89.12           C  
ATOM    509  CB  ASP A  68     -31.641 -31.453 -17.891  1.00 89.12           C  
ATOM    510  O   ASP A  68     -29.594 -33.531 -19.250  1.00 89.12           O  
ATOM    511  CG  ASP A  68     -32.094 -31.781 -16.469  1.00 89.12           C  
ATOM    512  OD1 ASP A  68     -31.266 -31.703 -15.531  1.00 89.12           O  
ATOM    513  OD2 ASP A  68     -33.281 -32.125 -16.281  1.00 89.12           O  
ATOM    514  N   ILE A  69     -29.359 -33.469 -16.938  1.00 87.25           N  
ATOM    515  CA  ILE A  69     -28.969 -34.875 -16.828  1.00 87.25           C  
ATOM    516  C   ILE A  69     -29.891 -35.562 -15.844  1.00 87.25           C  
ATOM    517  CB  ILE A  69     -27.500 -35.000 -16.375  1.00 87.25           C  
ATOM    518  O   ILE A  69     -29.953 -35.219 -14.664  1.00 87.25           O  
ATOM    519  CG1 ILE A  69     -26.578 -34.188 -17.297  1.00 87.25           C  
ATOM    520  CG2 ILE A  69     -27.078 -36.469 -16.344  1.00 87.25           C  
ATOM    521  CD1 ILE A  69     -25.141 -34.094 -16.812  1.00 87.25           C  
ATOM    522  N   GLU A  70     -30.641 -36.562 -16.312  1.00 87.69           N  
ATOM    523  CA  GLU A  70     -31.562 -37.344 -15.492  1.00 87.69           C  
ATOM    524  C   GLU A  70     -31.078 -38.781 -15.344  1.00 87.69           C  
ATOM    525  CB  GLU A  70     -32.969 -37.312 -16.094  1.00 87.69           C  
ATOM    526  O   GLU A  70     -30.734 -39.438 -16.328  1.00 87.69           O  
ATOM    527  CG  GLU A  70     -34.062 -37.625 -15.094  1.00 87.69           C  
ATOM    528  CD  GLU A  70     -35.469 -37.562 -15.695  1.00 87.69           C  
ATOM    529  OE1 GLU A  70     -36.438 -37.844 -14.977  1.00 87.69           O  
ATOM    530  OE2 GLU A  70     -35.562 -37.219 -16.891  1.00 87.69           O  
ATOM    531  N   ILE A  71     -31.078 -39.156 -14.078  1.00 85.31           N  
ATOM    532  CA  ILE A  71     -30.641 -40.531 -13.766  1.00 85.31           C  
ATOM    533  C   ILE A  71     -31.812 -41.500 -13.891  1.00 85.31           C  
ATOM    534  CB  ILE A  71     -30.016 -40.594 -12.352  1.00 85.31           C  
ATOM    535  O   ILE A  71     -32.906 -41.219 -13.398  1.00 85.31           O  
ATOM    536  CG1 ILE A  71     -28.891 -39.562 -12.203  1.00 85.31           C  
ATOM    537  CG2 ILE A  71     -29.500 -42.031 -12.070  1.00 85.31           C  
ATOM    538  CD1 ILE A  71     -28.469 -39.312 -10.758  1.00 85.31           C  
ATOM    539  N   THR A  72     -31.594 -42.594 -14.633  1.00 83.25           N  
ATOM    540  CA  THR A  72     -32.531 -43.719 -14.750  1.00 83.25           C  
ATOM    541  C   THR A  72     -31.906 -45.000 -14.227  1.00 83.25           C  
ATOM    542  CB  THR A  72     -33.000 -43.906 -16.203  1.00 83.25           C  
ATOM    543  O   THR A  72     -30.688 -45.062 -14.039  1.00 83.25           O  
ATOM    544  CG2 THR A  72     -33.531 -42.625 -16.797  1.00 83.25           C  
ATOM    545  OG1 THR A  72     -31.875 -44.344 -17.000  1.00 83.25           O  
ATOM    546  N   PRO A  73     -32.656 -45.938 -13.828  1.00 78.69           N  
ATOM    547  CA  PRO A  73     -32.125 -47.188 -13.312  1.00 78.69           C  
ATOM    548  C   PRO A  73     -31.219 -47.906 -14.320  1.00 78.69           C  
ATOM    549  CB  PRO A  73     -33.375 -48.000 -13.023  1.00 78.69           C  
ATOM    550  O   PRO A  73     -30.344 -48.688 -13.930  1.00 78.69           O  
ATOM    551  CG  PRO A  73     -34.500 -47.031 -13.086  1.00 78.69           C  
ATOM    552  CD  PRO A  73     -34.031 -45.812 -13.789  1.00 78.69           C  
ATOM    553  N   ARG A  74     -31.328 -47.625 -15.594  1.00 78.75           N  
ATOM    554  CA  ARG A  74     -30.562 -48.312 -16.609  1.00 78.75           C  
ATOM    555  C   ARG A  74     -29.438 -47.438 -17.156  1.00 78.75           C  
ATOM    556  CB  ARG A  74     -31.469 -48.781 -17.750  1.00 78.75           C  
ATOM    557  O   ARG A  74     -28.578 -47.938 -17.906  1.00 78.75           O  
ATOM    558  CG  ARG A  74     -32.469 -49.875 -17.359  1.00 78.75           C  
ATOM    559  CD  ARG A  74     -33.031 -50.562 -18.562  1.00 78.75           C  
ATOM    560  NE  ARG A  74     -34.062 -51.531 -18.188  1.00 78.75           N  
ATOM    561  NH1 ARG A  74     -34.594 -52.125 -20.359  1.00 78.75           N  
ATOM    562  NH2 ARG A  74     -35.688 -53.125 -18.594  1.00 78.75           N  
ATOM    563  CZ  ARG A  74     -34.781 -52.250 -19.047  1.00 78.75           C  
ATOM    564  N   GLY A  75     -29.422 -46.312 -16.734  1.00 80.44           N  
ATOM    565  CA  GLY A  75     -28.406 -45.406 -17.219  1.00 80.44           C  
ATOM    566  C   GLY A  75     -28.734 -43.938 -16.953  1.00 80.44           C  
ATOM    567  O   GLY A  75     -29.188 -43.594 -15.867  1.00 80.44           O  
ATOM    568  N   VAL A  76     -28.297 -43.062 -17.953  1.00 87.62           N  
ATOM    569  CA  VAL A  76     -28.484 -41.625 -17.781  1.00 87.62           C  
ATOM    570  C   VAL A  76     -29.047 -41.031 -19.062  1.00 87.62           C  
ATOM    571  CB  VAL A  76     -27.156 -40.938 -17.391  1.00 87.62           C  
ATOM    572  O   VAL A  76     -28.625 -41.375 -20.172  1.00 87.62           O  
ATOM    573  CG1 VAL A  76     -27.391 -39.438 -17.094  1.00 87.62           C  
ATOM    574  CG2 VAL A  76     -26.516 -41.625 -16.188  1.00 87.62           C  
ATOM    575  N   VAL A  77     -30.000 -40.250 -18.906  1.00 90.62           N  
ATOM    576  CA  VAL A  77     -30.594 -39.500 -20.031  1.00 90.62           C  
ATOM    577  C   VAL A  77     -30.078 -38.062 -20.016  1.00 90.62           C  
ATOM    578  CB  VAL A  77     -32.125 -39.531 -19.969  1.00 90.62           C  
ATOM    579  O   VAL A  77     -30.297 -37.312 -19.062  1.00 90.62           O  
ATOM    580  CG1 VAL A  77     -32.719 -38.688 -21.094  1.00 90.62           C  
ATOM    581  CG2 VAL A  77     -32.656 -40.969 -20.031  1.00 90.62           C  
ATOM    582  N   VAL A  78     -29.438 -37.688 -21.094  1.00 92.25           N  
ATOM    583  CA  VAL A  78     -28.828 -36.375 -21.203  1.00 92.25           C  
ATOM    584  C   VAL A  78     -29.625 -35.500 -22.172  1.00 92.25           C  
ATOM    585  CB  VAL A  78     -27.344 -36.469 -21.672  1.00 92.25           C  
ATOM    586  O   VAL A  78     -29.828 -35.875 -23.328  1.00 92.25           O  
ATOM    587  CG1 VAL A  78     -26.719 -35.062 -21.750  1.00 92.25           C  
ATOM    588  CG2 VAL A  78     -26.547 -37.375 -20.734  1.00 92.25           C  
ATOM    589  N   LYS A  79     -30.109 -34.438 -21.750  1.00 93.06           N  
ATOM    590  CA  LYS A  79     -30.781 -33.469 -22.594  1.00 93.06           C  
ATOM    591  C   LYS A  79     -29.797 -32.438 -23.125  1.00 93.06           C  
ATOM    592  CB  LYS A  79     -31.906 -32.781 -21.828  1.00 93.06           C  
ATOM    593  O   LYS A  79     -29.094 -31.797 -22.344  1.00 93.06           O  
ATOM    594  CG  LYS A  79     -33.125 -33.656 -21.578  1.00 93.06           C  
ATOM    595  CD  LYS A  79     -34.250 -32.875 -20.891  1.00 93.06           C  
ATOM    596  CE  LYS A  79     -35.406 -33.781 -20.531  1.00 93.06           C  
ATOM    597  NZ  LYS A  79     -36.531 -33.031 -19.891  1.00 93.06           N  
ATOM    598  N   MET A  80     -29.797 -32.312 -24.391  1.00 92.81           N  
ATOM    599  CA  MET A  80     -28.844 -31.406 -25.047  1.00 92.81           C  
ATOM    600  C   MET A  80     -29.578 -30.328 -25.844  1.00 92.81           C  
ATOM    601  CB  MET A  80     -27.906 -32.188 -25.953  1.00 92.81           C  
ATOM    602  O   MET A  80     -30.578 -30.625 -26.516  1.00 92.81           O  
ATOM    603  CG  MET A  80     -27.156 -33.312 -25.250  1.00 92.81           C  
ATOM    604  SD  MET A  80     -26.312 -34.438 -26.406  1.00 92.81           S  
ATOM    605  CE  MET A  80     -27.672 -35.562 -26.812  1.00 92.81           C  
ATOM    606  N   LYS A  81     -29.125 -29.156 -25.766  1.00 91.25           N  
ATOM    607  CA  LYS A  81     -29.578 -28.031 -26.578  1.00 91.25           C  
ATOM    608  C   LYS A  81     -28.578 -27.703 -27.672  1.00 91.25           C  
ATOM    609  CB  LYS A  81     -29.844 -26.812 -25.703  1.00 91.25           C  
ATOM    610  O   LYS A  81     -27.469 -27.234 -27.375  1.00 91.25           O  
ATOM    611  CG  LYS A  81     -31.094 -26.922 -24.844  1.00 91.25           C  
ATOM    612  CD  LYS A  81     -31.344 -25.641 -24.062  1.00 91.25           C  
ATOM    613  CE  LYS A  81     -32.625 -25.734 -23.219  1.00 91.25           C  
ATOM    614  NZ  LYS A  81     -32.844 -24.500 -22.406  1.00 91.25           N  
ATOM    615  N   LEU A  82     -28.938 -27.859 -28.875  1.00 89.88           N  
ATOM    616  CA  LEU A  82     -28.047 -27.703 -30.016  1.00 89.88           C  
ATOM    617  C   LEU A  82     -28.516 -26.578 -30.922  1.00 89.88           C  
ATOM    618  CB  LEU A  82     -27.953 -29.016 -30.797  1.00 89.88           C  
ATOM    619  O   LEU A  82     -29.688 -26.203 -30.891  1.00 89.88           O  
ATOM    620  CG  LEU A  82     -27.656 -30.281 -30.000  1.00 89.88           C  
ATOM    621  CD1 LEU A  82     -27.797 -31.516 -30.875  1.00 89.88           C  
ATOM    622  CD2 LEU A  82     -26.266 -30.203 -29.375  1.00 89.88           C  
ATOM    623  N   ASP A  83     -27.562 -26.062 -31.766  1.00 87.75           N  
ATOM    624  CA  ASP A  83     -27.875 -25.047 -32.750  1.00 87.75           C  
ATOM    625  C   ASP A  83     -28.766 -25.609 -33.875  1.00 87.75           C  
ATOM    626  CB  ASP A  83     -26.594 -24.469 -33.344  1.00 87.75           C  
ATOM    627  O   ASP A  83     -28.422 -26.625 -34.500  1.00 87.75           O  
ATOM    628  CG  ASP A  83     -26.828 -23.203 -34.156  1.00 87.75           C  
ATOM    629  OD1 ASP A  83     -28.000 -22.859 -34.438  1.00 87.75           O  
ATOM    630  OD2 ASP A  83     -25.844 -22.562 -34.562  1.00 87.75           O  
ATOM    631  N   GLU A  84     -29.844 -24.984 -34.156  1.00 83.69           N  
ATOM    632  CA  GLU A  84     -30.828 -25.438 -35.125  1.00 83.69           C  
ATOM    633  C   GLU A  84     -30.250 -25.438 -36.531  1.00 83.69           C  
ATOM    634  CB  GLU A  84     -32.094 -24.578 -35.062  1.00 83.69           C  
ATOM    635  O   GLU A  84     -30.688 -26.219 -37.375  1.00 83.69           O  
ATOM    636  CG  GLU A  84     -33.344 -25.266 -35.594  1.00 83.69           C  
ATOM    637  CD  GLU A  84     -34.594 -24.422 -35.438  1.00 83.69           C  
ATOM    638  OE1 GLU A  84     -35.688 -24.875 -35.875  1.00 83.69           O  
ATOM    639  OE2 GLU A  84     -34.500 -23.297 -34.906  1.00 83.69           O  
ATOM    640  N   LYS A  85     -29.297 -24.641 -36.781  1.00 82.44           N  
ATOM    641  CA  LYS A  85     -28.766 -24.516 -38.125  1.00 82.44           C  
ATOM    642  C   LYS A  85     -27.828 -25.688 -38.438  1.00 82.44           C  
ATOM    643  CB  LYS A  85     -28.016 -23.203 -38.281  1.00 82.44           C  
ATOM    644  O   LYS A  85     -27.500 -25.922 -39.625  1.00 82.44           O  
ATOM    645  CG  LYS A  85     -28.922 -21.984 -38.406  1.00 82.44           C  
ATOM    646  CD  LYS A  85     -28.141 -20.719 -38.688  1.00 82.44           C  
ATOM    647  CE  LYS A  85     -29.047 -19.500 -38.781  1.00 82.44           C  
ATOM    648  NZ  LYS A  85     -28.266 -18.250 -39.062  1.00 82.44           N  
ATOM    649  N   THR A  86     -27.547 -26.438 -37.438  1.00 85.12           N  
ATOM    650  CA  THR A  86     -26.656 -27.562 -37.688  1.00 85.12           C  
ATOM    651  C   THR A  86     -27.438 -28.797 -38.094  1.00 85.12           C  
ATOM    652  CB  THR A  86     -25.828 -27.891 -36.406  1.00 85.12           C  
ATOM    653  O   THR A  86     -28.359 -29.219 -37.406  1.00 85.12           O  
ATOM    654  CG2 THR A  86     -24.641 -28.797 -36.750  1.00 85.12           C  
ATOM    655  OG1 THR A  86     -25.312 -26.672 -35.844  1.00 85.12           O  
ATOM    656  N   GLN A  87     -27.125 -29.281 -39.281  1.00 86.69           N  
ATOM    657  CA  GLN A  87     -27.750 -30.500 -39.812  1.00 86.69           C  
ATOM    658  C   GLN A  87     -27.000 -31.750 -39.344  1.00 86.69           C  
ATOM    659  CB  GLN A  87     -27.844 -30.453 -41.344  1.00 86.69           C  
ATOM    660  O   GLN A  87     -25.969 -32.094 -39.938  1.00 86.69           O  
ATOM    661  CG  GLN A  87     -28.656 -29.281 -41.875  1.00 86.69           C  
ATOM    662  CD  GLN A  87     -28.703 -29.250 -43.375  1.00 86.69           C  
ATOM    663  NE2 GLN A  87     -29.594 -28.422 -43.938  1.00 86.69           N  
ATOM    664  OE1 GLN A  87     -27.953 -29.969 -44.062  1.00 86.69           O  
ATOM    665  N   ILE A  88     -27.562 -32.438 -38.438  1.00 90.50           N  
ATOM    666  CA  ILE A  88     -26.953 -33.625 -37.906  1.00 90.50           C  
ATOM    667  C   ILE A  88     -27.625 -34.875 -38.500  1.00 90.50           C  
ATOM    668  CB  ILE A  88     -27.047 -33.656 -36.375  1.00 90.50           C  
ATOM    669  O   ILE A  88     -28.828 -35.094 -38.312  1.00 90.50           O  
ATOM    670  CG1 ILE A  88     -26.453 -32.375 -35.781  1.00 90.50           C  
ATOM    671  CG2 ILE A  88     -26.328 -34.906 -35.812  1.00 90.50           C  
ATOM    672  CD1 ILE A  88     -26.781 -32.156 -34.312  1.00 90.50           C  
ATOM    673  N   PRO A  89     -26.906 -35.719 -39.094  1.00 90.31           N  
ATOM    674  CA  PRO A  89     -27.469 -36.938 -39.625  1.00 90.31           C  
ATOM    675  C   PRO A  89     -28.047 -37.844 -38.562  1.00 90.31           C  
ATOM    676  CB  PRO A  89     -26.281 -37.625 -40.344  1.00 90.31           C  
ATOM    677  O   PRO A  89     -27.500 -37.906 -37.438  1.00 90.31           O  
ATOM    678  CG  PRO A  89     -25.281 -36.500 -40.531  1.00 90.31           C  
ATOM    679  CD  PRO A  89     -25.500 -35.469 -39.438  1.00 90.31           C  
ATOM    680  N   SER A  90     -29.031 -38.562 -38.938  1.00 89.62           N  
ATOM    681  CA  SER A  90     -29.766 -39.375 -38.000  1.00 89.62           C  
ATOM    682  C   SER A  90     -28.938 -40.562 -37.500  1.00 89.62           C  
ATOM    683  CB  SER A  90     -31.062 -39.906 -38.625  1.00 89.62           C  
ATOM    684  O   SER A  90     -29.156 -41.062 -36.406  1.00 89.62           O  
ATOM    685  OG  SER A  90     -30.797 -40.719 -39.750  1.00 89.62           O  
ATOM    686  N   ASP A  91     -27.922 -41.000 -38.250  1.00 87.00           N  
ATOM    687  CA  ASP A  91     -27.078 -42.125 -37.844  1.00 87.00           C  
ATOM    688  C   ASP A  91     -25.797 -41.656 -37.188  1.00 87.00           C  
ATOM    689  CB  ASP A  91     -26.766 -43.031 -39.062  1.00 87.00           C  
ATOM    690  O   ASP A  91     -24.797 -42.375 -37.156  1.00 87.00           O  
ATOM    691  CG  ASP A  91     -26.062 -42.281 -40.188  1.00 87.00           C  
ATOM    692  OD1 ASP A  91     -26.156 -41.031 -40.219  1.00 87.00           O  
ATOM    693  OD2 ASP A  91     -25.422 -42.938 -41.000  1.00 87.00           O  
ATOM    694  N   SER A  92     -25.844 -40.438 -36.750  1.00 89.38           N  
ATOM    695  CA  SER A  92     -24.656 -39.906 -36.094  1.00 89.38           C  
ATOM    696  C   SER A  92     -24.422 -40.562 -34.750  1.00 89.38           C  
ATOM    697  CB  SER A  92     -24.781 -38.406 -35.906  1.00 89.38           C  
ATOM    698  O   SER A  92     -25.359 -41.031 -34.094  1.00 89.38           O  
ATOM    699  OG  SER A  92     -24.906 -37.750 -37.156  1.00 89.38           O  
ATOM    700  N   MET A  93     -23.172 -40.688 -34.438  1.00 90.19           N  
ATOM    701  CA  MET A  93     -22.797 -41.344 -33.188  1.00 90.19           C  
ATOM    702  C   MET A  93     -22.500 -40.312 -32.094  1.00 90.19           C  
ATOM    703  CB  MET A  93     -21.578 -42.250 -33.406  1.00 90.19           C  
ATOM    704  O   MET A  93     -21.672 -39.406 -32.281  1.00 90.19           O  
ATOM    705  CG  MET A  93     -21.391 -43.281 -32.312  1.00 90.19           C  
ATOM    706  SD  MET A  93     -19.906 -44.312 -32.562  1.00 90.19           S  
ATOM    707  CE  MET A  93     -20.438 -45.250 -34.031  1.00 90.19           C  
ATOM    708  N   PHE A  94     -23.156 -40.500 -30.969  1.00 90.62           N  
ATOM    709  CA  PHE A  94     -22.953 -39.625 -29.797  1.00 90.62           C  
ATOM    710  C   PHE A  94     -22.062 -40.344 -28.766  1.00 90.62           C  
ATOM    711  CB  PHE A  94     -24.297 -39.250 -29.172  1.00 90.62           C  
ATOM    712  O   PHE A  94     -22.422 -41.406 -28.250  1.00 90.62           O  
ATOM    713  CG  PHE A  94     -25.141 -38.344 -30.031  1.00 90.62           C  
ATOM    714  CD1 PHE A  94     -25.438 -37.062 -29.625  1.00 90.62           C  
ATOM    715  CD2 PHE A  94     -25.625 -38.812 -31.250  1.00 90.62           C  
ATOM    716  CE1 PHE A  94     -26.219 -36.219 -30.406  1.00 90.62           C  
ATOM    717  CE2 PHE A  94     -26.406 -37.969 -32.031  1.00 90.62           C  
ATOM    718  CZ  PHE A  94     -26.703 -36.688 -31.625  1.00 90.62           C  
ATOM    719  N   SER A  95     -20.938 -39.750 -28.484  1.00 89.12           N  
ATOM    720  CA  SER A  95     -20.000 -40.344 -27.516  1.00 89.12           C  
ATOM    721  C   SER A  95     -19.516 -39.281 -26.531  1.00 89.12           C  
ATOM    722  CB  SER A  95     -18.812 -40.969 -28.234  1.00 89.12           C  
ATOM    723  O   SER A  95     -19.688 -38.094 -26.750  1.00 89.12           O  
ATOM    724  OG  SER A  95     -18.078 -40.000 -28.938  1.00 89.12           O  
ATOM    725  N   LEU A  96     -19.000 -39.750 -25.406  1.00 84.25           N  
ATOM    726  CA  LEU A  96     -18.422 -38.875 -24.391  1.00 84.25           C  
ATOM    727  C   LEU A  96     -16.938 -38.625 -24.688  1.00 84.25           C  
ATOM    728  CB  LEU A  96     -18.578 -39.500 -23.000  1.00 84.25           C  
ATOM    729  O   LEU A  96     -16.172 -39.562 -24.875  1.00 84.25           O  
ATOM    730  CG  LEU A  96     -18.719 -38.500 -21.828  1.00 84.25           C  
ATOM    731  CD1 LEU A  96     -20.188 -38.188 -21.578  1.00 84.25           C  
ATOM    732  CD2 LEU A  96     -18.062 -39.062 -20.578  1.00 84.25           C  
ATOM    733  N   GLY A  97     -16.578 -37.406 -24.938  1.00 75.50           N  
ATOM    734  CA  GLY A  97     -15.188 -37.031 -25.156  1.00 75.50           C  
ATOM    735  C   GLY A  97     -14.594 -36.219 -24.016  1.00 75.50           C  
ATOM    736  O   GLY A  97     -15.312 -35.812 -23.094  1.00 75.50           O  
ATOM    737  N   SER A  98     -13.367 -36.156 -23.891  1.00 68.75           N  
ATOM    738  CA  SER A  98     -12.633 -35.375 -22.891  1.00 68.75           C  
ATOM    739  C   SER A  98     -11.609 -34.438 -23.547  1.00 68.75           C  
ATOM    740  CB  SER A  98     -11.930 -36.312 -21.906  1.00 68.75           C  
ATOM    741  O   SER A  98     -10.922 -34.844 -24.500  1.00 68.75           O  
ATOM    742  OG  SER A  98     -10.531 -36.094 -21.906  1.00 68.75           O  
ATOM    743  N   ASP A  99     -11.812 -33.094 -23.234  1.00 58.69           N  
ATOM    744  CA  ASP A  99     -10.812 -32.125 -23.719  1.00 58.69           C  
ATOM    745  C   ASP A  99      -9.555 -32.188 -22.859  1.00 58.69           C  
ATOM    746  CB  ASP A  99     -11.391 -30.719 -23.750  1.00 58.69           C  
ATOM    747  O   ASP A  99      -9.578 -31.750 -21.703  1.00 58.69           O  
ATOM    748  CG  ASP A  99     -11.844 -30.297 -25.125  1.00 58.69           C  
ATOM    749  OD1 ASP A  99     -11.422 -30.906 -26.125  1.00 58.69           O  
ATOM    750  OD2 ASP A  99     -12.625 -29.328 -25.219  1.00 58.69           O  
ATOM    751  N   GLY A 100      -8.453 -32.656 -23.328  1.00 55.00           N  
ATOM    752  CA  GLY A 100      -7.141 -32.625 -22.703  1.00 55.00           C  
ATOM    753  C   GLY A 100      -7.102 -33.375 -21.375  1.00 55.00           C  
ATOM    754  O   GLY A 100      -7.941 -34.250 -21.125  1.00 55.00           O  
ATOM    755  N   PHE A 101      -6.066 -33.250 -20.641  1.00 49.34           N  
ATOM    756  CA  PHE A 101      -5.793 -34.000 -19.406  1.00 49.34           C  
ATOM    757  C   PHE A 101      -6.699 -33.500 -18.281  1.00 49.34           C  
ATOM    758  CB  PHE A 101      -4.324 -33.844 -19.016  1.00 49.34           C  
ATOM    759  O   PHE A 101      -7.168 -34.312 -17.469  1.00 49.34           O  
ATOM    760  CG  PHE A 101      -3.908 -34.719 -17.875  1.00 49.34           C  
ATOM    761  CD1 PHE A 101      -3.854 -34.219 -16.562  1.00 49.34           C  
ATOM    762  CD2 PHE A 101      -3.572 -36.031 -18.094  1.00 49.34           C  
ATOM    763  CE1 PHE A 101      -3.471 -35.031 -15.508  1.00 49.34           C  
ATOM    764  CE2 PHE A 101      -3.188 -36.875 -17.047  1.00 49.34           C  
ATOM    765  CZ  PHE A 101      -3.137 -36.375 -15.750  1.00 49.34           C  
ATOM    766  N   LEU A 102      -7.004 -32.156 -18.125  1.00 48.38           N  
ATOM    767  CA  LEU A 102      -7.777 -31.547 -17.047  1.00 48.38           C  
ATOM    768  C   LEU A 102      -9.172 -31.156 -17.516  1.00 48.38           C  
ATOM    769  CB  LEU A 102      -7.055 -30.328 -16.469  1.00 48.38           C  
ATOM    770  O   LEU A 102      -9.914 -30.484 -16.797  1.00 48.38           O  
ATOM    771  CG  LEU A 102      -5.867 -30.609 -15.555  1.00 48.38           C  
ATOM    772  CD1 LEU A 102      -4.781 -29.562 -15.750  1.00 48.38           C  
ATOM    773  CD2 LEU A 102      -6.316 -30.656 -14.102  1.00 48.38           C  
ATOM    774  N   GLY A 103      -9.445 -31.609 -18.844  1.00 54.59           N  
ATOM    775  CA  GLY A 103     -10.523 -30.875 -19.484  1.00 54.59           C  
ATOM    776  C   GLY A 103     -11.898 -31.406 -19.156  1.00 54.59           C  
ATOM    777  O   GLY A 103     -12.023 -32.500 -18.547  1.00 54.59           O  
ATOM    778  N   ASP A 104     -12.891 -30.594 -19.359  1.00 58.38           N  
ATOM    779  CA  ASP A 104     -14.336 -30.766 -19.250  1.00 58.38           C  
ATOM    780  C   ASP A 104     -14.820 -31.859 -20.219  1.00 58.38           C  
ATOM    781  CB  ASP A 104     -15.062 -29.453 -19.531  1.00 58.38           C  
ATOM    782  O   ASP A 104     -14.289 -32.000 -21.328  1.00 58.38           O  
ATOM    783  CG  ASP A 104     -15.102 -28.531 -18.312  1.00 58.38           C  
ATOM    784  OD1 ASP A 104     -14.758 -28.984 -17.203  1.00 58.38           O  
ATOM    785  OD2 ASP A 104     -15.484 -27.359 -18.484  1.00 58.38           O  
ATOM    786  N   LYS A 105     -15.477 -32.750 -19.609  1.00 71.50           N  
ATOM    787  CA  LYS A 105     -16.172 -33.750 -20.438  1.00 71.50           C  
ATOM    788  C   LYS A 105     -17.219 -33.062 -21.328  1.00 71.50           C  
ATOM    789  CB  LYS A 105     -16.828 -34.812 -19.562  1.00 71.50           C  
ATOM    790  O   LYS A 105     -17.781 -32.031 -20.953  1.00 71.50           O  
ATOM    791  CG  LYS A 105     -15.852 -35.594 -18.688  1.00 71.50           C  
ATOM    792  CD  LYS A 105     -15.352 -36.844 -19.391  1.00 71.50           C  
ATOM    793  CE  LYS A 105     -14.445 -37.656 -18.484  1.00 71.50           C  
ATOM    794  NZ  LYS A 105     -13.844 -38.812 -19.203  1.00 71.50           N  
ATOM    795  N   PHE A 106     -17.172 -33.500 -22.578  1.00 82.88           N  
ATOM    796  CA  PHE A 106     -18.172 -33.000 -23.516  1.00 82.88           C  
ATOM    797  C   PHE A 106     -18.766 -34.156 -24.328  1.00 82.88           C  
ATOM    798  CB  PHE A 106     -17.578 -31.953 -24.453  1.00 82.88           C  
ATOM    799  O   PHE A 106     -18.266 -35.281 -24.281  1.00 82.88           O  
ATOM    800  CG  PHE A 106     -16.422 -32.469 -25.266  1.00 82.88           C  
ATOM    801  CD1 PHE A 106     -15.125 -32.375 -24.781  1.00 82.88           C  
ATOM    802  CD2 PHE A 106     -16.625 -33.000 -26.531  1.00 82.88           C  
ATOM    803  CE1 PHE A 106     -14.047 -32.844 -25.531  1.00 82.88           C  
ATOM    804  CE2 PHE A 106     -15.555 -33.469 -27.297  1.00 82.88           C  
ATOM    805  CZ  PHE A 106     -14.266 -33.406 -26.797  1.00 82.88           C  
ATOM    806  N   ILE A 107     -19.875 -33.906 -24.922  1.00 87.88           N  
ATOM    807  CA  ILE A 107     -20.484 -34.875 -25.828  1.00 87.88           C  
ATOM    808  C   ILE A 107     -20.000 -34.625 -27.250  1.00 87.88           C  
ATOM    809  CB  ILE A 107     -22.031 -34.812 -25.766  1.00 87.88           C  
ATOM    810  O   ILE A 107     -20.109 -33.531 -27.766  1.00 87.88           O  
ATOM    811  CG1 ILE A 107     -22.531 -35.125 -24.359  1.00 87.88           C  
ATOM    812  CG2 ILE A 107     -22.656 -35.750 -26.797  1.00 87.88           C  
ATOM    813  CD1 ILE A 107     -23.750 -36.031 -24.328  1.00 87.88           C  
ATOM    814  N   GLN A 108     -19.438 -35.625 -27.750  1.00 88.94           N  
ATOM    815  CA  GLN A 108     -18.953 -35.562 -29.125  1.00 88.94           C  
ATOM    816  C   GLN A 108     -19.922 -36.250 -30.094  1.00 88.94           C  
ATOM    817  CB  GLN A 108     -17.578 -36.219 -29.234  1.00 88.94           C  
ATOM    818  O   GLN A 108     -20.312 -37.406 -29.891  1.00 88.94           O  
ATOM    819  CG  GLN A 108     -17.000 -36.188 -30.641  1.00 88.94           C  
ATOM    820  CD  GLN A 108     -15.547 -36.625 -30.688  1.00 88.94           C  
ATOM    821  NE2 GLN A 108     -14.938 -36.562 -31.875  1.00 88.94           N  
ATOM    822  OE1 GLN A 108     -14.969 -37.031 -29.672  1.00 88.94           O  
ATOM    823  N   ILE A 109     -20.312 -35.531 -31.172  1.00 88.94           N  
ATOM    824  CA  ILE A 109     -21.141 -36.062 -32.250  1.00 88.94           C  
ATOM    825  C   ILE A 109     -20.297 -36.312 -33.469  1.00 88.94           C  
ATOM    826  CB  ILE A 109     -22.312 -35.094 -32.594  1.00 88.94           C  
ATOM    827  O   ILE A 109     -19.750 -35.375 -34.094  1.00 88.94           O  
ATOM    828  CG1 ILE A 109     -23.094 -34.719 -31.328  1.00 88.94           C  
ATOM    829  CG2 ILE A 109     -23.219 -35.719 -33.656  1.00 88.94           C  
ATOM    830  CD1 ILE A 109     -24.125 -33.625 -31.531  1.00 88.94           C  
ATOM    831  N   SER A 110     -20.203 -37.562 -33.750  1.00 88.94           N  
ATOM    832  CA  SER A 110     -19.516 -37.969 -35.000  1.00 88.94           C  
ATOM    833  C   SER A 110     -20.500 -38.125 -36.156  1.00 88.94           C  
ATOM    834  CB  SER A 110     -18.766 -39.250 -34.750  1.00 88.94           C  
ATOM    835  O   SER A 110     -21.469 -38.875 -36.031  1.00 88.94           O  
ATOM    836  OG  SER A 110     -17.844 -39.125 -33.688  1.00 88.94           O  
ATOM    837  N   PRO A 111     -20.234 -37.500 -37.219  1.00 86.94           N  
ATOM    838  CA  PRO A 111     -21.172 -37.500 -38.344  1.00 86.94           C  
ATOM    839  C   PRO A 111     -21.391 -38.906 -38.938  1.00 86.94           C  
ATOM    840  CB  PRO A 111     -20.500 -36.594 -39.375  1.00 86.94           C  
ATOM    841  O   PRO A 111     -20.438 -39.688 -39.000  1.00 86.94           O  
ATOM    842  CG  PRO A 111     -19.094 -36.438 -38.906  1.00 86.94           C  
ATOM    843  CD  PRO A 111     -19.016 -36.938 -37.500  1.00 86.94           C  
ATOM    844  N   GLY A 112     -22.672 -39.125 -39.250  1.00 85.44           N  
ATOM    845  CA  GLY A 112     -23.062 -40.344 -39.938  1.00 85.44           C  
ATOM    846  C   GLY A 112     -23.203 -40.188 -41.438  1.00 85.44           C  
ATOM    847  O   GLY A 112     -22.656 -39.250 -42.000  1.00 85.44           O  
ATOM    848  N   GLN A 113     -23.828 -41.125 -42.062  1.00 85.62           N  
ATOM    849  CA  GLN A 113     -23.953 -41.125 -43.531  1.00 85.62           C  
ATOM    850  C   GLN A 113     -25.406 -40.969 -43.938  1.00 85.62           C  
ATOM    851  CB  GLN A 113     -23.391 -42.438 -44.094  1.00 85.62           C  
ATOM    852  O   GLN A 113     -25.703 -40.875 -45.125  1.00 85.62           O  
ATOM    853  CG  GLN A 113     -21.891 -42.625 -43.844  1.00 85.62           C  
ATOM    854  CD  GLN A 113     -21.219 -43.469 -44.875  1.00 85.62           C  
ATOM    855  NE2 GLN A 113     -19.906 -43.656 -44.781  1.00 85.62           N  
ATOM    856  OE1 GLN A 113     -21.875 -44.000 -45.812  1.00 85.62           O  
ATOM    857  N   SER A 114     -26.188 -40.750 -43.094  1.00 88.12           N  
ATOM    858  CA  SER A 114     -27.609 -40.656 -43.406  1.00 88.12           C  
ATOM    859  C   SER A 114     -27.969 -39.281 -43.969  1.00 88.12           C  
ATOM    860  CB  SER A 114     -28.453 -40.938 -42.156  1.00 88.12           C  
ATOM    861  O   SER A 114     -27.312 -38.281 -43.656  1.00 88.12           O  
ATOM    862  OG  SER A 114     -29.828 -40.719 -42.438  1.00 88.12           O  
ATOM    863  N   LYS A 115     -28.969 -39.250 -44.906  1.00 86.69           N  
ATOM    864  CA  LYS A 115     -29.453 -38.000 -45.469  1.00 86.69           C  
ATOM    865  C   LYS A 115     -30.641 -37.438 -44.688  1.00 86.69           C  
ATOM    866  CB  LYS A 115     -29.859 -38.219 -46.938  1.00 86.69           C  
ATOM    867  O   LYS A 115     -31.156 -36.375 -45.000  1.00 86.69           O  
ATOM    868  CG  LYS A 115     -28.688 -38.375 -47.875  1.00 86.69           C  
ATOM    869  CD  LYS A 115     -29.125 -38.344 -49.344  1.00 86.69           C  
ATOM    870  CE  LYS A 115     -27.953 -38.562 -50.281  1.00 86.69           C  
ATOM    871  NZ  LYS A 115     -28.375 -38.500 -51.719  1.00 86.69           N  
ATOM    872  N   VAL A 116     -30.984 -38.219 -43.688  1.00 88.94           N  
ATOM    873  CA  VAL A 116     -32.031 -37.750 -42.781  1.00 88.94           C  
ATOM    874  C   VAL A 116     -31.406 -37.062 -41.562  1.00 88.94           C  
ATOM    875  CB  VAL A 116     -32.969 -38.875 -42.344  1.00 88.94           C  
ATOM    876  O   VAL A 116     -30.484 -37.625 -40.938  1.00 88.94           O  
ATOM    877  CG1 VAL A 116     -34.094 -38.375 -41.438  1.00 88.94           C  
ATOM    878  CG2 VAL A 116     -33.562 -39.594 -43.562  1.00 88.94           C  
ATOM    879  N   TYR A 117     -31.953 -35.938 -41.312  1.00 90.62           N  
ATOM    880  CA  TYR A 117     -31.359 -35.156 -40.250  1.00 90.62           C  
ATOM    881  C   TYR A 117     -32.250 -35.188 -39.000  1.00 90.62           C  
ATOM    882  CB  TYR A 117     -31.141 -33.719 -40.688  1.00 90.62           C  
ATOM    883  O   TYR A 117     -33.469 -35.375 -39.094  1.00 90.62           O  
ATOM    884  CG  TYR A 117     -30.297 -33.594 -41.938  1.00 90.62           C  
ATOM    885  CD1 TYR A 117     -28.938 -33.938 -41.906  1.00 90.62           C  
ATOM    886  CD2 TYR A 117     -30.844 -33.156 -43.156  1.00 90.62           C  
ATOM    887  CE1 TYR A 117     -28.156 -33.812 -43.062  1.00 90.62           C  
ATOM    888  CE2 TYR A 117     -30.062 -33.031 -44.281  1.00 90.62           C  
ATOM    889  OH  TYR A 117     -27.938 -33.281 -45.375  1.00 90.62           O  
ATOM    890  CZ  TYR A 117     -28.719 -33.375 -44.250  1.00 90.62           C  
ATOM    891  N   LEU A 118     -31.625 -35.000 -37.875  1.00 90.12           N  
ATOM    892  CA  LEU A 118     -32.312 -35.000 -36.594  1.00 90.12           C  
ATOM    893  C   LEU A 118     -33.156 -33.719 -36.438  1.00 90.12           C  
ATOM    894  CB  LEU A 118     -31.312 -35.094 -35.438  1.00 90.12           C  
ATOM    895  O   LEU A 118     -32.750 -32.656 -36.875  1.00 90.12           O  
ATOM    896  CG  LEU A 118     -30.578 -36.438 -35.312  1.00 90.12           C  
ATOM    897  CD1 LEU A 118     -29.391 -36.281 -34.375  1.00 90.12           C  
ATOM    898  CD2 LEU A 118     -31.531 -37.531 -34.844  1.00 90.12           C  
ATOM    899  N   GLN A 119     -34.344 -33.844 -35.875  1.00 88.25           N  
ATOM    900  CA  GLN A 119     -35.281 -32.750 -35.625  1.00 88.25           C  
ATOM    901  C   GLN A 119     -35.438 -32.531 -34.125  1.00 88.25           C  
ATOM    902  CB  GLN A 119     -36.625 -33.031 -36.250  1.00 88.25           C  
ATOM    903  O   GLN A 119     -34.938 -33.312 -33.312  1.00 88.25           O  
ATOM    904  CG  GLN A 119     -36.562 -33.219 -37.781  1.00 88.25           C  
ATOM    905  CD  GLN A 119     -37.906 -33.188 -38.438  1.00 88.25           C  
ATOM    906  NE2 GLN A 119     -37.938 -33.375 -39.750  1.00 88.25           N  
ATOM    907  OE1 GLN A 119     -38.938 -33.031 -37.781  1.00 88.25           O  
ATOM    908  N   ASP A 120     -36.094 -31.516 -33.781  1.00 90.00           N  
ATOM    909  CA  ASP A 120     -36.312 -31.125 -32.406  1.00 90.00           C  
ATOM    910  C   ASP A 120     -37.125 -32.188 -31.656  1.00 90.00           C  
ATOM    911  CB  ASP A 120     -37.031 -29.781 -32.312  1.00 90.00           C  
ATOM    912  O   ASP A 120     -38.188 -32.625 -32.125  1.00 90.00           O  
ATOM    913  CG  ASP A 120     -37.156 -29.234 -30.906  1.00 90.00           C  
ATOM    914  OD1 ASP A 120     -36.344 -29.625 -30.047  1.00 90.00           O  
ATOM    915  OD2 ASP A 120     -38.062 -28.422 -30.656  1.00 90.00           O  
ATOM    916  N   GLY A 121     -36.531 -32.625 -30.578  1.00 88.31           N  
ATOM    917  CA  GLY A 121     -37.250 -33.562 -29.734  1.00 88.31           C  
ATOM    918  C   GLY A 121     -36.875 -35.000 -30.000  1.00 88.31           C  
ATOM    919  O   GLY A 121     -37.375 -35.906 -29.328  1.00 88.31           O  
ATOM    920  N   ASP A 122     -36.000 -35.250 -30.922  1.00 89.56           N  
ATOM    921  CA  ASP A 122     -35.562 -36.594 -31.234  1.00 89.56           C  
ATOM    922  C   ASP A 122     -34.656 -37.188 -30.125  1.00 89.56           C  
ATOM    923  CB  ASP A 122     -34.812 -36.625 -32.562  1.00 89.56           C  
ATOM    924  O   ASP A 122     -34.125 -36.438 -29.312  1.00 89.56           O  
ATOM    925  CG  ASP A 122     -35.750 -36.594 -33.781  1.00 89.56           C  
ATOM    926  OD1 ASP A 122     -37.000 -36.656 -33.562  1.00 89.56           O  
ATOM    927  OD2 ASP A 122     -35.250 -36.469 -34.906  1.00 89.56           O  
ATOM    928  N   SER A 123     -34.688 -38.469 -30.016  1.00 91.06           N  
ATOM    929  CA  SER A 123     -33.844 -39.188 -29.047  1.00 91.06           C  
ATOM    930  C   SER A 123     -32.812 -40.062 -29.734  1.00 91.06           C  
ATOM    931  CB  SER A 123     -34.719 -40.062 -28.125  1.00 91.06           C  
ATOM    932  O   SER A 123     -33.094 -40.688 -30.766  1.00 91.06           O  
ATOM    933  OG  SER A 123     -35.562 -39.219 -27.312  1.00 91.06           O  
ATOM    934  N   VAL A 124     -31.625 -40.031 -29.141  1.00 90.44           N  
ATOM    935  CA  VAL A 124     -30.531 -40.812 -29.703  1.00 90.44           C  
ATOM    936  C   VAL A 124     -29.875 -41.656 -28.625  1.00 90.44           C  
ATOM    937  CB  VAL A 124     -29.484 -39.906 -30.375  1.00 90.44           C  
ATOM    938  O   VAL A 124     -30.094 -41.438 -27.422  1.00 90.44           O  
ATOM    939  CG1 VAL A 124     -30.078 -39.156 -31.562  1.00 90.44           C  
ATOM    940  CG2 VAL A 124     -28.922 -38.906 -29.344  1.00 90.44           C  
ATOM    941  N   LYS A 125     -29.219 -42.719 -29.109  1.00 85.56           N  
ATOM    942  CA  LYS A 125     -28.453 -43.562 -28.203  1.00 85.56           C  
ATOM    943  C   LYS A 125     -26.984 -43.156 -28.172  1.00 85.56           C  
ATOM    944  CB  LYS A 125     -28.609 -45.031 -28.578  1.00 85.56           C  
ATOM    945  O   LYS A 125     -26.344 -43.125 -29.219  1.00 85.56           O  
ATOM    946  CG  LYS A 125     -28.422 -46.000 -27.422  1.00 85.56           C  
ATOM    947  CD  LYS A 125     -28.656 -47.438 -27.859  1.00 85.56           C  
ATOM    948  CE  LYS A 125     -28.422 -48.406 -26.719  1.00 85.56           C  
ATOM    949  NZ  LYS A 125     -28.641 -49.812 -27.125  1.00 85.56           N  
ATOM    950  N   GLY A 126     -26.500 -42.812 -27.000  1.00 82.44           N  
ATOM    951  CA  GLY A 126     -25.109 -42.438 -26.844  1.00 82.44           C  
ATOM    952  C   GLY A 126     -24.234 -43.531 -26.297  1.00 82.44           C  
ATOM    953  O   GLY A 126     -24.734 -44.500 -25.703  1.00 82.44           O  
ATOM    954  N   GLU A 127     -22.984 -43.594 -26.750  1.00 74.81           N  
ATOM    955  CA  GLU A 127     -21.984 -44.500 -26.219  1.00 74.81           C  
ATOM    956  C   GLU A 127     -21.094 -43.781 -25.188  1.00 74.81           C  
ATOM    957  CB  GLU A 127     -21.109 -45.062 -27.328  1.00 74.81           C  
ATOM    958  O   GLU A 127     -20.562 -42.719 -25.453  1.00 74.81           O  
ATOM    959  CG  GLU A 127     -21.531 -46.469 -27.781  1.00 74.81           C  
ATOM    960  CD  GLU A 127     -20.625 -47.031 -28.875  1.00 74.81           C  
ATOM    961  OE1 GLU A 127     -20.875 -48.188 -29.312  1.00 74.81           O  
ATOM    962  OE2 GLU A 127     -19.688 -46.344 -29.281  1.00 74.81           O  
ATOM    963  N   GLY A 128     -21.188 -44.062 -23.953  1.00 61.34           N  
ATOM    964  CA  GLY A 128     -20.344 -43.500 -22.922  1.00 61.34           C  
ATOM    965  C   GLY A 128     -18.969 -44.156 -22.859  1.00 61.34           C  
ATOM    966  O   GLY A 128     -18.781 -45.250 -23.406  1.00 61.34           O  
ATOM    967  N   VAL A 129     -17.875 -43.500 -22.953  1.00 50.00           N  
ATOM    968  CA  VAL A 129     -16.562 -44.125 -22.797  1.00 50.00           C  
ATOM    969  C   VAL A 129     -16.438 -44.750 -21.406  1.00 50.00           C  
ATOM    970  CB  VAL A 129     -15.422 -43.094 -23.000  1.00 50.00           C  
ATOM    971  O   VAL A 129     -16.906 -44.188 -20.422  1.00 50.00           O  
ATOM    972  CG1 VAL A 129     -14.062 -43.781 -23.000  1.00 50.00           C  
ATOM    973  CG2 VAL A 129     -15.625 -42.312 -24.297  1.00 50.00           C  
ATOM    974  N   ASP A 130     -16.203 -46.188 -21.359  1.00 37.56           N  
ATOM    975  CA  ASP A 130     -15.742 -46.844 -20.141  1.00 37.56           C  
ATOM    976  C   ASP A 130     -14.430 -46.219 -19.656  1.00 37.56           C  
ATOM    977  CB  ASP A 130     -15.570 -48.344 -20.375  1.00 37.56           C  
ATOM    978  O   ASP A 130     -13.586 -45.844 -20.469  1.00 37.56           O  
ATOM    979  CG  ASP A 130     -16.891 -49.094 -20.328  1.00 37.56           C  
ATOM    980  OD1 ASP A 130     -17.875 -48.562 -19.781  1.00 37.56           O  
ATOM    981  OD2 ASP A 130     -16.938 -50.250 -20.828  1.00 37.56           O  
TER     982      ASP A 130                                                      
ATOM    983  N   MET B   1       9.992  28.469 -28.250  1.00 23.72           N  
ATOM    984  CA  MET B   1       8.578  28.375 -27.891  1.00 23.72           C  
ATOM    985  C   MET B   1       8.383  27.406 -26.734  1.00 23.72           C  
ATOM    986  CB  MET B   1       7.758  27.906 -29.094  1.00 23.72           C  
ATOM    987  O   MET B   1       8.727  26.219 -26.828  1.00 23.72           O  
ATOM    988  CG  MET B   1       6.930  29.016 -29.734  1.00 23.72           C  
ATOM    989  SD  MET B   1       5.980  28.438 -31.188  1.00 23.72           S  
ATOM    990  CE  MET B   1       4.809  29.797 -31.375  1.00 23.72           C  
ATOM    991  N   LYS B   2       8.422  27.797 -25.500  1.00 31.84           N  
ATOM    992  CA  LYS B   2       8.703  27.156 -24.219  1.00 31.84           C  
ATOM    993  C   LYS B   2       7.684  26.062 -23.906  1.00 31.84           C  
ATOM    994  CB  LYS B   2       8.727  28.188 -23.094  1.00 31.84           C  
ATOM    995  O   LYS B   2       6.477  26.312 -23.906  1.00 31.84           O  
ATOM    996  CG  LYS B   2      10.117  28.703 -22.750  1.00 31.84           C  
ATOM    997  CD  LYS B   2      10.070  29.703 -21.594  1.00 31.84           C  
ATOM    998  CE  LYS B   2      11.453  30.250 -21.281  1.00 31.84           C  
ATOM    999  NZ  LYS B   2      11.406  31.312 -20.234  1.00 31.84           N  
ATOM   1000  N   TRP B   3       7.965  25.031 -24.375  1.00 35.53           N  
ATOM   1001  CA  TRP B   3       7.004  23.938 -24.312  1.00 35.53           C  
ATOM   1002  C   TRP B   3       6.340  23.875 -22.938  1.00 35.53           C  
ATOM   1003  CB  TRP B   3       7.691  22.609 -24.609  1.00 35.53           C  
ATOM   1004  O   TRP B   3       7.020  23.891 -21.906  1.00 35.53           O  
ATOM   1005  CG  TRP B   3       7.883  22.344 -26.078  1.00 35.53           C  
ATOM   1006  CD1 TRP B   3       8.281  23.234 -27.031  1.00 35.53           C  
ATOM   1007  CD2 TRP B   3       7.676  21.094 -26.750  1.00 35.53           C  
ATOM   1008  CE2 TRP B   3       7.973  21.297 -28.125  1.00 35.53           C  
ATOM   1009  CE3 TRP B   3       7.270  19.812 -26.344  1.00 35.53           C  
ATOM   1010  NE1 TRP B   3       8.344  22.609 -28.266  1.00 35.53           N  
ATOM   1011  CH2 TRP B   3       7.473  19.047 -28.641  1.00 35.53           C  
ATOM   1012  CZ2 TRP B   3       7.875  20.281 -29.078  1.00 35.53           C  
ATOM   1013  CZ3 TRP B   3       7.172  18.812 -27.281  1.00 35.53           C  
ATOM   1014  N   THR B   4       5.215  24.422 -22.688  1.00 34.06           N  
ATOM   1015  CA  THR B   4       4.438  24.516 -21.453  1.00 34.06           C  
ATOM   1016  C   THR B   4       4.344  23.156 -20.766  1.00 34.06           C  
ATOM   1017  CB  THR B   4       3.020  25.047 -21.734  1.00 34.06           C  
ATOM   1018  O   THR B   4       4.520  22.109 -21.422  1.00 34.06           O  
ATOM   1019  CG2 THR B   4       3.047  26.547 -22.031  1.00 34.06           C  
ATOM   1020  OG1 THR B   4       2.461  24.359 -22.859  1.00 34.06           O  
ATOM   1021  N   THR B   5       4.516  23.141 -19.500  1.00 36.69           N  
ATOM   1022  CA  THR B   5       4.523  21.938 -18.672  1.00 36.69           C  
ATOM   1023  C   THR B   5       3.412  20.984 -19.078  1.00 36.69           C  
ATOM   1024  CB  THR B   5       4.363  22.312 -17.172  1.00 36.69           C  
ATOM   1025  O   THR B   5       3.613  19.766 -19.109  1.00 36.69           O  
ATOM   1026  CG2 THR B   5       5.055  21.281 -16.281  1.00 36.69           C  
ATOM   1027  OG1 THR B   5       4.941  23.594 -16.938  1.00 36.69           O  
ATOM   1028  N   GLU B   6       2.365  21.594 -19.594  1.00 37.94           N  
ATOM   1029  CA  GLU B   6       1.262  20.812 -20.156  1.00 37.94           C  
ATOM   1030  C   GLU B   6       1.699  20.047 -21.406  1.00 37.94           C  
ATOM   1031  CB  GLU B   6       0.076  21.719 -20.484  1.00 37.94           C  
ATOM   1032  O   GLU B   6       1.334  18.891 -21.594  1.00 37.94           O  
ATOM   1033  CG  GLU B   6      -0.620  22.297 -19.266  1.00 37.94           C  
ATOM   1034  CD  GLU B   6      -0.639  23.812 -19.234  1.00 37.94           C  
ATOM   1035  OE1 GLU B   6      -1.297  24.391 -18.344  1.00 37.94           O  
ATOM   1036  OE2 GLU B   6       0.009  24.422 -20.109  1.00 37.94           O  
ATOM   1037  N   ALA B   7       2.428  20.672 -22.156  1.00 41.78           N  
ATOM   1038  CA  ALA B   7       2.883  20.062 -23.406  1.00 41.78           C  
ATOM   1039  C   ALA B   7       3.854  18.922 -23.125  1.00 41.78           C  
ATOM   1040  CB  ALA B   7       3.541  21.109 -24.297  1.00 41.78           C  
ATOM   1041  O   ALA B   7       3.803  17.875 -23.781  1.00 41.78           O  
ATOM   1042  N   LYS B   8       4.555  19.000 -22.156  1.00 39.56           N  
ATOM   1043  CA  LYS B   8       5.562  17.984 -21.828  1.00 39.56           C  
ATOM   1044  C   LYS B   8       4.922  16.766 -21.172  1.00 39.56           C  
ATOM   1045  CB  LYS B   8       6.629  18.578 -20.906  1.00 39.56           C  
ATOM   1046  O   LYS B   8       5.262  15.625 -21.516  1.00 39.56           O  
ATOM   1047  CG  LYS B   8       7.633  19.469 -21.609  1.00 39.56           C  
ATOM   1048  CD  LYS B   8       8.672  20.016 -20.625  1.00 39.56           C  
ATOM   1049  CE  LYS B   8       9.586  21.031 -21.297  1.00 39.56           C  
ATOM   1050  NZ  LYS B   8      10.578  21.609 -20.344  1.00 39.56           N  
ATOM   1051  N   VAL B   9       3.951  16.969 -20.297  1.00 38.97           N  
ATOM   1052  CA  VAL B   9       3.213  15.859 -19.703  1.00 38.97           C  
ATOM   1053  C   VAL B   9       2.363  15.172 -20.781  1.00 38.97           C  
ATOM   1054  CB  VAL B   9       2.322  16.328 -18.547  1.00 38.97           C  
ATOM   1055  O   VAL B   9       2.279  13.945 -20.812  1.00 38.97           O  
ATOM   1056  CG1 VAL B   9       1.382  15.219 -18.094  1.00 38.97           C  
ATOM   1057  CG2 VAL B   9       3.184  16.812 -17.375  1.00 38.97           C  
ATOM   1058  N   GLY B  10       1.749  16.000 -21.594  1.00 39.72           N  
ATOM   1059  CA  GLY B  10       1.098  15.422 -22.766  1.00 39.72           C  
ATOM   1060  C   GLY B  10       2.029  14.578 -23.609  1.00 39.72           C  
ATOM   1061  O   GLY B  10       1.674  13.477 -24.016  1.00 39.72           O  
ATOM   1062  N   ALA B  11       3.203  15.078 -23.688  1.00 45.09           N  
ATOM   1063  CA  ALA B  11       4.172  14.320 -24.484  1.00 45.09           C  
ATOM   1064  C   ALA B  11       4.578  13.031 -23.766  1.00 45.09           C  
ATOM   1065  CB  ALA B  11       5.402  15.180 -24.781  1.00 45.09           C  
ATOM   1066  O   ALA B  11       4.695  11.977 -24.391  1.00 45.09           O  
ATOM   1067  N   PHE B  12       4.660  13.172 -22.500  1.00 40.62           N  
ATOM   1068  CA  PHE B  12       5.023  11.992 -21.719  1.00 40.62           C  
ATOM   1069  C   PHE B  12       3.889  10.977 -21.719  1.00 40.62           C  
ATOM   1070  CB  PHE B  12       5.387  12.383 -20.281  1.00 40.62           C  
ATOM   1071  O   PHE B  12       4.121   9.781 -21.891  1.00 40.62           O  
ATOM   1072  CG  PHE B  12       5.973  11.250 -19.484  1.00 40.62           C  
ATOM   1073  CD1 PHE B  12       5.184  10.516 -18.609  1.00 40.62           C  
ATOM   1074  CD2 PHE B  12       7.320  10.922 -19.609  1.00 40.62           C  
ATOM   1075  CE1 PHE B  12       5.727   9.469 -17.859  1.00 40.62           C  
ATOM   1076  CE2 PHE B  12       7.867   9.883 -18.859  1.00 40.62           C  
ATOM   1077  CZ  PHE B  12       7.070   9.156 -18.000  1.00 40.62           C  
ATOM   1078  N   THR B  13       2.674  11.414 -21.469  1.00 41.12           N  
ATOM   1079  CA  THR B  13       1.530  10.508 -21.547  1.00 41.12           C  
ATOM   1080  C   THR B  13       1.400   9.938 -22.953  1.00 41.12           C  
ATOM   1081  CB  THR B  13       0.223  11.227 -21.156  1.00 41.12           C  
ATOM   1082  O   THR B  13       1.153   8.742 -23.125  1.00 41.12           O  
ATOM   1083  CG2 THR B  13      -0.908  10.227 -20.953  1.00 41.12           C  
ATOM   1084  OG1 THR B  13       0.431  11.961 -19.953  1.00 41.12           O  
ATOM   1085  N   ILE B  14       1.631  10.773 -23.812  1.00 44.78           N  
ATOM   1086  CA  ILE B  14       1.572  10.312 -25.188  1.00 44.78           C  
ATOM   1087  C   ILE B  14       2.699   9.320 -25.453  1.00 44.78           C  
ATOM   1088  CB  ILE B  14       1.660  11.492 -26.188  1.00 44.78           C  
ATOM   1089  O   ILE B  14       2.486   8.281 -26.078  1.00 44.78           O  
ATOM   1090  CG1 ILE B  14       0.346  12.281 -26.188  1.00 44.78           C  
ATOM   1091  CG2 ILE B  14       2.008  10.992 -27.594  1.00 44.78           C  
ATOM   1092  CD1 ILE B  14       0.347  13.477 -27.141  1.00 44.78           C  
ATOM   1093  N   ILE B  15       3.797   9.633 -24.828  1.00 46.22           N  
ATOM   1094  CA  ILE B  15       4.918   8.719 -24.984  1.00 46.22           C  
ATOM   1095  C   ILE B  15       4.645   7.422 -24.234  1.00 46.22           C  
ATOM   1096  CB  ILE B  15       6.242   9.352 -24.500  1.00 46.22           C  
ATOM   1097  O   ILE B  15       4.926   6.332 -24.734  1.00 46.22           O  
ATOM   1098  CG1 ILE B  15       6.695  10.445 -25.484  1.00 46.22           C  
ATOM   1099  CG2 ILE B  15       7.324   8.281 -24.344  1.00 46.22           C  
ATOM   1100  CD1 ILE B  15       7.879  11.266 -24.984  1.00 46.22           C  
ATOM   1101  N   GLY B  16       4.094   7.652 -23.016  1.00 41.94           N  
ATOM   1102  CA  GLY B  16       3.701   6.453 -22.297  1.00 41.94           C  
ATOM   1103  C   GLY B  16       2.660   5.629 -23.031  1.00 41.94           C  
ATOM   1104  O   GLY B  16       2.773   4.406 -23.109  1.00 41.94           O  
ATOM   1105  N   ILE B  17       1.711   6.309 -23.641  1.00 46.59           N  
ATOM   1106  CA  ILE B  17       0.696   5.625 -24.422  1.00 46.59           C  
ATOM   1107  C   ILE B  17       1.328   5.055 -25.703  1.00 46.59           C  
ATOM   1108  CB  ILE B  17      -0.472   6.570 -24.781  1.00 46.59           C  
ATOM   1109  O   ILE B  17       1.048   3.916 -26.078  1.00 46.59           O  
ATOM   1110  CG1 ILE B  17      -1.290   6.910 -23.531  1.00 46.59           C  
ATOM   1111  CG2 ILE B  17      -1.358   5.945 -25.875  1.00 46.59           C  
ATOM   1112  CD1 ILE B  17      -2.373   7.953 -23.766  1.00 46.59           C  
ATOM   1113  N   VAL B  18       2.176   5.914 -26.250  1.00 48.06           N  
ATOM   1114  CA  VAL B  18       2.855   5.441 -27.453  1.00 48.06           C  
ATOM   1115  C   VAL B  18       3.758   4.262 -27.109  1.00 48.06           C  
ATOM   1116  CB  VAL B  18       3.680   6.566 -28.109  1.00 48.06           C  
ATOM   1117  O   VAL B  18       3.797   3.266 -27.828  1.00 48.06           O  
ATOM   1118  CG1 VAL B  18       4.629   5.996 -29.156  1.00 48.06           C  
ATOM   1119  CG2 VAL B  18       2.754   7.609 -28.734  1.00 48.06           C  
ATOM   1120  N   LEU B  19       4.398   4.445 -26.000  1.00 43.31           N  
ATOM   1121  CA  LEU B  19       5.234   3.332 -25.562  1.00 43.31           C  
ATOM   1122  C   LEU B  19       4.375   2.137 -25.156  1.00 43.31           C  
ATOM   1123  CB  LEU B  19       6.121   3.756 -24.391  1.00 43.31           C  
ATOM   1124  O   LEU B  19       4.742   0.989 -25.422  1.00 43.31           O  
ATOM   1125  CG  LEU B  19       7.547   4.191 -24.734  1.00 43.31           C  
ATOM   1126  CD1 LEU B  19       8.141   5.027 -23.609  1.00 43.31           C  
ATOM   1127  CD2 LEU B  19       8.422   2.973 -25.031  1.00 43.31           C  
ATOM   1128  N   PHE B  20       3.342   2.484 -24.562  1.00 44.56           N  
ATOM   1129  CA  PHE B  20       2.387   1.429 -24.250  1.00 44.56           C  
ATOM   1130  C   PHE B  20       1.808   0.817 -25.516  1.00 44.56           C  
ATOM   1131  CB  PHE B  20       1.260   1.974 -23.359  1.00 44.56           C  
ATOM   1132  O   PHE B  20       1.724  -0.407 -25.641  1.00 44.56           O  
ATOM   1133  CG  PHE B  20       0.391   0.903 -22.766  1.00 44.56           C  
ATOM   1134  CD1 PHE B  20      -0.878   0.651 -23.266  1.00 44.56           C  
ATOM   1135  CD2 PHE B  20       0.845   0.149 -21.688  1.00 44.56           C  
ATOM   1136  CE1 PHE B  20      -1.685  -0.339 -22.703  1.00 44.56           C  
ATOM   1137  CE2 PHE B  20       0.046  -0.842 -21.125  1.00 44.56           C  
ATOM   1138  CZ  PHE B  20      -1.219  -1.084 -21.641  1.00 44.56           C  
ATOM   1139  N   ILE B  21       1.459   1.655 -26.438  1.00 48.41           N  
ATOM   1140  CA  ILE B  21       0.987   1.174 -27.719  1.00 48.41           C  
ATOM   1141  C   ILE B  21       2.127   0.471 -28.469  1.00 48.41           C  
ATOM   1142  CB  ILE B  21       0.424   2.326 -28.594  1.00 48.41           C  
ATOM   1143  O   ILE B  21       1.933  -0.603 -29.031  1.00 48.41           O  
ATOM   1144  CG1 ILE B  21      -0.881   2.855 -27.984  1.00 48.41           C  
ATOM   1145  CG2 ILE B  21       0.211   1.867 -30.031  1.00 48.41           C  
ATOM   1146  CD1 ILE B  21      -1.456   4.062 -28.719  1.00 48.41           C  
ATOM   1147  N   ALA B  22       3.301   1.094 -28.328  1.00 46.91           N  
ATOM   1148  CA  ALA B  22       4.465   0.473 -28.953  1.00 46.91           C  
ATOM   1149  C   ALA B  22       4.812  -0.849 -28.281  1.00 46.91           C  
ATOM   1150  CB  ALA B  22       5.660   1.420 -28.906  1.00 46.91           C  
ATOM   1151  O   ALA B  22       5.184  -1.817 -28.938  1.00 46.91           O  
ATOM   1152  N   GLY B  23       4.746  -0.786 -27.016  1.00 43.25           N  
ATOM   1153  CA  GLY B  23       4.902  -2.035 -26.281  1.00 43.25           C  
ATOM   1154  C   GLY B  23       3.881  -3.086 -26.672  1.00 43.25           C  
ATOM   1155  O   GLY B  23       4.227  -4.254 -26.875  1.00 43.25           O  
ATOM   1156  N   ILE B  24       2.660  -2.602 -26.812  1.00 43.44           N  
ATOM   1157  CA  ILE B  24       1.600  -3.494 -27.266  1.00 43.44           C  
ATOM   1158  C   ILE B  24       1.894  -3.965 -28.688  1.00 43.44           C  
ATOM   1159  CB  ILE B  24       0.217  -2.807 -27.203  1.00 43.44           C  
ATOM   1160  O   ILE B  24       1.748  -5.148 -29.000  1.00 43.44           O  
ATOM   1161  CG1 ILE B  24      -0.202  -2.580 -25.750  1.00 43.44           C  
ATOM   1162  CG2 ILE B  24      -0.832  -3.635 -27.953  1.00 43.44           C  
ATOM   1163  CD1 ILE B  24      -1.510  -1.817 -25.594  1.00 43.44           C  
ATOM   1164  N   LEU B  25       2.258  -2.967 -29.453  1.00 44.12           N  
ATOM   1165  CA  LEU B  25       2.553  -3.305 -30.844  1.00 44.12           C  
ATOM   1166  C   LEU B  25       3.785  -4.199 -30.938  1.00 44.12           C  
ATOM   1167  CB  LEU B  25       2.764  -2.035 -31.672  1.00 44.12           C  
ATOM   1168  O   LEU B  25       3.832  -5.117 -31.766  1.00 44.12           O  
ATOM   1169  CG  LEU B  25       1.509  -1.230 -32.000  1.00 44.12           C  
ATOM   1170  CD1 LEU B  25       1.891   0.141 -32.562  1.00 44.12           C  
ATOM   1171  CD2 LEU B  25       0.644  -1.988 -33.031  1.00 44.12           C  
ATOM   1172  N   PHE B  26       4.727  -3.830 -30.219  1.00 42.75           N  
ATOM   1173  CA  PHE B  26       5.938  -4.641 -30.203  1.00 42.75           C  
ATOM   1174  C   PHE B  26       5.660  -6.020 -29.625  1.00 42.75           C  
ATOM   1175  CB  PHE B  26       7.043  -3.945 -29.406  1.00 42.75           C  
ATOM   1176  O   PHE B  26       6.078  -7.035 -30.188  1.00 42.75           O  
ATOM   1177  CG  PHE B  26       8.383  -4.617 -29.516  1.00 42.75           C  
ATOM   1178  CD1 PHE B  26       8.836  -5.469 -28.500  1.00 42.75           C  
ATOM   1179  CD2 PHE B  26       9.203  -4.395 -30.609  1.00 42.75           C  
ATOM   1180  CE1 PHE B  26      10.078  -6.094 -28.609  1.00 42.75           C  
ATOM   1181  CE2 PHE B  26      10.445  -5.016 -30.719  1.00 42.75           C  
ATOM   1182  CZ  PHE B  26      10.875  -5.863 -29.703  1.00 42.75           C  
ATOM   1183  N   VAL B  27       5.102  -5.953 -28.391  1.00 40.09           N  
ATOM   1184  CA  VAL B  27       4.816  -7.219 -27.719  1.00 40.09           C  
ATOM   1185  C   VAL B  27       3.766  -7.996 -28.500  1.00 40.09           C  
ATOM   1186  CB  VAL B  27       4.340  -6.992 -26.266  1.00 40.09           C  
ATOM   1187  O   VAL B  27       3.822  -9.227 -28.578  1.00 40.09           O  
ATOM   1188  CG1 VAL B  27       3.842  -8.305 -25.656  1.00 40.09           C  
ATOM   1189  CG2 VAL B  27       5.461  -6.395 -25.422  1.00 40.09           C  
ATOM   1190  N   GLY B  28       2.688  -7.254 -28.938  1.00 39.97           N  
ATOM   1191  CA  GLY B  28       1.675  -7.930 -29.734  1.00 39.97           C  
ATOM   1192  C   GLY B  28       2.158  -8.305 -31.125  1.00 39.97           C  
ATOM   1193  O   GLY B  28       1.390  -8.828 -31.938  1.00 39.97           O  
ATOM   1194  N   ARG B  29       3.373  -8.695 -31.375  1.00 41.81           N  
ATOM   1195  CA  ARG B  29       3.824  -9.016 -32.719  1.00 41.81           C  
ATOM   1196  C   ARG B  29       2.816  -8.539 -33.781  1.00 41.81           C  
ATOM   1197  CB  ARG B  29       4.059 -10.523 -32.875  1.00 41.81           C  
ATOM   1198  O   ARG B  29       2.385  -9.312 -34.625  1.00 41.81           O  
ATOM   1199  CG  ARG B  29       5.395 -10.992 -32.312  1.00 41.81           C  
ATOM   1200  CD  ARG B  29       5.648 -12.461 -32.656  1.00 41.81           C  
ATOM   1201  NE  ARG B  29       6.973 -12.891 -32.188  1.00 41.81           N  
ATOM   1202  NH1 ARG B  29       6.715 -15.086 -32.875  1.00 41.81           N  
ATOM   1203  NH2 ARG B  29       8.664 -14.398 -31.875  1.00 41.81           N  
ATOM   1204  CZ  ARG B  29       7.449 -14.125 -32.312  1.00 41.81           C  
ATOM   1205  N   ILE B  30       1.900  -7.621 -33.594  1.00 39.03           N  
ATOM   1206  CA  ILE B  30       1.073  -7.125 -34.688  1.00 39.03           C  
ATOM   1207  C   ILE B  30       1.964  -6.559 -35.781  1.00 39.03           C  
ATOM   1208  CB  ILE B  30       0.074  -6.055 -34.188  1.00 39.03           C  
ATOM   1209  O   ILE B  30       2.652  -5.555 -35.562  1.00 39.03           O  
ATOM   1210  CG1 ILE B  30      -0.792  -6.609 -33.062  1.00 39.03           C  
ATOM   1211  CG2 ILE B  30      -0.796  -5.559 -35.344  1.00 39.03           C  
ATOM   1212  CD1 ILE B  30      -1.663  -5.562 -32.375  1.00 39.03           C  
ATOM   1213  N   ASP B  31       2.518  -7.453 -36.656  1.00 41.28           N  
ATOM   1214  CA  ASP B  31       3.111  -6.973 -37.906  1.00 41.28           C  
ATOM   1215  C   ASP B  31       2.174  -6.004 -38.625  1.00 41.28           C  
ATOM   1216  CB  ASP B  31       3.461  -8.148 -38.812  1.00 41.28           C  
ATOM   1217  O   ASP B  31       1.187  -6.426 -39.219  1.00 41.28           O  
ATOM   1218  CG  ASP B  31       4.934  -8.516 -38.781  1.00 41.28           C  
ATOM   1219  OD1 ASP B  31       5.762  -7.680 -38.344  1.00 41.28           O  
ATOM   1220  OD2 ASP B  31       5.266  -9.664 -39.156  1.00 41.28           O  
ATOM   1221  N   ILE B  32       1.813  -4.926 -38.406  1.00 39.47           N  
ATOM   1222  CA  ILE B  32       1.154  -4.012 -39.344  1.00 39.47           C  
ATOM   1223  C   ILE B  32       1.591  -4.320 -40.781  1.00 39.47           C  
ATOM   1224  CB  ILE B  32       1.461  -2.535 -39.000  1.00 39.47           C  
ATOM   1225  O   ILE B  32       0.960  -3.873 -41.750  1.00 39.47           O  
ATOM   1226  CG1 ILE B  32       1.212  -2.273 -37.500  1.00 39.47           C  
ATOM   1227  CG2 ILE B  32       0.625  -1.593 -39.875  1.00 39.47           C  
ATOM   1228  CD1 ILE B  32       1.765  -0.944 -37.031  1.00 39.47           C  
ATOM   1229  N   TRP B  33       2.799  -4.832 -41.062  1.00 40.44           N  
ATOM   1230  CA  TRP B  33       3.188  -5.238 -42.406  1.00 40.44           C  
ATOM   1231  C   TRP B  33       2.850  -6.703 -42.656  1.00 40.44           C  
ATOM   1232  CB  TRP B  33       4.684  -5.000 -42.625  1.00 40.44           C  
ATOM   1233  O   TRP B  33       3.717  -7.574 -42.531  1.00 40.44           O  
ATOM   1234  CG  TRP B  33       5.078  -3.553 -42.594  1.00 40.44           C  
ATOM   1235  CD1 TRP B  33       5.254  -2.764 -41.500  1.00 40.44           C  
ATOM   1236  CD2 TRP B  33       5.344  -2.725 -43.750  1.00 40.44           C  
ATOM   1237  CE2 TRP B  33       5.676  -1.441 -43.250  1.00 40.44           C  
ATOM   1238  CE3 TRP B  33       5.336  -2.941 -45.125  1.00 40.44           C  
ATOM   1239  NE1 TRP B  33       5.617  -1.491 -41.875  1.00 40.44           N  
ATOM   1240  CH2 TRP B  33       5.980  -0.619 -45.469  1.00 40.44           C  
ATOM   1241  CZ2 TRP B  33       5.996  -0.379 -44.094  1.00 40.44           C  
ATOM   1242  CZ3 TRP B  33       5.652  -1.884 -45.969  1.00 40.44           C  
ATOM   1243  N   ALA B  34       1.680  -7.168 -42.344  1.00 48.97           N  
ATOM   1244  CA  ALA B  34       1.205  -8.516 -42.688  1.00 48.97           C  
ATOM   1245  C   ALA B  34       1.779  -8.992 -44.000  1.00 48.97           C  
ATOM   1246  CB  ALA B  34      -0.321  -8.539 -42.719  1.00 48.97           C  
ATOM   1247  O   ALA B  34       1.732  -8.266 -45.000  1.00 48.97           O  
ATOM   1248  N   LYS B  35       2.678  -9.922 -44.000  1.00 59.50           N  
ATOM   1249  CA  LYS B  35       3.111 -10.547 -45.250  1.00 59.50           C  
ATOM   1250  C   LYS B  35       1.917 -11.000 -46.094  1.00 59.50           C  
ATOM   1251  CB  LYS B  35       4.039 -11.727 -44.969  1.00 59.50           C  
ATOM   1252  O   LYS B  35       0.829 -11.227 -45.531  1.00 59.50           O  
ATOM   1253  CG  LYS B  35       5.391 -11.336 -44.406  1.00 59.50           C  
ATOM   1254  CD  LYS B  35       6.285 -12.547 -44.188  1.00 59.50           C  
ATOM   1255  CE  LYS B  35       7.617 -12.164 -43.562  1.00 59.50           C  
ATOM   1256  NZ  LYS B  35       8.477 -13.352 -43.281  1.00 59.50           N  
ATOM   1257  N   PRO B  36       2.016 -10.883 -47.375  1.00 70.62           N  
ATOM   1258  CA  PRO B  36       0.954 -11.383 -48.250  1.00 70.62           C  
ATOM   1259  C   PRO B  36       0.543 -12.820 -47.906  1.00 70.62           C  
ATOM   1260  CB  PRO B  36       1.580 -11.305 -49.625  1.00 70.62           C  
ATOM   1261  O   PRO B  36       1.398 -13.656 -47.625  1.00 70.62           O  
ATOM   1262  CG  PRO B  36       2.990 -10.867 -49.406  1.00 70.62           C  
ATOM   1263  CD  PRO B  36       3.176 -10.641 -47.938  1.00 70.62           C  
ATOM   1264  N   GLN B  37      -0.684 -12.953 -47.531  1.00 81.50           N  
ATOM   1265  CA  GLN B  37      -1.198 -14.234 -47.062  1.00 81.50           C  
ATOM   1266  C   GLN B  37      -2.045 -14.914 -48.125  1.00 81.50           C  
ATOM   1267  CB  GLN B  37      -2.020 -14.055 -45.781  1.00 81.50           C  
ATOM   1268  O   GLN B  37      -2.607 -14.242 -49.000  1.00 81.50           O  
ATOM   1269  CG  GLN B  37      -1.208 -13.547 -44.594  1.00 81.50           C  
ATOM   1270  CD  GLN B  37      -2.041 -13.398 -43.344  1.00 81.50           C  
ATOM   1271  NE2 GLN B  37      -1.373 -13.203 -42.219  1.00 81.50           N  
ATOM   1272  OE1 GLN B  37      -3.273 -13.461 -43.375  1.00 81.50           O  
ATOM   1273  N   MET B  38      -1.912 -16.188 -48.375  1.00 86.31           N  
ATOM   1274  CA  MET B  38      -2.777 -17.000 -49.219  1.00 86.31           C  
ATOM   1275  C   MET B  38      -3.787 -17.781 -48.406  1.00 86.31           C  
ATOM   1276  CB  MET B  38      -1.947 -17.969 -50.062  1.00 86.31           C  
ATOM   1277  O   MET B  38      -3.521 -18.094 -47.219  1.00 86.31           O  
ATOM   1278  CG  MET B  38      -1.210 -19.016 -49.250  1.00 86.31           C  
ATOM   1279  SD  MET B  38      -0.220 -20.156 -50.312  1.00 86.31           S  
ATOM   1280  CE  MET B  38       0.512 -21.203 -49.031  1.00 86.31           C  
ATOM   1281  N   THR B  39      -4.953 -17.953 -48.938  1.00 91.88           N  
ATOM   1282  CA  THR B  39      -6.027 -18.656 -48.250  1.00 91.88           C  
ATOM   1283  C   THR B  39      -6.203 -20.062 -48.844  1.00 91.88           C  
ATOM   1284  CB  THR B  39      -7.359 -17.891 -48.375  1.00 91.88           C  
ATOM   1285  O   THR B  39      -6.379 -20.219 -50.062  1.00 91.88           O  
ATOM   1286  CG2 THR B  39      -8.430 -18.531 -47.469  1.00 91.88           C  
ATOM   1287  OG1 THR B  39      -7.152 -16.531 -47.938  1.00 91.88           O  
ATOM   1288  N   ILE B  40      -6.082 -21.016 -48.000  1.00 91.88           N  
ATOM   1289  CA  ILE B  40      -6.281 -22.406 -48.375  1.00 91.88           C  
ATOM   1290  C   ILE B  40      -7.410 -23.016 -47.531  1.00 91.88           C  
ATOM   1291  CB  ILE B  40      -4.984 -23.234 -48.188  1.00 91.88           C  
ATOM   1292  O   ILE B  40      -7.535 -22.734 -46.344  1.00 91.88           O  
ATOM   1293  CG1 ILE B  40      -3.861 -22.656 -49.062  1.00 91.88           C  
ATOM   1294  CG2 ILE B  40      -5.230 -24.719 -48.531  1.00 91.88           C  
ATOM   1295  CD1 ILE B  40      -3.000 -23.719 -49.750  1.00 91.88           C  
ATOM   1296  N   THR B  41      -8.227 -23.719 -48.156  1.00 92.81           N  
ATOM   1297  CA  THR B  41      -9.344 -24.359 -47.469  1.00 92.81           C  
ATOM   1298  C   THR B  41      -9.109 -25.859 -47.375  1.00 92.81           C  
ATOM   1299  CB  THR B  41     -10.672 -24.094 -48.219  1.00 92.81           C  
ATOM   1300  O   THR B  41      -8.680 -26.500 -48.344  1.00 92.81           O  
ATOM   1301  CG2 THR B  41     -11.742 -23.594 -47.250  1.00 92.81           C  
ATOM   1302  OG1 THR B  41     -10.461 -23.109 -49.219  1.00 92.81           O  
ATOM   1303  N   GLY B  42      -9.328 -26.438 -46.156  1.00 90.94           N  
ATOM   1304  CA  GLY B  42      -9.172 -27.859 -45.906  1.00 90.94           C  
ATOM   1305  C   GLY B  42     -10.445 -28.531 -45.438  1.00 90.94           C  
ATOM   1306  O   GLY B  42     -11.148 -28.000 -44.594  1.00 90.94           O  
ATOM   1307  N   ASP B  43     -10.727 -29.656 -46.031  1.00 89.19           N  
ATOM   1308  CA  ASP B  43     -11.875 -30.469 -45.625  1.00 89.19           C  
ATOM   1309  C   ASP B  43     -11.445 -31.562 -44.625  1.00 89.19           C  
ATOM   1310  CB  ASP B  43     -12.555 -31.078 -46.844  1.00 89.19           C  
ATOM   1311  O   ASP B  43     -10.703 -32.469 -45.000  1.00 89.19           O  
ATOM   1312  CG  ASP B  43     -13.180 -30.031 -47.750  1.00 89.19           C  
ATOM   1313  OD1 ASP B  43     -13.828 -29.094 -47.250  1.00 89.19           O  
ATOM   1314  OD2 ASP B  43     -13.023 -30.172 -48.969  1.00 89.19           O  
ATOM   1315  N   PHE B  44     -11.914 -31.469 -43.406  1.00 88.94           N  
ATOM   1316  CA  PHE B  44     -11.570 -32.406 -42.375  1.00 88.94           C  
ATOM   1317  C   PHE B  44     -12.805 -33.188 -41.906  1.00 88.94           C  
ATOM   1318  CB  PHE B  44     -10.914 -31.703 -41.188  1.00 88.94           C  
ATOM   1319  O   PHE B  44     -13.922 -32.688 -41.969  1.00 88.94           O  
ATOM   1320  CG  PHE B  44      -9.578 -31.094 -41.500  1.00 88.94           C  
ATOM   1321  CD1 PHE B  44      -8.398 -31.766 -41.188  1.00 88.94           C  
ATOM   1322  CD2 PHE B  44      -9.500 -29.859 -42.094  1.00 88.94           C  
ATOM   1323  CE1 PHE B  44      -7.160 -31.203 -41.469  1.00 88.94           C  
ATOM   1324  CE2 PHE B  44      -8.258 -29.281 -42.406  1.00 88.94           C  
ATOM   1325  CZ  PHE B  44      -7.094 -29.953 -42.094  1.00 88.94           C  
ATOM   1326  N   THR B  45     -12.602 -34.406 -41.469  1.00 82.25           N  
ATOM   1327  CA  THR B  45     -13.695 -35.188 -40.875  1.00 82.25           C  
ATOM   1328  C   THR B  45     -13.961 -34.781 -39.438  1.00 82.25           C  
ATOM   1329  CB  THR B  45     -13.391 -36.688 -40.938  1.00 82.25           C  
ATOM   1330  O   THR B  45     -15.117 -34.625 -39.031  1.00 82.25           O  
ATOM   1331  CG2 THR B  45     -13.617 -37.250 -42.344  1.00 82.25           C  
ATOM   1332  OG1 THR B  45     -12.023 -36.906 -40.562  1.00 82.25           O  
ATOM   1333  N   GLN B  46     -12.852 -34.594 -38.719  1.00 80.69           N  
ATOM   1334  CA  GLN B  46     -12.969 -34.188 -37.312  1.00 80.69           C  
ATOM   1335  C   GLN B  46     -11.820 -33.281 -36.906  1.00 80.69           C  
ATOM   1336  CB  GLN B  46     -13.008 -35.406 -36.406  1.00 80.69           C  
ATOM   1337  O   GLN B  46     -10.664 -33.500 -37.250  1.00 80.69           O  
ATOM   1338  CG  GLN B  46     -13.508 -35.125 -35.000  1.00 80.69           C  
ATOM   1339  CD  GLN B  46     -13.727 -36.406 -34.188  1.00 80.69           C  
ATOM   1340  NE2 GLN B  46     -14.086 -36.250 -32.906  1.00 80.69           N  
ATOM   1341  OE1 GLN B  46     -13.562 -37.500 -34.688  1.00 80.69           O  
ATOM   1342  N   VAL B  47     -12.188 -32.219 -36.250  1.00 80.38           N  
ATOM   1343  CA  VAL B  47     -11.180 -31.281 -35.781  1.00 80.38           C  
ATOM   1344  C   VAL B  47     -11.398 -30.984 -34.281  1.00 80.38           C  
ATOM   1345  CB  VAL B  47     -11.203 -29.953 -36.562  1.00 80.38           C  
ATOM   1346  O   VAL B  47     -11.727 -29.859 -33.906  1.00 80.38           O  
ATOM   1347  CG1 VAL B  47     -10.586 -30.156 -37.969  1.00 80.38           C  
ATOM   1348  CG2 VAL B  47     -12.633 -29.438 -36.688  1.00 80.38           C  
ATOM   1349  N   ASN B  48     -11.117 -31.953 -33.406  1.00 75.25           N  
ATOM   1350  CA  ASN B  48     -11.352 -31.781 -31.969  1.00 75.25           C  
ATOM   1351  C   ASN B  48     -10.414 -30.750 -31.359  1.00 75.25           C  
ATOM   1352  CB  ASN B  48     -11.203 -33.125 -31.250  1.00 75.25           C  
ATOM   1353  O   ASN B  48      -9.195 -30.906 -31.406  1.00 75.25           O  
ATOM   1354  CG  ASN B  48     -12.414 -34.031 -31.422  1.00 75.25           C  
ATOM   1355  ND2 ASN B  48     -12.258 -35.312 -31.109  1.00 75.25           N  
ATOM   1356  OD1 ASN B  48     -13.484 -33.562 -31.844  1.00 75.25           O  
ATOM   1357  N   GLY B  49     -11.039 -29.625 -30.906  1.00 72.88           N  
ATOM   1358  CA  GLY B  49     -10.273 -28.656 -30.141  1.00 72.88           C  
ATOM   1359  C   GLY B  49      -9.742 -27.516 -30.984  1.00 72.88           C  
ATOM   1360  O   GLY B  49      -9.125 -26.578 -30.469  1.00 72.88           O  
ATOM   1361  N   LEU B  50      -9.828 -27.578 -32.250  1.00 78.06           N  
ATOM   1362  CA  LEU B  50      -9.352 -26.531 -33.156  1.00 78.06           C  
ATOM   1363  C   LEU B  50     -10.234 -25.297 -33.031  1.00 78.06           C  
ATOM   1364  CB  LEU B  50      -9.320 -27.031 -34.594  1.00 78.06           C  
ATOM   1365  O   LEU B  50     -11.461 -25.406 -33.031  1.00 78.06           O  
ATOM   1366  CG  LEU B  50      -8.391 -26.281 -35.562  1.00 78.06           C  
ATOM   1367  CD1 LEU B  50      -6.945 -26.703 -35.312  1.00 78.06           C  
ATOM   1368  CD2 LEU B  50      -8.812 -26.516 -37.000  1.00 78.06           C  
ATOM   1369  N   LYS B  51      -9.727 -24.156 -32.875  1.00 78.00           N  
ATOM   1370  CA  LYS B  51     -10.430 -22.875 -32.781  1.00 78.00           C  
ATOM   1371  C   LYS B  51      -9.852 -21.859 -33.781  1.00 78.00           C  
ATOM   1372  CB  LYS B  51     -10.367 -22.328 -31.359  1.00 78.00           C  
ATOM   1373  O   LYS B  51      -8.766 -22.062 -34.312  1.00 78.00           O  
ATOM   1374  CG  LYS B  51     -10.945 -23.266 -30.312  1.00 78.00           C  
ATOM   1375  CD  LYS B  51     -10.805 -22.688 -28.906  1.00 78.00           C  
ATOM   1376  CE  LYS B  51     -11.359 -23.625 -27.859  1.00 78.00           C  
ATOM   1377  NZ  LYS B  51     -11.180 -23.094 -26.469  1.00 78.00           N  
ATOM   1378  N   ASN B  52     -10.656 -20.797 -33.969  1.00 80.62           N  
ATOM   1379  CA  ASN B  52     -10.180 -19.688 -34.812  1.00 80.62           C  
ATOM   1380  C   ASN B  52      -8.961 -19.016 -34.188  1.00 80.62           C  
ATOM   1381  CB  ASN B  52     -11.297 -18.672 -35.031  1.00 80.62           C  
ATOM   1382  O   ASN B  52      -8.969 -18.703 -33.000  1.00 80.62           O  
ATOM   1383  CG  ASN B  52     -12.383 -19.203 -35.969  1.00 80.62           C  
ATOM   1384  ND2 ASN B  52     -13.477 -18.453 -36.062  1.00 80.62           N  
ATOM   1385  OD1 ASN B  52     -12.234 -20.266 -36.562  1.00 80.62           O  
ATOM   1386  N   GLY B  53      -7.875 -18.938 -35.094  1.00 78.19           N  
ATOM   1387  CA  GLY B  53      -6.664 -18.297 -34.625  1.00 78.19           C  
ATOM   1388  C   GLY B  53      -5.547 -19.266 -34.312  1.00 78.19           C  
ATOM   1389  O   GLY B  53      -4.406 -18.859 -34.094  1.00 78.19           O  
ATOM   1390  N   ASN B  54      -5.855 -20.609 -34.188  1.00 80.94           N  
ATOM   1391  CA  ASN B  54      -4.816 -21.609 -34.000  1.00 80.94           C  
ATOM   1392  C   ASN B  54      -3.805 -21.609 -35.156  1.00 80.94           C  
ATOM   1393  CB  ASN B  54      -5.438 -23.000 -33.875  1.00 80.94           C  
ATOM   1394  O   ASN B  54      -4.102 -21.125 -36.250  1.00 80.94           O  
ATOM   1395  CG  ASN B  54      -5.996 -23.250 -32.469  1.00 80.94           C  
ATOM   1396  ND2 ASN B  54      -5.621 -22.406 -31.516  1.00 80.94           N  
ATOM   1397  OD1 ASN B  54      -6.758 -24.203 -32.250  1.00 80.94           O  
ATOM   1398  N   GLN B  55      -2.705 -22.094 -34.812  1.00 84.75           N  
ATOM   1399  CA  GLN B  55      -1.593 -22.000 -35.750  1.00 84.75           C  
ATOM   1400  C   GLN B  55      -1.641 -23.125 -36.781  1.00 84.75           C  
ATOM   1401  CB  GLN B  55      -0.257 -22.016 -35.000  1.00 84.75           C  
ATOM   1402  O   GLN B  55      -2.217 -24.188 -36.500  1.00 84.75           O  
ATOM   1403  CG  GLN B  55      -0.035 -20.812 -34.094  1.00 84.75           C  
ATOM   1404  CD  GLN B  55       1.299 -20.859 -33.375  1.00 84.75           C  
ATOM   1405  NE2 GLN B  55       1.647 -19.750 -32.719  1.00 84.75           N  
ATOM   1406  OE1 GLN B  55       2.010 -21.859 -33.438  1.00 84.75           O  
ATOM   1407  N   VAL B  56      -1.144 -22.844 -38.000  1.00 88.94           N  
ATOM   1408  CA  VAL B  56      -0.851 -23.812 -39.062  1.00 88.94           C  
ATOM   1409  C   VAL B  56       0.660 -23.938 -39.219  1.00 88.94           C  
ATOM   1410  CB  VAL B  56      -1.516 -23.406 -40.375  1.00 88.94           C  
ATOM   1411  O   VAL B  56       1.345 -22.938 -39.500  1.00 88.94           O  
ATOM   1412  CG1 VAL B  56      -1.236 -24.453 -41.469  1.00 88.94           C  
ATOM   1413  CG2 VAL B  56      -3.020 -23.219 -40.188  1.00 88.94           C  
ATOM   1414  N   LYS B  57       1.082 -25.094 -39.031  1.00 88.75           N  
ATOM   1415  CA  LYS B  57       2.523 -25.328 -39.062  1.00 88.75           C  
ATOM   1416  C   LYS B  57       2.918 -26.188 -40.250  1.00 88.75           C  
ATOM   1417  CB  LYS B  57       2.980 -25.984 -37.750  1.00 88.75           C  
ATOM   1418  O   LYS B  57       2.227 -27.156 -40.594  1.00 88.75           O  
ATOM   1419  CG  LYS B  57       2.756 -25.141 -36.531  1.00 88.75           C  
ATOM   1420  CD  LYS B  57       3.354 -25.797 -35.281  1.00 88.75           C  
ATOM   1421  CE  LYS B  57       3.148 -24.938 -34.031  1.00 88.75           C  
ATOM   1422  NZ  LYS B  57       3.771 -25.547 -32.844  1.00 88.75           N  
ATOM   1423  N   PHE B  58       3.922 -25.750 -40.969  1.00 87.44           N  
ATOM   1424  CA  PHE B  58       4.559 -26.547 -42.000  1.00 87.44           C  
ATOM   1425  C   PHE B  58       5.840 -27.188 -41.500  1.00 87.44           C  
ATOM   1426  CB  PHE B  58       4.867 -25.672 -43.219  1.00 87.44           C  
ATOM   1427  O   PHE B  58       6.801 -26.500 -41.156  1.00 87.44           O  
ATOM   1428  CG  PHE B  58       5.379 -26.438 -44.406  1.00 87.44           C  
ATOM   1429  CD1 PHE B  58       6.746 -26.562 -44.625  1.00 87.44           C  
ATOM   1430  CD2 PHE B  58       4.496 -27.047 -45.312  1.00 87.44           C  
ATOM   1431  CE1 PHE B  58       7.223 -27.266 -45.750  1.00 87.44           C  
ATOM   1432  CE2 PHE B  58       4.969 -27.750 -46.406  1.00 87.44           C  
ATOM   1433  CZ  PHE B  58       6.332 -27.859 -46.625  1.00 87.44           C  
ATOM   1434  N   SER B  59       5.875 -28.516 -41.469  1.00 82.69           N  
ATOM   1435  CA  SER B  59       7.016 -29.266 -40.938  1.00 82.69           C  
ATOM   1436  C   SER B  59       7.430 -28.766 -39.562  1.00 82.69           C  
ATOM   1437  CB  SER B  59       8.203 -29.156 -41.906  1.00 82.69           C  
ATOM   1438  O   SER B  59       8.617 -28.594 -39.281  1.00 82.69           O  
ATOM   1439  OG  SER B  59       7.930 -29.859 -43.125  1.00 82.69           O  
ATOM   1440  N   GLY B  60       6.391 -28.297 -38.844  1.00 78.88           N  
ATOM   1441  CA  GLY B  60       6.652 -27.891 -37.469  1.00 78.88           C  
ATOM   1442  C   GLY B  60       6.871 -26.406 -37.312  1.00 78.88           C  
ATOM   1443  O   GLY B  60       7.000 -25.906 -36.188  1.00 78.88           O  
ATOM   1444  N   VAL B  61       6.945 -25.641 -38.344  1.00 81.88           N  
ATOM   1445  CA  VAL B  61       7.180 -24.203 -38.281  1.00 81.88           C  
ATOM   1446  C   VAL B  61       5.883 -23.453 -38.594  1.00 81.88           C  
ATOM   1447  CB  VAL B  61       8.289 -23.781 -39.281  1.00 81.88           C  
ATOM   1448  O   VAL B  61       5.199 -23.766 -39.562  1.00 81.88           O  
ATOM   1449  CG1 VAL B  61       8.500 -22.266 -39.219  1.00 81.88           C  
ATOM   1450  CG2 VAL B  61       9.586 -24.516 -38.969  1.00 81.88           C  
ATOM   1451  N   ALA B  62       5.594 -22.516 -37.781  1.00 86.19           N  
ATOM   1452  CA  ALA B  62       4.359 -21.750 -37.938  1.00 86.19           C  
ATOM   1453  C   ALA B  62       4.402 -20.891 -39.188  1.00 86.19           C  
ATOM   1454  CB  ALA B  62       4.105 -20.891 -36.688  1.00 86.19           C  
ATOM   1455  O   ALA B  62       5.309 -20.062 -39.344  1.00 86.19           O  
ATOM   1456  N   ILE B  63       3.436 -21.109 -40.062  1.00 85.25           N  
ATOM   1457  CA  ILE B  63       3.426 -20.359 -41.344  1.00 85.25           C  
ATOM   1458  C   ILE B  63       2.107 -19.609 -41.469  1.00 85.25           C  
ATOM   1459  CB  ILE B  63       3.643 -21.312 -42.531  1.00 85.25           C  
ATOM   1460  O   ILE B  63       1.903 -18.891 -42.469  1.00 85.25           O  
ATOM   1461  CG1 ILE B  63       2.584 -22.422 -42.531  1.00 85.25           C  
ATOM   1462  CG2 ILE B  63       5.055 -21.891 -42.531  1.00 85.25           C  
ATOM   1463  CD1 ILE B  63       2.365 -23.047 -43.906  1.00 85.25           C  
ATOM   1464  N   GLY B  64       1.152 -19.906 -40.500  1.00 86.00           N  
ATOM   1465  CA  GLY B  64      -0.134 -19.234 -40.625  1.00 86.00           C  
ATOM   1466  C   GLY B  64      -1.087 -19.547 -39.500  1.00 86.00           C  
ATOM   1467  O   GLY B  64      -0.663 -20.016 -38.438  1.00 86.00           O  
ATOM   1468  N   THR B  65      -2.387 -19.094 -39.750  1.00 88.69           N  
ATOM   1469  CA  THR B  65      -3.404 -19.281 -38.719  1.00 88.69           C  
ATOM   1470  C   THR B  65      -4.730 -19.719 -39.344  1.00 88.69           C  
ATOM   1471  CB  THR B  65      -3.613 -18.000 -37.906  1.00 88.69           C  
ATOM   1472  O   THR B  65      -4.941 -19.547 -40.531  1.00 88.69           O  
ATOM   1473  CG2 THR B  65      -2.322 -17.578 -37.188  1.00 88.69           C  
ATOM   1474  OG1 THR B  65      -4.039 -16.953 -38.781  1.00 88.69           O  
ATOM   1475  N   VAL B  66      -5.523 -20.391 -38.500  1.00 88.75           N  
ATOM   1476  CA  VAL B  66      -6.871 -20.766 -38.906  1.00 88.75           C  
ATOM   1477  C   VAL B  66      -7.785 -19.547 -38.844  1.00 88.75           C  
ATOM   1478  CB  VAL B  66      -7.441 -21.891 -38.000  1.00 88.75           C  
ATOM   1479  O   VAL B  66      -7.879 -18.875 -37.812  1.00 88.75           O  
ATOM   1480  CG1 VAL B  66      -8.875 -22.219 -38.375  1.00 88.75           C  
ATOM   1481  CG2 VAL B  66      -6.559 -23.141 -38.062  1.00 88.75           C  
ATOM   1482  N   SER B  67      -8.391 -19.172 -39.969  1.00 86.94           N  
ATOM   1483  CA  SER B  67      -9.234 -17.984 -40.062  1.00 86.94           C  
ATOM   1484  C   SER B  67     -10.688 -18.297 -39.719  1.00 86.94           C  
ATOM   1485  CB  SER B  67      -9.141 -17.359 -41.438  1.00 86.94           C  
ATOM   1486  O   SER B  67     -11.367 -17.500 -39.062  1.00 86.94           O  
ATOM   1487  OG  SER B  67      -9.570 -18.297 -42.438  1.00 86.94           O  
ATOM   1488  N   ASP B  68     -11.141 -19.453 -40.250  1.00 89.94           N  
ATOM   1489  CA  ASP B  68     -12.547 -19.781 -40.031  1.00 89.94           C  
ATOM   1490  C   ASP B  68     -12.773 -21.281 -40.094  1.00 89.94           C  
ATOM   1491  CB  ASP B  68     -13.430 -19.062 -41.062  1.00 89.94           C  
ATOM   1492  O   ASP B  68     -12.078 -21.984 -40.844  1.00 89.94           O  
ATOM   1493  CG  ASP B  68     -14.867 -18.922 -40.625  1.00 89.94           C  
ATOM   1494  OD1 ASP B  68     -15.148 -19.062 -39.406  1.00 89.94           O  
ATOM   1495  OD2 ASP B  68     -15.742 -18.688 -41.500  1.00 89.94           O  
ATOM   1496  N   ILE B  69     -13.781 -21.656 -39.312  1.00 87.31           N  
ATOM   1497  CA  ILE B  69     -14.180 -23.062 -39.281  1.00 87.31           C  
ATOM   1498  C   ILE B  69     -15.680 -23.188 -39.562  1.00 87.31           C  
ATOM   1499  CB  ILE B  69     -13.844 -23.719 -37.906  1.00 87.31           C  
ATOM   1500  O   ILE B  69     -16.500 -22.641 -38.812  1.00 87.31           O  
ATOM   1501  CG1 ILE B  69     -12.367 -23.516 -37.594  1.00 87.31           C  
ATOM   1502  CG2 ILE B  69     -14.195 -25.203 -37.938  1.00 87.31           C  
ATOM   1503  CD1 ILE B  69     -11.984 -23.938 -36.156  1.00 87.31           C  
ATOM   1504  N   GLU B  70     -16.031 -23.859 -40.656  1.00 88.12           N  
ATOM   1505  CA  GLU B  70     -17.422 -24.062 -41.031  1.00 88.12           C  
ATOM   1506  C   GLU B  70     -17.812 -25.531 -40.938  1.00 88.12           C  
ATOM   1507  CB  GLU B  70     -17.656 -23.562 -42.469  1.00 88.12           C  
ATOM   1508  O   GLU B  70     -17.109 -26.406 -41.406  1.00 88.12           O  
ATOM   1509  CG  GLU B  70     -19.109 -23.219 -42.781  1.00 88.12           C  
ATOM   1510  CD  GLU B  70     -19.312 -22.672 -44.188  1.00 88.12           C  
ATOM   1511  OE1 GLU B  70     -20.484 -22.391 -44.562  1.00 88.12           O  
ATOM   1512  OE2 GLU B  70     -18.312 -22.516 -44.906  1.00 88.12           O  
ATOM   1513  N   ILE B  71     -18.969 -25.719 -40.312  1.00 85.69           N  
ATOM   1514  CA  ILE B  71     -19.469 -27.078 -40.125  1.00 85.69           C  
ATOM   1515  C   ILE B  71     -20.312 -27.500 -41.312  1.00 85.69           C  
ATOM   1516  CB  ILE B  71     -20.297 -27.188 -38.812  1.00 85.69           C  
ATOM   1517  O   ILE B  71     -21.141 -26.719 -41.812  1.00 85.69           O  
ATOM   1518  CG1 ILE B  71     -19.484 -26.688 -37.625  1.00 85.69           C  
ATOM   1519  CG2 ILE B  71     -20.766 -28.625 -38.594  1.00 85.69           C  
ATOM   1520  CD1 ILE B  71     -20.312 -26.406 -36.375  1.00 85.69           C  
ATOM   1521  N   THR B  72     -20.047 -28.719 -41.875  1.00 83.94           N  
ATOM   1522  CA  THR B  72     -20.828 -29.375 -42.906  1.00 83.94           C  
ATOM   1523  C   THR B  72     -21.391 -30.703 -42.438  1.00 83.94           C  
ATOM   1524  CB  THR B  72     -19.984 -29.594 -44.188  1.00 83.94           C  
ATOM   1525  O   THR B  72     -20.953 -31.219 -41.406  1.00 83.94           O  
ATOM   1526  CG2 THR B  72     -19.344 -28.297 -44.656  1.00 83.94           C  
ATOM   1527  OG1 THR B  72     -18.953 -30.547 -43.906  1.00 83.94           O  
ATOM   1528  N   PRO B  73     -22.422 -31.172 -43.000  1.00 80.12           N  
ATOM   1529  CA  PRO B  73     -23.016 -32.438 -42.562  1.00 80.12           C  
ATOM   1530  C   PRO B  73     -22.031 -33.625 -42.656  1.00 80.12           C  
ATOM   1531  CB  PRO B  73     -24.172 -32.625 -43.562  1.00 80.12           C  
ATOM   1532  O   PRO B  73     -22.188 -34.594 -41.938  1.00 80.12           O  
ATOM   1533  CG  PRO B  73     -24.328 -31.297 -44.219  1.00 80.12           C  
ATOM   1534  CD  PRO B  73     -23.078 -30.500 -44.000  1.00 80.12           C  
ATOM   1535  N   ARG B  74     -21.000 -33.531 -43.406  1.00 79.62           N  
ATOM   1536  CA  ARG B  74     -20.078 -34.656 -43.594  1.00 79.62           C  
ATOM   1537  C   ARG B  74     -18.766 -34.375 -42.875  1.00 79.62           C  
ATOM   1538  CB  ARG B  74     -19.812 -34.875 -45.094  1.00 79.62           C  
ATOM   1539  O   ARG B  74     -17.922 -35.281 -42.750  1.00 79.62           O  
ATOM   1540  CG  ARG B  74     -21.016 -35.406 -45.844  1.00 79.62           C  
ATOM   1541  CD  ARG B  74     -20.609 -36.000 -47.188  1.00 79.62           C  
ATOM   1542  NE  ARG B  74     -21.781 -36.375 -47.969  1.00 79.62           N  
ATOM   1543  NH1 ARG B  74     -20.578 -37.062 -49.844  1.00 79.62           N  
ATOM   1544  NH2 ARG B  74     -22.859 -37.219 -49.844  1.00 79.62           N  
ATOM   1545  CZ  ARG B  74     -21.734 -36.875 -49.219  1.00 79.62           C  
ATOM   1546  N   GLY B  75     -18.688 -33.250 -42.344  1.00 81.75           N  
ATOM   1547  CA  GLY B  75     -17.453 -32.906 -41.656  1.00 81.75           C  
ATOM   1548  C   GLY B  75     -17.312 -31.438 -41.406  1.00 81.75           C  
ATOM   1549  O   GLY B  75     -18.266 -30.766 -41.000  1.00 81.75           O  
ATOM   1550  N   VAL B  76     -15.945 -30.953 -41.438  1.00 87.94           N  
ATOM   1551  CA  VAL B  76     -15.648 -29.562 -41.125  1.00 87.94           C  
ATOM   1552  C   VAL B  76     -14.703 -28.984 -42.188  1.00 87.94           C  
ATOM   1553  CB  VAL B  76     -15.023 -29.422 -39.719  1.00 87.94           C  
ATOM   1554  O   VAL B  76     -13.766 -29.656 -42.625  1.00 87.94           O  
ATOM   1555  CG1 VAL B  76     -14.812 -27.953 -39.375  1.00 87.94           C  
ATOM   1556  CG2 VAL B  76     -15.898 -30.094 -38.656  1.00 87.94           C  
ATOM   1557  N   VAL B  77     -15.031 -27.844 -42.625  1.00 90.50           N  
ATOM   1558  CA  VAL B  77     -14.195 -27.109 -43.562  1.00 90.50           C  
ATOM   1559  C   VAL B  77     -13.422 -26.016 -42.844  1.00 90.50           C  
ATOM   1560  CB  VAL B  77     -15.031 -26.484 -44.688  1.00 90.50           C  
ATOM   1561  O   VAL B  77     -14.016 -25.125 -42.219  1.00 90.50           O  
ATOM   1562  CG1 VAL B  77     -14.156 -25.656 -45.625  1.00 90.50           C  
ATOM   1563  CG2 VAL B  77     -15.766 -27.578 -45.469  1.00 90.50           C  
ATOM   1564  N   VAL B  78     -12.109 -26.094 -42.875  1.00 91.94           N  
ATOM   1565  CA  VAL B  78     -11.227 -25.172 -42.156  1.00 91.94           C  
ATOM   1566  C   VAL B  78     -10.570 -24.219 -43.156  1.00 91.94           C  
ATOM   1567  CB  VAL B  78     -10.148 -25.938 -41.344  1.00 91.94           C  
ATOM   1568  O   VAL B  78      -9.906 -24.656 -44.094  1.00 91.94           O  
ATOM   1569  CG1 VAL B  78      -9.266 -24.953 -40.562  1.00 91.94           C  
ATOM   1570  CG2 VAL B  78     -10.805 -26.938 -40.406  1.00 91.94           C  
ATOM   1571  N   LYS B  79     -10.773 -22.969 -43.000  1.00 93.19           N  
ATOM   1572  CA  LYS B  79     -10.102 -21.938 -43.781  1.00 93.19           C  
ATOM   1573  C   LYS B  79      -8.812 -21.500 -43.125  1.00 93.19           C  
ATOM   1574  CB  LYS B  79     -11.031 -20.750 -44.000  1.00 93.19           C  
ATOM   1575  O   LYS B  79      -8.820 -21.094 -41.938  1.00 93.19           O  
ATOM   1576  CG  LYS B  79     -12.156 -21.000 -45.000  1.00 93.19           C  
ATOM   1577  CD  LYS B  79     -12.984 -19.750 -45.250  1.00 93.19           C  
ATOM   1578  CE  LYS B  79     -14.188 -20.031 -46.125  1.00 93.19           C  
ATOM   1579  NZ  LYS B  79     -14.992 -18.797 -46.375  1.00 93.19           N  
ATOM   1580  N   MET B  80      -7.758 -21.578 -43.844  1.00 92.75           N  
ATOM   1581  CA  MET B  80      -6.438 -21.266 -43.281  1.00 92.75           C  
ATOM   1582  C   MET B  80      -5.789 -20.125 -44.062  1.00 92.75           C  
ATOM   1583  CB  MET B  80      -5.531 -22.500 -43.312  1.00 92.75           C  
ATOM   1584  O   MET B  80      -5.891 -20.078 -45.312  1.00 92.75           O  
ATOM   1585  CG  MET B  80      -6.113 -23.688 -42.594  1.00 92.75           C  
ATOM   1586  SD  MET B  80      -5.199 -25.250 -42.938  1.00 92.75           S  
ATOM   1587  CE  MET B  80      -5.996 -25.734 -44.500  1.00 92.75           C  
ATOM   1588  N   LYS B  81      -5.199 -19.234 -43.438  1.00 91.81           N  
ATOM   1589  CA  LYS B  81      -4.395 -18.172 -44.000  1.00 91.81           C  
ATOM   1590  C   LYS B  81      -2.904 -18.438 -43.844  1.00 91.81           C  
ATOM   1591  CB  LYS B  81      -4.754 -16.828 -43.375  1.00 91.81           C  
ATOM   1592  O   LYS B  81      -2.395 -18.438 -42.719  1.00 91.81           O  
ATOM   1593  CG  LYS B  81      -6.098 -16.266 -43.844  1.00 91.81           C  
ATOM   1594  CD  LYS B  81      -6.371 -14.898 -43.219  1.00 91.81           C  
ATOM   1595  CE  LYS B  81      -7.707 -14.336 -43.688  1.00 91.81           C  
ATOM   1596  NZ  LYS B  81      -8.016 -13.031 -43.031  1.00 91.81           N  
ATOM   1597  N   LEU B  82      -2.195 -18.641 -44.875  1.00 89.88           N  
ATOM   1598  CA  LEU B  82      -0.794 -19.047 -44.875  1.00 89.88           C  
ATOM   1599  C   LEU B  82       0.085 -17.984 -45.531  1.00 89.88           C  
ATOM   1600  CB  LEU B  82      -0.620 -20.391 -45.594  1.00 89.88           C  
ATOM   1601  O   LEU B  82      -0.404 -17.156 -46.281  1.00 89.88           O  
ATOM   1602  CG  LEU B  82      -1.557 -21.516 -45.156  1.00 89.88           C  
ATOM   1603  CD1 LEU B  82      -1.409 -22.719 -46.094  1.00 89.88           C  
ATOM   1604  CD2 LEU B  82      -1.278 -21.922 -43.719  1.00 89.88           C  
ATOM   1605  N   ASP B  83       1.407 -18.047 -45.250  1.00 88.06           N  
ATOM   1606  CA  ASP B  83       2.398 -17.172 -45.875  1.00 88.06           C  
ATOM   1607  C   ASP B  83       2.598 -17.500 -47.344  1.00 88.06           C  
ATOM   1608  CB  ASP B  83       3.732 -17.266 -45.125  1.00 88.06           C  
ATOM   1609  O   ASP B  83       2.873 -18.656 -47.688  1.00 88.06           O  
ATOM   1610  CG  ASP B  83       4.703 -16.156 -45.500  1.00 88.06           C  
ATOM   1611  OD1 ASP B  83       4.430 -15.406 -46.469  1.00 88.06           O  
ATOM   1612  OD2 ASP B  83       5.754 -16.031 -44.812  1.00 88.06           O  
ATOM   1613  N   GLU B  84       2.484 -16.531 -48.219  1.00 83.62           N  
ATOM   1614  CA  GLU B  84       2.551 -16.719 -49.656  1.00 83.62           C  
ATOM   1615  C   GLU B  84       3.936 -17.188 -50.094  1.00 83.62           C  
ATOM   1616  CB  GLU B  84       2.189 -15.414 -50.375  1.00 83.62           C  
ATOM   1617  O   GLU B  84       4.074 -17.859 -51.125  1.00 83.62           O  
ATOM   1618  CG  GLU B  84       1.722 -15.617 -51.812  1.00 83.62           C  
ATOM   1619  CD  GLU B  84       1.288 -14.320 -52.500  1.00 83.62           C  
ATOM   1620  OE1 GLU B  84       0.918 -14.359 -53.688  1.00 83.62           O  
ATOM   1621  OE2 GLU B  84       1.320 -13.266 -51.812  1.00 83.62           O  
ATOM   1622  N   LYS B  85       4.934 -16.922 -49.344  1.00 82.25           N  
ATOM   1623  CA  LYS B  85       6.297 -17.250 -49.750  1.00 82.25           C  
ATOM   1624  C   LYS B  85       6.586 -18.734 -49.500  1.00 82.25           C  
ATOM   1625  CB  LYS B  85       7.309 -16.391 -49.000  1.00 82.25           C  
ATOM   1626  O   LYS B  85       7.562 -19.281 -50.031  1.00 82.25           O  
ATOM   1627  CG  LYS B  85       7.383 -14.953 -49.469  1.00 82.25           C  
ATOM   1628  CD  LYS B  85       8.500 -14.188 -48.781  1.00 82.25           C  
ATOM   1629  CE  LYS B  85       8.562 -12.742 -49.250  1.00 82.25           C  
ATOM   1630  NZ  LYS B  85       9.656 -11.984 -48.562  1.00 82.25           N  
ATOM   1631  N   THR B  86       5.680 -19.344 -48.812  1.00 85.00           N  
ATOM   1632  CA  THR B  86       5.898 -20.766 -48.562  1.00 85.00           C  
ATOM   1633  C   THR B  86       5.363 -21.625 -49.688  1.00 85.00           C  
ATOM   1634  CB  THR B  86       5.238 -21.188 -47.219  1.00 85.00           C  
ATOM   1635  O   THR B  86       4.191 -21.531 -50.062  1.00 85.00           O  
ATOM   1636  CG2 THR B  86       5.754 -22.547 -46.750  1.00 85.00           C  
ATOM   1637  OG1 THR B  86       5.523 -20.203 -46.219  1.00 85.00           O  
ATOM   1638  N   GLN B  87       6.258 -22.391 -50.312  1.00 86.44           N  
ATOM   1639  CA  GLN B  87       5.875 -23.297 -51.375  1.00 86.44           C  
ATOM   1640  C   GLN B  87       5.445 -24.656 -50.844  1.00 86.44           C  
ATOM   1641  CB  GLN B  87       7.023 -23.484 -52.375  1.00 86.44           C  
ATOM   1642  O   GLN B  87       6.293 -25.484 -50.469  1.00 86.44           O  
ATOM   1643  CG  GLN B  87       7.457 -22.188 -53.062  1.00 86.44           C  
ATOM   1644  CD  GLN B  87       8.602 -22.391 -54.031  1.00 86.44           C  
ATOM   1645  NE2 GLN B  87       8.898 -21.359 -54.812  1.00 86.44           N  
ATOM   1646  OE1 GLN B  87       9.219 -23.469 -54.062  1.00 86.44           O  
ATOM   1647  N   ILE B  88       4.219 -24.906 -50.812  1.00 90.12           N  
ATOM   1648  CA  ILE B  88       3.664 -26.141 -50.312  1.00 90.12           C  
ATOM   1649  C   ILE B  88       3.312 -27.078 -51.469  1.00 90.12           C  
ATOM   1650  CB  ILE B  88       2.420 -25.891 -49.438  1.00 90.12           C  
ATOM   1651  O   ILE B  88       2.457 -26.750 -52.312  1.00 90.12           O  
ATOM   1652  CG1 ILE B  88       2.744 -24.891 -48.312  1.00 90.12           C  
ATOM   1653  CG2 ILE B  88       1.896 -27.203 -48.844  1.00 90.12           C  
ATOM   1654  CD1 ILE B  88       1.518 -24.328 -47.625  1.00 90.12           C  
ATOM   1655  N   PRO B  89       3.857 -28.219 -51.500  1.00 90.06           N  
ATOM   1656  CA  PRO B  89       3.518 -29.188 -52.531  1.00 90.06           C  
ATOM   1657  C   PRO B  89       2.045 -29.594 -52.531  1.00 90.06           C  
ATOM   1658  CB  PRO B  89       4.418 -30.391 -52.219  1.00 90.06           C  
ATOM   1659  O   PRO B  89       1.443 -29.688 -51.438  1.00 90.06           O  
ATOM   1660  CG  PRO B  89       5.477 -29.844 -51.312  1.00 90.06           C  
ATOM   1661  CD  PRO B  89       4.918 -28.656 -50.594  1.00 90.06           C  
ATOM   1662  N   SER B  90       1.578 -29.906 -53.656  1.00 88.94           N  
ATOM   1663  CA  SER B  90       0.155 -30.172 -53.844  1.00 88.94           C  
ATOM   1664  C   SER B  90      -0.229 -31.500 -53.156  1.00 88.94           C  
ATOM   1665  CB  SER B  90      -0.217 -30.219 -55.312  1.00 88.94           C  
ATOM   1666  O   SER B  90      -1.385 -31.688 -52.781  1.00 88.94           O  
ATOM   1667  OG  SER B  90       0.506 -31.234 -56.000  1.00 88.94           O  
ATOM   1668  N   ASP B  91       0.732 -32.469 -52.938  1.00 85.94           N  
ATOM   1669  CA  ASP B  91       0.440 -33.750 -52.312  1.00 85.94           C  
ATOM   1670  C   ASP B  91       0.777 -33.719 -50.812  1.00 85.94           C  
ATOM   1671  CB  ASP B  91       1.212 -34.875 -53.000  1.00 85.94           C  
ATOM   1672  O   ASP B  91       0.984 -34.781 -50.219  1.00 85.94           O  
ATOM   1673  CG  ASP B  91       2.715 -34.656 -52.969  1.00 85.94           C  
ATOM   1674  OD1 ASP B  91       3.166 -33.500 -52.812  1.00 85.94           O  
ATOM   1675  OD2 ASP B  91       3.455 -35.656 -53.156  1.00 85.94           O  
ATOM   1676  N   SER B  92       0.819 -32.562 -50.344  1.00 88.88           N  
ATOM   1677  CA  SER B  92       1.122 -32.438 -48.906  1.00 88.88           C  
ATOM   1678  C   SER B  92      -0.050 -32.906 -48.062  1.00 88.88           C  
ATOM   1679  CB  SER B  92       1.475 -31.000 -48.531  1.00 88.88           C  
ATOM   1680  O   SER B  92      -1.205 -32.844 -48.469  1.00 88.88           O  
ATOM   1681  OG  SER B  92       2.619 -30.562 -49.250  1.00 88.88           O  
ATOM   1682  N   MET B  93       0.293 -33.469 -46.938  1.00 89.50           N  
ATOM   1683  CA  MET B  93      -0.722 -34.000 -46.031  1.00 89.50           C  
ATOM   1684  C   MET B  93      -1.023 -33.031 -44.906  1.00 89.50           C  
ATOM   1685  CB  MET B  93      -0.269 -35.344 -45.438  1.00 89.50           C  
ATOM   1686  O   MET B  93      -0.114 -32.594 -44.188  1.00 89.50           O  
ATOM   1687  CG  MET B  93      -1.404 -36.188 -44.875  1.00 89.50           C  
ATOM   1688  SD  MET B  93      -0.820 -37.781 -44.188  1.00 89.50           S  
ATOM   1689  CE  MET B  93      -0.250 -38.594 -45.688  1.00 89.50           C  
ATOM   1690  N   PHE B  94      -2.314 -32.719 -44.750  1.00 89.62           N  
ATOM   1691  CA  PHE B  94      -2.799 -31.859 -43.688  1.00 89.62           C  
ATOM   1692  C   PHE B  94      -3.398 -32.688 -42.562  1.00 89.62           C  
ATOM   1693  CB  PHE B  94      -3.838 -30.875 -44.219  1.00 89.62           C  
ATOM   1694  O   PHE B  94      -4.375 -33.406 -42.750  1.00 89.62           O  
ATOM   1695  CG  PHE B  94      -3.270 -29.859 -45.188  1.00 89.62           C  
ATOM   1696  CD1 PHE B  94      -3.256 -28.500 -44.844  1.00 89.62           C  
ATOM   1697  CD2 PHE B  94      -2.752 -30.250 -46.406  1.00 89.62           C  
ATOM   1698  CE1 PHE B  94      -2.732 -27.562 -45.750  1.00 89.62           C  
ATOM   1699  CE2 PHE B  94      -2.227 -29.312 -47.281  1.00 89.62           C  
ATOM   1700  CZ  PHE B  94      -2.219 -27.969 -46.969  1.00 89.62           C  
ATOM   1701  N   SER B  95      -2.824 -32.594 -41.375  1.00 88.81           N  
ATOM   1702  CA  SER B  95      -3.299 -33.344 -40.219  1.00 88.81           C  
ATOM   1703  C   SER B  95      -3.422 -32.438 -38.969  1.00 88.81           C  
ATOM   1704  CB  SER B  95      -2.361 -34.500 -39.906  1.00 88.81           C  
ATOM   1705  O   SER B  95      -2.895 -31.328 -38.969  1.00 88.81           O  
ATOM   1706  OG  SER B  95      -1.071 -34.031 -39.531  1.00 88.81           O  
ATOM   1707  N   LEU B  96      -4.234 -32.875 -38.000  1.00 84.50           N  
ATOM   1708  CA  LEU B  96      -4.402 -32.156 -36.750  1.00 84.50           C  
ATOM   1709  C   LEU B  96      -3.338 -32.594 -35.719  1.00 84.50           C  
ATOM   1710  CB  LEU B  96      -5.797 -32.438 -36.156  1.00 84.50           C  
ATOM   1711  O   LEU B  96      -3.152 -33.781 -35.500  1.00 84.50           O  
ATOM   1712  CG  LEU B  96      -6.414 -31.281 -35.344  1.00 84.50           C  
ATOM   1713  CD1 LEU B  96      -7.238 -30.375 -36.281  1.00 84.50           C  
ATOM   1714  CD2 LEU B  96      -7.270 -31.828 -34.219  1.00 84.50           C  
ATOM   1715  N   GLY B  97      -2.531 -31.703 -35.281  1.00 75.69           N  
ATOM   1716  CA  GLY B  97      -1.516 -31.953 -34.281  1.00 75.69           C  
ATOM   1717  C   GLY B  97      -1.811 -31.297 -32.969  1.00 75.69           C  
ATOM   1718  O   GLY B  97      -2.736 -30.484 -32.844  1.00 75.69           O  
ATOM   1719  N   SER B  98      -1.257 -31.688 -31.906  1.00 70.44           N  
ATOM   1720  CA  SER B  98      -1.389 -31.141 -30.562  1.00 70.44           C  
ATOM   1721  C   SER B  98      -0.025 -30.812 -29.969  1.00 70.44           C  
ATOM   1722  CB  SER B  98      -2.146 -32.094 -29.656  1.00 70.44           C  
ATOM   1723  O   SER B  98       0.922 -31.594 -30.109  1.00 70.44           O  
ATOM   1724  OG  SER B  98      -1.364 -32.438 -28.516  1.00 70.44           O  
ATOM   1725  N   ASP B  99       0.060 -29.469 -29.547  1.00 61.06           N  
ATOM   1726  CA  ASP B  99       1.278 -29.094 -28.828  1.00 61.06           C  
ATOM   1727  C   ASP B  99       1.222 -29.531 -27.375  1.00 61.06           C  
ATOM   1728  CB  ASP B  99       1.503 -27.578 -28.922  1.00 61.06           C  
ATOM   1729  O   ASP B  99       0.468 -28.969 -26.578  1.00 61.06           O  
ATOM   1730  CG  ASP B  99       2.504 -27.203 -30.000  1.00 61.06           C  
ATOM   1731  OD1 ASP B  99       3.277 -28.062 -30.453  1.00 61.06           O  
ATOM   1732  OD2 ASP B  99       2.520 -26.016 -30.391  1.00 61.06           O  
ATOM   1733  N   GLY B 100       1.880 -30.531 -26.938  1.00 57.12           N  
ATOM   1734  CA  GLY B 100       2.014 -30.969 -25.562  1.00 57.12           C  
ATOM   1735  C   GLY B 100       0.742 -31.562 -24.984  1.00 57.12           C  
ATOM   1736  O   GLY B 100      -0.143 -31.984 -25.734  1.00 57.12           O  
ATOM   1737  N   PHE B 101       0.673 -31.812 -23.688  1.00 50.69           N  
ATOM   1738  CA  PHE B 101      -0.402 -32.531 -23.000  1.00 50.69           C  
ATOM   1739  C   PHE B 101      -1.646 -31.641 -22.906  1.00 50.69           C  
ATOM   1740  CB  PHE B 101       0.046 -32.938 -21.594  1.00 50.69           C  
ATOM   1741  O   PHE B 101      -2.768 -32.125 -23.078  1.00 50.69           O  
ATOM   1742  CG  PHE B 101      -0.934 -33.844 -20.906  1.00 50.69           C  
ATOM   1743  CD1 PHE B 101      -1.809 -33.344 -19.953  1.00 50.69           C  
ATOM   1744  CD2 PHE B 101      -0.980 -35.219 -21.203  1.00 50.69           C  
ATOM   1745  CE1 PHE B 101      -2.717 -34.188 -19.297  1.00 50.69           C  
ATOM   1746  CE2 PHE B 101      -1.885 -36.031 -20.547  1.00 50.69           C  
ATOM   1747  CZ  PHE B 101      -2.752 -35.531 -19.609  1.00 50.69           C  
ATOM   1748  N   LEU B 102      -1.570 -30.234 -22.594  1.00 51.78           N  
ATOM   1749  CA  LEU B 102      -2.689 -29.312 -22.422  1.00 51.78           C  
ATOM   1750  C   LEU B 102      -2.684 -28.234 -23.500  1.00 51.78           C  
ATOM   1751  CB  LEU B 102      -2.639 -28.672 -21.031  1.00 51.78           C  
ATOM   1752  O   LEU B 102      -3.289 -27.172 -23.328  1.00 51.78           O  
ATOM   1753  CG  LEU B 102      -3.035 -29.562 -19.859  1.00 51.78           C  
ATOM   1754  CD1 LEU B 102      -2.225 -29.188 -18.625  1.00 51.78           C  
ATOM   1755  CD2 LEU B 102      -4.531 -29.438 -19.578  1.00 51.78           C  
ATOM   1756  N   GLY B 103      -1.897 -28.594 -24.609  1.00 56.78           N  
ATOM   1757  CA  GLY B 103      -1.604 -27.516 -25.547  1.00 56.78           C  
ATOM   1758  C   GLY B 103      -2.691 -27.312 -26.578  1.00 56.78           C  
ATOM   1759  O   GLY B 103      -3.684 -28.031 -26.609  1.00 56.78           O  
ATOM   1760  N   ASP B 104      -2.551 -26.250 -27.359  1.00 63.25           N  
ATOM   1761  CA  ASP B 104      -3.406 -25.797 -28.453  1.00 63.25           C  
ATOM   1762  C   ASP B 104      -3.293 -26.734 -29.656  1.00 63.25           C  
ATOM   1763  CB  ASP B 104      -3.047 -24.375 -28.844  1.00 63.25           C  
ATOM   1764  O   ASP B 104      -2.230 -27.297 -29.906  1.00 63.25           O  
ATOM   1765  CG  ASP B 104      -3.684 -23.328 -27.953  1.00 63.25           C  
ATOM   1766  OD1 ASP B 104      -4.547 -23.672 -27.125  1.00 63.25           O  
ATOM   1767  OD2 ASP B 104      -3.322 -22.141 -28.078  1.00 63.25           O  
ATOM   1768  N   LYS B 105      -4.398 -27.078 -30.141  1.00 73.12           N  
ATOM   1769  CA  LYS B 105      -4.445 -27.812 -31.406  1.00 73.12           C  
ATOM   1770  C   LYS B 105      -4.027 -26.922 -32.562  1.00 73.12           C  
ATOM   1771  CB  LYS B 105      -5.848 -28.375 -31.641  1.00 73.12           C  
ATOM   1772  O   LYS B 105      -4.223 -25.703 -32.531  1.00 73.12           O  
ATOM   1773  CG  LYS B 105      -6.344 -29.297 -30.547  1.00 73.12           C  
ATOM   1774  CD  LYS B 105      -5.711 -30.688 -30.656  1.00 73.12           C  
ATOM   1775  CE  LYS B 105      -6.277 -31.641 -29.625  1.00 73.12           C  
ATOM   1776  NZ  LYS B 105      -5.566 -32.969 -29.641  1.00 73.12           N  
ATOM   1777  N   PHE B 106      -3.203 -27.516 -33.406  1.00 83.06           N  
ATOM   1778  CA  PHE B 106      -2.803 -26.812 -34.625  1.00 83.06           C  
ATOM   1779  C   PHE B 106      -2.887 -27.719 -35.844  1.00 83.06           C  
ATOM   1780  CB  PHE B 106      -1.383 -26.250 -34.469  1.00 83.06           C  
ATOM   1781  O   PHE B 106      -3.086 -28.938 -35.688  1.00 83.06           O  
ATOM   1782  CG  PHE B 106      -0.344 -27.312 -34.219  1.00 83.06           C  
ATOM   1783  CD1 PHE B 106      -0.048 -27.703 -32.906  1.00 83.06           C  
ATOM   1784  CD2 PHE B 106       0.335 -27.922 -35.250  1.00 83.06           C  
ATOM   1785  CE1 PHE B 106       0.912 -28.672 -32.656  1.00 83.06           C  
ATOM   1786  CE2 PHE B 106       1.296 -28.891 -35.000  1.00 83.06           C  
ATOM   1787  CZ  PHE B 106       1.584 -29.266 -33.688  1.00 83.06           C  
ATOM   1788  N   ILE B 107      -2.873 -27.172 -37.000  1.00 87.94           N  
ATOM   1789  CA  ILE B 107      -2.842 -27.938 -38.250  1.00 87.94           C  
ATOM   1790  C   ILE B 107      -1.394 -28.141 -38.688  1.00 87.94           C  
ATOM   1791  CB  ILE B 107      -3.646 -27.234 -39.344  1.00 87.94           C  
ATOM   1792  O   ILE B 107      -0.635 -27.172 -38.812  1.00 87.94           O  
ATOM   1793  CG1 ILE B 107      -5.121 -27.094 -38.938  1.00 87.94           C  
ATOM   1794  CG2 ILE B 107      -3.506 -27.984 -40.688  1.00 87.94           C  
ATOM   1795  CD1 ILE B 107      -6.098 -27.344 -40.094  1.00 87.94           C  
ATOM   1796  N   GLN B 108      -1.117 -29.344 -38.812  1.00 89.00           N  
ATOM   1797  CA  GLN B 108       0.222 -29.703 -39.281  1.00 89.00           C  
ATOM   1798  C   GLN B 108       0.218 -30.062 -40.750  1.00 89.00           C  
ATOM   1799  CB  GLN B 108       0.778 -30.859 -38.469  1.00 89.00           C  
ATOM   1800  O   GLN B 108      -0.565 -30.906 -41.188  1.00 89.00           O  
ATOM   1801  CG  GLN B 108       2.168 -31.312 -38.875  1.00 89.00           C  
ATOM   1802  CD  GLN B 108       2.811 -32.250 -37.906  1.00 89.00           C  
ATOM   1803  NE2 GLN B 108       4.066 -32.625 -38.125  1.00 89.00           N  
ATOM   1804  OE1 GLN B 108       2.182 -32.688 -36.906  1.00 89.00           O  
ATOM   1805  N   ILE B 109       1.124 -29.438 -41.562  1.00 88.38           N  
ATOM   1806  CA  ILE B 109       1.319 -29.750 -42.969  1.00 88.38           C  
ATOM   1807  C   ILE B 109       2.613 -30.531 -43.156  1.00 88.38           C  
ATOM   1808  CB  ILE B 109       1.351 -28.469 -43.844  1.00 88.38           C  
ATOM   1809  O   ILE B 109       3.705 -30.016 -42.906  1.00 88.38           O  
ATOM   1810  CG1 ILE B 109       0.108 -27.609 -43.562  1.00 88.38           C  
ATOM   1811  CG2 ILE B 109       1.460 -28.828 -45.312  1.00 88.38           C  
ATOM   1812  CD1 ILE B 109       0.150 -26.234 -44.219  1.00 88.38           C  
ATOM   1813  N   SER B 110       2.436 -31.734 -43.531  1.00 88.81           N  
ATOM   1814  CA  SER B 110       3.578 -32.594 -43.875  1.00 88.81           C  
ATOM   1815  C   SER B 110       3.908 -32.531 -45.344  1.00 88.81           C  
ATOM   1816  CB  SER B 110       3.309 -34.031 -43.469  1.00 88.81           C  
ATOM   1817  O   SER B 110       3.049 -32.781 -46.188  1.00 88.81           O  
ATOM   1818  OG  SER B 110       3.002 -34.125 -42.094  1.00 88.81           O  
ATOM   1819  N   PRO B 111       5.102 -32.250 -45.656  1.00 86.62           N  
ATOM   1820  CA  PRO B 111       5.484 -32.031 -47.062  1.00 86.62           C  
ATOM   1821  C   PRO B 111       5.305 -33.312 -47.906  1.00 86.62           C  
ATOM   1822  CB  PRO B 111       6.961 -31.656 -47.000  1.00 86.62           C  
ATOM   1823  O   PRO B 111       5.559 -34.406 -47.438  1.00 86.62           O  
ATOM   1824  CG  PRO B 111       7.371 -32.000 -45.594  1.00 86.62           C  
ATOM   1825  CD  PRO B 111       6.133 -32.250 -44.781  1.00 86.62           C  
ATOM   1826  N   GLY B 112       4.824 -33.062 -49.156  1.00 85.31           N  
ATOM   1827  CA  GLY B 112       4.688 -34.094 -50.125  1.00 85.31           C  
ATOM   1828  C   GLY B 112       5.844 -34.156 -51.125  1.00 85.31           C  
ATOM   1829  O   GLY B 112       6.918 -33.625 -50.844  1.00 85.31           O  
ATOM   1830  N   GLN B 113       5.660 -34.875 -52.219  1.00 85.38           N  
ATOM   1831  CA  GLN B 113       6.715 -35.062 -53.188  1.00 85.38           C  
ATOM   1832  C   GLN B 113       6.367 -34.406 -54.531  1.00 85.38           C  
ATOM   1833  CB  GLN B 113       6.961 -36.562 -53.406  1.00 85.38           C  
ATOM   1834  O   GLN B 113       7.176 -34.375 -55.438  1.00 85.38           O  
ATOM   1835  CG  GLN B 113       7.445 -37.312 -52.188  1.00 85.38           C  
ATOM   1836  CD  GLN B 113       8.328 -38.500 -52.500  1.00 85.38           C  
ATOM   1837  NE2 GLN B 113       8.844 -39.156 -51.469  1.00 85.38           N  
ATOM   1838  OE1 GLN B 113       8.547 -38.812 -53.688  1.00 85.38           O  
ATOM   1839  N   SER B 114       5.402 -33.719 -54.531  1.00 87.81           N  
ATOM   1840  CA  SER B 114       4.953 -33.125 -55.781  1.00 87.81           C  
ATOM   1841  C   SER B 114       5.723 -31.844 -56.094  1.00 87.81           C  
ATOM   1842  CB  SER B 114       3.455 -32.844 -55.750  1.00 87.81           C  
ATOM   1843  O   SER B 114       6.195 -31.172 -55.188  1.00 87.81           O  
ATOM   1844  OG  SER B 114       3.039 -32.125 -56.906  1.00 87.81           O  
ATOM   1845  N   LYS B 115       5.914 -31.547 -57.406  1.00 86.38           N  
ATOM   1846  CA  LYS B 115       6.586 -30.328 -57.844  1.00 86.38           C  
ATOM   1847  C   LYS B 115       5.578 -29.219 -58.125  1.00 86.38           C  
ATOM   1848  CB  LYS B 115       7.426 -30.594 -59.094  1.00 86.38           C  
ATOM   1849  O   LYS B 115       5.961 -28.094 -58.469  1.00 86.38           O  
ATOM   1850  CG  LYS B 115       8.695 -31.391 -58.844  1.00 86.38           C  
ATOM   1851  CD  LYS B 115       9.617 -31.406 -60.031  1.00 86.38           C  
ATOM   1852  CE  LYS B 115      10.867 -32.219 -59.781  1.00 86.38           C  
ATOM   1853  NZ  LYS B 115      11.766 -32.250 -61.000  1.00 86.38           N  
ATOM   1854  N   VAL B 116       4.328 -29.578 -57.969  1.00 88.69           N  
ATOM   1855  CA  VAL B 116       3.279 -28.578 -58.094  1.00 88.69           C  
ATOM   1856  C   VAL B 116       2.906 -28.031 -56.719  1.00 88.69           C  
ATOM   1857  CB  VAL B 116       2.027 -29.156 -58.781  1.00 88.69           C  
ATOM   1858  O   VAL B 116       2.703 -28.797 -55.781  1.00 88.69           O  
ATOM   1859  CG1 VAL B 116       0.955 -28.078 -58.938  1.00 88.69           C  
ATOM   1860  CG2 VAL B 116       2.402 -29.734 -60.156  1.00 88.69           C  
ATOM   1861  N   TYR B 117       2.887 -26.781 -56.719  1.00 90.25           N  
ATOM   1862  CA  TYR B 117       2.660 -26.125 -55.438  1.00 90.25           C  
ATOM   1863  C   TYR B 117       1.242 -25.578 -55.344  1.00 90.25           C  
ATOM   1864  CB  TYR B 117       3.674 -25.000 -55.219  1.00 90.25           C  
ATOM   1865  O   TYR B 117       0.621 -25.281 -56.344  1.00 90.25           O  
ATOM   1866  CG  TYR B 117       5.113 -25.453 -55.281  1.00 90.25           C  
ATOM   1867  CD1 TYR B 117       5.656 -26.297 -54.344  1.00 90.25           C  
ATOM   1868  CD2 TYR B 117       5.926 -25.031 -56.344  1.00 90.25           C  
ATOM   1869  CE1 TYR B 117       6.980 -26.719 -54.406  1.00 90.25           C  
ATOM   1870  CE2 TYR B 117       7.254 -25.453 -56.438  1.00 90.25           C  
ATOM   1871  OH  TYR B 117       9.086 -26.703 -55.531  1.00 90.25           O  
ATOM   1872  CZ  TYR B 117       7.770 -26.297 -55.469  1.00 90.25           C  
ATOM   1873  N   LEU B 118       0.751 -25.469 -54.156  1.00 89.75           N  
ATOM   1874  CA  LEU B 118      -0.595 -24.969 -53.906  1.00 89.75           C  
ATOM   1875  C   LEU B 118      -0.681 -23.469 -54.125  1.00 89.75           C  
ATOM   1876  CB  LEU B 118      -1.004 -25.297 -52.438  1.00 89.75           C  
ATOM   1877  O   LEU B 118       0.275 -22.734 -53.875  1.00 89.75           O  
ATOM   1878  CG  LEU B 118      -1.230 -26.766 -52.125  1.00 89.75           C  
ATOM   1879  CD1 LEU B 118      -1.294 -26.969 -50.594  1.00 89.75           C  
ATOM   1880  CD2 LEU B 118      -2.504 -27.281 -52.781  1.00 89.75           C  
ATOM   1881  N   GLN B 119      -1.760 -22.984 -54.750  1.00 87.75           N  
ATOM   1882  CA  GLN B 119      -2.027 -21.578 -55.031  1.00 87.75           C  
ATOM   1883  C   GLN B 119      -3.191 -21.062 -54.188  1.00 87.75           C  
ATOM   1884  CB  GLN B 119      -2.320 -21.375 -56.500  1.00 87.75           C  
ATOM   1885  O   GLN B 119      -3.855 -21.844 -53.500  1.00 87.75           O  
ATOM   1886  CG  GLN B 119      -1.209 -21.859 -57.438  1.00 87.75           C  
ATOM   1887  CD  GLN B 119      -1.365 -21.375 -58.844  1.00 87.75           C  
ATOM   1888  NE2 GLN B 119      -0.429 -21.750 -59.719  1.00 87.75           N  
ATOM   1889  OE1 GLN B 119      -2.320 -20.656 -59.188  1.00 87.75           O  
ATOM   1890  N   ASP B 120      -3.393 -19.844 -54.250  1.00 89.50           N  
ATOM   1891  CA  ASP B 120      -4.438 -19.188 -53.500  1.00 89.50           C  
ATOM   1892  C   ASP B 120      -5.820 -19.703 -53.875  1.00 89.50           C  
ATOM   1893  CB  ASP B 120      -4.367 -17.672 -53.688  1.00 89.50           C  
ATOM   1894  O   ASP B 120      -6.164 -19.719 -55.062  1.00 89.50           O  
ATOM   1895  CG  ASP B 120      -5.324 -16.906 -52.781  1.00 89.50           C  
ATOM   1896  OD1 ASP B 120      -5.707 -17.438 -51.719  1.00 89.50           O  
ATOM   1897  OD2 ASP B 120      -5.703 -15.773 -53.125  1.00 89.50           O  
ATOM   1898  N   GLY B 121      -6.508 -20.156 -52.906  1.00 87.81           N  
ATOM   1899  CA  GLY B 121      -7.879 -20.578 -53.125  1.00 87.81           C  
ATOM   1900  C   GLY B 121      -8.008 -22.078 -53.344  1.00 87.81           C  
ATOM   1901  O   GLY B 121      -9.109 -22.594 -53.531  1.00 87.81           O  
ATOM   1902  N   ASP B 122      -6.922 -22.828 -53.281  1.00 88.88           N  
ATOM   1903  CA  ASP B 122      -6.957 -24.266 -53.469  1.00 88.88           C  
ATOM   1904  C   ASP B 122      -7.562 -24.969 -52.250  1.00 88.88           C  
ATOM   1905  CB  ASP B 122      -5.551 -24.812 -53.750  1.00 88.88           C  
ATOM   1906  O   ASP B 122      -7.645 -24.375 -51.188  1.00 88.88           O  
ATOM   1907  CG  ASP B 122      -5.090 -24.578 -55.188  1.00 88.88           C  
ATOM   1908  OD1 ASP B 122      -5.898 -24.109 -56.000  1.00 88.88           O  
ATOM   1909  OD2 ASP B 122      -3.912 -24.859 -55.469  1.00 88.88           O  
ATOM   1910  N   SER B 123      -8.141 -26.109 -52.500  1.00 90.69           N  
ATOM   1911  CA  SER B 123      -8.742 -26.938 -51.469  1.00 90.69           C  
ATOM   1912  C   SER B 123      -7.996 -28.250 -51.281  1.00 90.69           C  
ATOM   1913  CB  SER B 123     -10.211 -27.203 -51.750  1.00 90.69           C  
ATOM   1914  O   SER B 123      -7.551 -28.844 -52.281  1.00 90.69           O  
ATOM   1915  OG  SER B 123     -10.977 -26.016 -51.656  1.00 90.69           O  
ATOM   1916  N   VAL B 124      -7.855 -28.625 -50.000  1.00 89.88           N  
ATOM   1917  CA  VAL B 124      -7.129 -29.859 -49.688  1.00 89.88           C  
ATOM   1918  C   VAL B 124      -7.953 -30.719 -48.750  1.00 89.88           C  
ATOM   1919  CB  VAL B 124      -5.742 -29.547 -49.094  1.00 89.88           C  
ATOM   1920  O   VAL B 124      -8.906 -30.234 -48.125  1.00 89.88           O  
ATOM   1921  CG1 VAL B 124      -4.852 -28.828 -50.094  1.00 89.88           C  
ATOM   1922  CG2 VAL B 124      -5.891 -28.734 -47.812  1.00 89.88           C  
ATOM   1923  N   LYS B 125      -7.613 -32.000 -48.781  1.00 84.81           N  
ATOM   1924  CA  LYS B 125      -8.250 -32.938 -47.844  1.00 84.81           C  
ATOM   1925  C   LYS B 125      -7.367 -33.188 -46.625  1.00 84.81           C  
ATOM   1926  CB  LYS B 125      -8.555 -34.281 -48.562  1.00 84.81           C  
ATOM   1927  O   LYS B 125      -6.203 -33.562 -46.750  1.00 84.81           O  
ATOM   1928  CG  LYS B 125      -9.703 -35.062 -47.938  1.00 84.81           C  
ATOM   1929  CD  LYS B 125     -10.016 -36.312 -48.719  1.00 84.81           C  
ATOM   1930  CE  LYS B 125     -11.125 -37.125 -48.062  1.00 84.81           C  
ATOM   1931  NZ  LYS B 125     -11.430 -38.375 -48.812  1.00 84.81           N  
ATOM   1932  N   GLY B 126      -7.938 -32.875 -45.469  1.00 81.81           N  
ATOM   1933  CA  GLY B 126      -7.195 -33.062 -44.219  1.00 81.81           C  
ATOM   1934  C   GLY B 126      -7.578 -34.344 -43.469  1.00 81.81           C  
ATOM   1935  O   GLY B 126      -8.648 -34.906 -43.719  1.00 81.81           O  
ATOM   1936  N   GLU B 127      -6.602 -35.000 -42.812  1.00 74.25           N  
ATOM   1937  CA  GLU B 127      -6.836 -36.125 -41.938  1.00 74.25           C  
ATOM   1938  C   GLU B 127      -6.930 -35.688 -40.469  1.00 74.25           C  
ATOM   1939  CB  GLU B 127      -5.727 -37.156 -42.094  1.00 74.25           C  
ATOM   1940  O   GLU B 127      -6.055 -34.969 -39.969  1.00 74.25           O  
ATOM   1941  CG  GLU B 127      -6.105 -38.344 -43.000  1.00 74.25           C  
ATOM   1942  CD  GLU B 127      -5.008 -39.375 -43.125  1.00 74.25           C  
ATOM   1943  OE1 GLU B 127      -5.207 -40.375 -43.844  1.00 74.25           O  
ATOM   1944  OE2 GLU B 127      -3.939 -39.188 -42.500  1.00 74.25           O  
ATOM   1945  N   GLY B 128      -8.070 -35.625 -39.906  1.00 61.47           N  
ATOM   1946  CA  GLY B 128      -8.242 -35.312 -38.500  1.00 61.47           C  
ATOM   1947  C   GLY B 128      -7.828 -36.438 -37.562  1.00 61.47           C  
ATOM   1948  O   GLY B 128      -7.695 -37.562 -38.000  1.00 61.47           O  
ATOM   1949  N   VAL B 129      -6.961 -36.281 -36.594  1.00 50.75           N  
ATOM   1950  CA  VAL B 129      -6.625 -37.344 -35.656  1.00 50.75           C  
ATOM   1951  C   VAL B 129      -7.875 -37.781 -34.906  1.00 50.75           C  
ATOM   1952  CB  VAL B 129      -5.531 -36.906 -34.656  1.00 50.75           C  
ATOM   1953  O   VAL B 129      -8.711 -36.969 -34.531  1.00 50.75           O  
ATOM   1954  CG1 VAL B 129      -5.059 -38.062 -33.812  1.00 50.75           C  
ATOM   1955  CG2 VAL B 129      -4.355 -36.281 -35.406  1.00 50.75           C  
ATOM   1956  N   ASP B 130      -8.281 -39.219 -35.062  1.00 38.19           N  
ATOM   1957  CA  ASP B 130      -9.234 -39.812 -34.125  1.00 38.19           C  
ATOM   1958  C   ASP B 130      -8.773 -39.656 -32.688  1.00 38.19           C  
ATOM   1959  CB  ASP B 130      -9.445 -41.312 -34.438  1.00 38.19           C  
ATOM   1960  O   ASP B 130      -7.570 -39.719 -32.406  1.00 38.19           O  
ATOM   1961  CG  ASP B 130     -10.391 -41.531 -35.625  1.00 38.19           C  
ATOM   1962  OD1 ASP B 130     -11.156 -40.594 -35.969  1.00 38.19           O  
ATOM   1963  OD2 ASP B 130     -10.367 -42.625 -36.188  1.00 38.19           O  
TER    1964      ASP B 130                                                      
ATOM   1965  N   MET C   1      46.094   9.016  -7.668  1.00 24.70           N  
ATOM   1966  CA  MET C   1      45.156   9.781  -8.500  1.00 24.70           C  
ATOM   1967  C   MET C   1      43.750   9.656  -7.992  1.00 24.70           C  
ATOM   1968  CB  MET C   1      45.250   9.312  -9.961  1.00 24.70           C  
ATOM   1969  O   MET C   1      43.188   8.547  -7.918  1.00 24.70           O  
ATOM   1970  CG  MET C   1      45.969  10.281 -10.875  1.00 24.70           C  
ATOM   1971  SD  MET C   1      46.062   9.688 -12.609  1.00 24.70           S  
ATOM   1972  CE  MET C   1      46.531  11.219 -13.453  1.00 24.70           C  
ATOM   1973  N   LYS C   2      43.250  10.516  -7.121  1.00 31.45           N  
ATOM   1974  CA  LYS C   2      42.125  10.516  -6.172  1.00 31.45           C  
ATOM   1975  C   LYS C   2      40.812  10.352  -6.895  1.00 31.45           C  
ATOM   1976  CB  LYS C   2      42.125  11.805  -5.352  1.00 31.45           C  
ATOM   1977  O   LYS C   2      40.469  11.117  -7.801  1.00 31.45           O  
ATOM   1978  CG  LYS C   2      42.750  11.664  -3.977  1.00 31.45           C  
ATOM   1979  CD  LYS C   2      42.656  12.961  -3.182  1.00 31.45           C  
ATOM   1980  CE  LYS C   2      43.312  12.820  -1.803  1.00 31.45           C  
ATOM   1981  NZ  LYS C   2      43.219  14.102  -1.028  1.00 31.45           N  
ATOM   1982  N   TRP C   3      40.438   9.195  -7.039  1.00 36.25           N  
ATOM   1983  CA  TRP C   3      39.250   8.914  -7.848  1.00 36.25           C  
ATOM   1984  C   TRP C   3      38.125   9.867  -7.492  1.00 36.25           C  
ATOM   1985  CB  TRP C   3      38.812   7.465  -7.660  1.00 36.25           C  
ATOM   1986  O   TRP C   3      37.781  10.047  -6.312  1.00 36.25           O  
ATOM   1987  CG  TRP C   3      39.625   6.473  -8.438  1.00 36.25           C  
ATOM   1988  CD1 TRP C   3      40.969   6.473  -8.609  1.00 36.25           C  
ATOM   1989  CD2 TRP C   3      39.125   5.336  -9.148  1.00 36.25           C  
ATOM   1990  CE2 TRP C   3      40.219   4.688  -9.734  1.00 36.25           C  
ATOM   1991  CE3 TRP C   3      37.844   4.797  -9.352  1.00 36.25           C  
ATOM   1992  NE1 TRP C   3      41.344   5.402  -9.391  1.00 36.25           N  
ATOM   1993  CH2 TRP C   3      38.844   3.029 -10.688  1.00 36.25           C  
ATOM   1994  CZ2 TRP C   3      40.094   3.531 -10.508  1.00 36.25           C  
ATOM   1995  CZ3 TRP C   3      37.719   3.648 -10.125  1.00 36.25           C  
ATOM   1996  N   THR C   4      37.812  11.047  -8.094  1.00 33.41           N  
ATOM   1997  CA  THR C   4      36.781  12.078  -7.926  1.00 33.41           C  
ATOM   1998  C   THR C   4      35.438  11.445  -7.676  1.00 33.41           C  
ATOM   1999  CB  THR C   4      36.719  13.000  -9.156  1.00 33.41           C  
ATOM   2000  O   THR C   4      35.188  10.289  -8.039  1.00 33.41           O  
ATOM   2001  CG2 THR C   4      37.906  13.969  -9.188  1.00 33.41           C  
ATOM   2002  OG1 THR C   4      36.750  12.203 -10.344  1.00 33.41           O  
ATOM   2003  N   THR C   5      34.750  12.031  -6.688  1.00 34.56           N  
ATOM   2004  CA  THR C   5      33.469  11.523  -6.250  1.00 34.56           C  
ATOM   2005  C   THR C   5      32.562  11.211  -7.445  1.00 34.56           C  
ATOM   2006  CB  THR C   5      32.750  12.523  -5.324  1.00 34.56           C  
ATOM   2007  O   THR C   5      31.875  10.195  -7.461  1.00 34.56           O  
ATOM   2008  CG2 THR C   5      31.844  11.812  -4.336  1.00 34.56           C  
ATOM   2009  OG1 THR C   5      33.750  13.273  -4.594  1.00 34.56           O  
ATOM   2010  N   GLU C   6      32.688  12.109  -8.492  1.00 36.88           N  
ATOM   2011  CA  GLU C   6      32.062  11.812  -9.781  1.00 36.88           C  
ATOM   2012  C   GLU C   6      32.562  10.484 -10.336  1.00 36.88           C  
ATOM   2013  CB  GLU C   6      32.344  12.938 -10.781  1.00 36.88           C  
ATOM   2014  O   GLU C   6      31.781   9.695 -10.883  1.00 36.88           O  
ATOM   2015  CG  GLU C   6      31.609  14.234 -10.461  1.00 36.88           C  
ATOM   2016  CD  GLU C   6      32.531  15.430 -10.352  1.00 36.88           C  
ATOM   2017  OE1 GLU C   6      32.031  16.578 -10.211  1.00 36.88           O  
ATOM   2018  OE2 GLU C   6      33.781  15.227 -10.398  1.00 36.88           O  
ATOM   2019  N   ALA C   7      33.812  10.359 -10.094  1.00 41.44           N  
ATOM   2020  CA  ALA C   7      34.406   9.125 -10.609  1.00 41.44           C  
ATOM   2021  C   ALA C   7      33.875   7.906  -9.852  1.00 41.44           C  
ATOM   2022  CB  ALA C   7      35.906   9.188 -10.516  1.00 41.44           C  
ATOM   2023  O   ALA C   7      33.594   6.867 -10.461  1.00 41.44           O  
ATOM   2024  N   LYS C   8      33.594   8.156  -8.633  1.00 38.66           N  
ATOM   2025  CA  LYS C   8      33.125   7.023  -7.836  1.00 38.66           C  
ATOM   2026  C   LYS C   8      31.641   6.746  -8.102  1.00 38.66           C  
ATOM   2027  CB  LYS C   8      33.344   7.285  -6.348  1.00 38.66           C  
ATOM   2028  O   LYS C   8      31.234   5.590  -8.242  1.00 38.66           O  
ATOM   2029  CG  LYS C   8      34.781   7.059  -5.891  1.00 38.66           C  
ATOM   2030  CD  LYS C   8      34.938   7.336  -4.398  1.00 38.66           C  
ATOM   2031  CE  LYS C   8      36.406   7.258  -3.971  1.00 38.66           C  
ATOM   2032  NZ  LYS C   8      36.562   7.555  -2.516  1.00 38.66           N  
ATOM   2033  N   VAL C   9      30.844   7.801  -8.117  1.00 38.66           N  
ATOM   2034  CA  VAL C   9      29.438   7.641  -8.500  1.00 38.66           C  
ATOM   2035  C   VAL C   9      29.359   7.105  -9.930  1.00 38.66           C  
ATOM   2036  CB  VAL C   9      28.672   8.977  -8.383  1.00 38.66           C  
ATOM   2037  O   VAL C   9      28.531   6.227 -10.219  1.00 38.66           O  
ATOM   2038  CG1 VAL C   9      27.281   8.852  -9.023  1.00 38.66           C  
ATOM   2039  CG2 VAL C   9      28.547   9.391  -6.918  1.00 38.66           C  
ATOM   2040  N   GLY C  10      30.188   7.762 -10.766  1.00 40.03           N  
ATOM   2041  CA  GLY C  10      30.312   7.188 -12.094  1.00 40.03           C  
ATOM   2042  C   GLY C  10      30.703   5.723 -12.078  1.00 40.03           C  
ATOM   2043  O   GLY C  10      30.125   4.906 -12.797  1.00 40.03           O  
ATOM   2044  N   ALA C  11      31.484   5.523 -11.062  1.00 43.41           N  
ATOM   2045  CA  ALA C  11      31.922   4.137 -10.938  1.00 43.41           C  
ATOM   2046  C   ALA C  11      30.797   3.252 -10.406  1.00 43.41           C  
ATOM   2047  CB  ALA C  11      33.125   4.043 -10.031  1.00 43.41           C  
ATOM   2048  O   ALA C  11      30.594   2.139 -10.891  1.00 43.41           O  
ATOM   2049  N   PHE C  12      30.156   3.871  -9.492  1.00 40.84           N  
ATOM   2050  CA  PHE C  12      29.062   3.113  -8.922  1.00 40.84           C  
ATOM   2051  C   PHE C  12      27.938   2.943  -9.938  1.00 40.84           C  
ATOM   2052  CB  PHE C  12      28.531   3.801  -7.660  1.00 40.84           C  
ATOM   2053  O   PHE C  12      27.375   1.854 -10.070  1.00 40.84           O  
ATOM   2054  CG  PHE C  12      27.516   2.982  -6.898  1.00 40.84           C  
ATOM   2055  CD1 PHE C  12      26.156   3.211  -7.051  1.00 40.84           C  
ATOM   2056  CD2 PHE C  12      27.938   1.985  -6.023  1.00 40.84           C  
ATOM   2057  CE1 PHE C  12      25.219   2.455  -6.348  1.00 40.84           C  
ATOM   2058  CE2 PHE C  12      27.000   1.226  -5.320  1.00 40.84           C  
ATOM   2059  CZ  PHE C  12      25.656   1.463  -5.480  1.00 40.84           C  
ATOM   2060  N   THR C  13      27.453   4.039 -10.547  1.00 41.47           N  
ATOM   2061  CA  THR C  13      26.500   3.928 -11.648  1.00 41.47           C  
ATOM   2062  C   THR C  13      27.031   2.996 -12.734  1.00 41.47           C  
ATOM   2063  CB  THR C  13      26.188   5.305 -12.258  1.00 41.47           C  
ATOM   2064  O   THR C  13      26.297   2.162 -13.258  1.00 41.47           O  
ATOM   2065  CG2 THR C  13      24.984   5.234 -13.195  1.00 41.47           C  
ATOM   2066  OG1 THR C  13      25.906   6.234 -11.203  1.00 41.47           O  
ATOM   2067  N   ILE C  14      28.219   3.203 -12.859  1.00 44.41           N  
ATOM   2068  CA  ILE C  14      28.859   2.346 -13.852  1.00 44.41           C  
ATOM   2069  C   ILE C  14      28.859   0.899 -13.359  1.00 44.41           C  
ATOM   2070  CB  ILE C  14      30.297   2.807 -14.148  1.00 44.41           C  
ATOM   2071  O   ILE C  14      28.578  -0.023 -14.125  1.00 44.41           O  
ATOM   2072  CG1 ILE C  14      30.297   4.102 -14.969  1.00 44.41           C  
ATOM   2073  CG2 ILE C  14      31.078   1.705 -14.875  1.00 44.41           C  
ATOM   2074  CD1 ILE C  14      31.672   4.664 -15.258  1.00 44.41           C  
ATOM   2075  N   ILE C  15      28.953   0.870 -12.008  1.00 47.00           N  
ATOM   2076  CA  ILE C  15      28.922  -0.472 -11.438  1.00 47.00           C  
ATOM   2077  C   ILE C  15      27.484  -1.010 -11.469  1.00 47.00           C  
ATOM   2078  CB  ILE C  15      29.453  -0.483  -9.984  1.00 47.00           C  
ATOM   2079  O   ILE C  15      27.266  -2.178 -11.797  1.00 47.00           O  
ATOM   2080  CG1 ILE C  15      30.969  -0.270  -9.984  1.00 47.00           C  
ATOM   2081  CG2 ILE C  15      29.094  -1.790  -9.281  1.00 47.00           C  
ATOM   2082  CD1 ILE C  15      31.562  -0.061  -8.602  1.00 47.00           C  
ATOM   2083  N   GLY C  16      26.578  -0.113 -11.062  1.00 43.59           N  
ATOM   2084  CA  GLY C  16      25.188  -0.517 -11.180  1.00 43.59           C  
ATOM   2085  C   GLY C  16      24.781  -0.857 -12.602  1.00 43.59           C  
ATOM   2086  O   GLY C  16      24.125  -1.867 -12.844  1.00 43.59           O  
ATOM   2087  N   ILE C  17      25.234  -0.002 -13.516  1.00 47.22           N  
ATOM   2088  CA  ILE C  17      24.984  -0.280 -14.930  1.00 47.22           C  
ATOM   2089  C   ILE C  17      25.750  -1.535 -15.352  1.00 47.22           C  
ATOM   2090  CB  ILE C  17      25.391   0.916 -15.820  1.00 47.22           C  
ATOM   2091  O   ILE C  17      25.203  -2.383 -16.062  1.00 47.22           O  
ATOM   2092  CG1 ILE C  17      24.422   2.092 -15.602  1.00 47.22           C  
ATOM   2093  CG2 ILE C  17      25.422   0.503 -17.297  1.00 47.22           C  
ATOM   2094  CD1 ILE C  17      24.844   3.367 -16.328  1.00 47.22           C  
ATOM   2095  N   VAL C  18      26.953  -1.573 -14.789  1.00 48.09           N  
ATOM   2096  CA  VAL C  18      27.766  -2.750 -15.086  1.00 48.09           C  
ATOM   2097  C   VAL C  18      27.109  -3.992 -14.477  1.00 48.09           C  
ATOM   2098  CB  VAL C  18      29.203  -2.596 -14.570  1.00 48.09           C  
ATOM   2099  O   VAL C  18      27.031  -5.039 -15.125  1.00 48.09           O  
ATOM   2100  CG1 VAL C  18      29.938  -3.936 -14.602  1.00 48.09           C  
ATOM   2101  CG2 VAL C  18      29.953  -1.553 -15.391  1.00 48.09           C  
ATOM   2102  N   LEU C  19      26.688  -3.699 -13.305  1.00 45.25           N  
ATOM   2103  CA  LEU C  19      26.000  -4.816 -12.672  1.00 45.25           C  
ATOM   2104  C   LEU C  19      24.672  -5.102 -13.375  1.00 45.25           C  
ATOM   2105  CB  LEU C  19      25.750  -4.520 -11.188  1.00 45.25           C  
ATOM   2106  O   LEU C  19      24.281  -6.262 -13.523  1.00 45.25           O  
ATOM   2107  CG  LEU C  19      26.766  -5.086 -10.203  1.00 45.25           C  
ATOM   2108  CD1 LEU C  19      26.719  -4.328  -8.883  1.00 45.25           C  
ATOM   2109  CD2 LEU C  19      26.531  -6.574  -9.984  1.00 45.25           C  
ATOM   2110  N   PHE C  20      24.047  -4.020 -13.750  1.00 46.53           N  
ATOM   2111  CA  PHE C  20      22.828  -4.145 -14.539  1.00 46.53           C  
ATOM   2112  C   PHE C  20      23.125  -4.789 -15.891  1.00 46.53           C  
ATOM   2113  CB  PHE C  20      22.172  -2.777 -14.742  1.00 46.53           C  
ATOM   2114  O   PHE C  20      22.406  -5.699 -16.312  1.00 46.53           O  
ATOM   2115  CG  PHE C  20      20.766  -2.850 -15.297  1.00 46.53           C  
ATOM   2116  CD1 PHE C  20      20.516  -2.533 -16.625  1.00 46.53           C  
ATOM   2117  CD2 PHE C  20      19.719  -3.232 -14.484  1.00 46.53           C  
ATOM   2118  CE1 PHE C  20      19.234  -2.600 -17.141  1.00 46.53           C  
ATOM   2119  CE2 PHE C  20      18.422  -3.301 -14.992  1.00 46.53           C  
ATOM   2120  CZ  PHE C  20      18.172  -2.982 -16.312  1.00 46.53           C  
ATOM   2121  N   ILE C  21      24.156  -4.293 -16.484  1.00 48.47           N  
ATOM   2122  CA  ILE C  21      24.594  -4.887 -17.750  1.00 48.47           C  
ATOM   2123  C   ILE C  21      25.094  -6.312 -17.500  1.00 48.47           C  
ATOM   2124  CB  ILE C  21      25.703  -4.043 -18.406  1.00 48.47           C  
ATOM   2125  O   ILE C  21      24.766  -7.227 -18.266  1.00 48.47           O  
ATOM   2126  CG1 ILE C  21      25.141  -2.707 -18.891  1.00 48.47           C  
ATOM   2127  CG2 ILE C  21      26.359  -4.816 -19.547  1.00 48.47           C  
ATOM   2128  CD1 ILE C  21      26.188  -1.764 -19.469  1.00 48.47           C  
ATOM   2129  N   ALA C  22      25.734  -6.395 -16.344  1.00 48.75           N  
ATOM   2130  CA  ALA C  22      26.203  -7.730 -15.984  1.00 48.75           C  
ATOM   2131  C   ALA C  22      25.016  -8.656 -15.688  1.00 48.75           C  
ATOM   2132  CB  ALA C  22      27.141  -7.664 -14.781  1.00 48.75           C  
ATOM   2133  O   ALA C  22      25.047  -9.836 -16.062  1.00 48.75           O  
ATOM   2134  N   GLY C  23      24.109  -8.109 -14.992  1.00 45.00           N  
ATOM   2135  CA  GLY C  23      22.875  -8.859 -14.773  1.00 45.00           C  
ATOM   2136  C   GLY C  23      22.172  -9.242 -16.062  1.00 45.00           C  
ATOM   2137  O   GLY C  23      21.750 -10.391 -16.219  1.00 45.00           O  
ATOM   2138  N   ILE C  24      22.141  -8.195 -17.000  1.00 45.44           N  
ATOM   2139  CA  ILE C  24      21.562  -8.461 -18.312  1.00 45.44           C  
ATOM   2140  C   ILE C  24      22.406  -9.500 -19.047  1.00 45.44           C  
ATOM   2141  CB  ILE C  24      21.453  -7.168 -19.141  1.00 45.44           C  
ATOM   2142  O   ILE C  24      21.875 -10.422 -19.656  1.00 45.44           O  
ATOM   2143  CG1 ILE C  24      20.375  -6.246 -18.562  1.00 45.44           C  
ATOM   2144  CG2 ILE C  24      21.156  -7.500 -20.609  1.00 45.44           C  
ATOM   2145  CD1 ILE C  24      20.266  -4.902 -19.266  1.00 45.44           C  
ATOM   2146  N   LEU C  25      23.688  -9.234 -18.953  1.00 46.56           N  
ATOM   2147  CA  LEU C  25      24.609 -10.156 -19.625  1.00 46.56           C  
ATOM   2148  C   LEU C  25      24.562 -11.539 -18.984  1.00 46.56           C  
ATOM   2149  CB  LEU C  25      26.031  -9.609 -19.594  1.00 46.56           C  
ATOM   2150  O   LEU C  25      24.625 -12.555 -19.688  1.00 46.56           O  
ATOM   2151  CG  LEU C  25      26.328  -8.430 -20.531  1.00 46.56           C  
ATOM   2152  CD1 LEU C  25      27.688  -7.824 -20.203  1.00 46.56           C  
ATOM   2153  CD2 LEU C  25      26.266  -8.867 -21.984  1.00 46.56           C  
ATOM   2154  N   PHE C  26      24.547 -11.430 -17.734  1.00 45.09           N  
ATOM   2155  CA  PHE C  26      24.469 -12.695 -17.031  1.00 45.09           C  
ATOM   2156  C   PHE C  26      23.141 -13.391 -17.297  1.00 45.09           C  
ATOM   2157  CB  PHE C  26      24.656 -12.484 -15.523  1.00 45.09           C  
ATOM   2158  O   PHE C  26      23.109 -14.594 -17.578  1.00 45.09           O  
ATOM   2159  CG  PHE C  26      24.812 -13.766 -14.750  1.00 45.09           C  
ATOM   2160  CD1 PHE C  26      23.734 -14.320 -14.070  1.00 45.09           C  
ATOM   2161  CD2 PHE C  26      26.031 -14.414 -14.703  1.00 45.09           C  
ATOM   2162  CE1 PHE C  26      23.875 -15.500 -13.344  1.00 45.09           C  
ATOM   2163  CE2 PHE C  26      26.188 -15.602 -13.984  1.00 45.09           C  
ATOM   2164  CZ  PHE C  26      25.109 -16.141 -13.305  1.00 45.09           C  
ATOM   2165  N   VAL C  27      22.094 -12.586 -17.094  1.00 42.25           N  
ATOM   2166  CA  VAL C  27      20.766 -13.164 -17.297  1.00 42.25           C  
ATOM   2167  C   VAL C  27      20.562 -13.477 -18.781  1.00 42.25           C  
ATOM   2168  CB  VAL C  27      19.656 -12.211 -16.797  1.00 42.25           C  
ATOM   2169  O   VAL C  27      19.938 -14.484 -19.125  1.00 42.25           O  
ATOM   2170  CG1 VAL C  27      18.281 -12.734 -17.219  1.00 42.25           C  
ATOM   2171  CG2 VAL C  27      19.734 -12.055 -15.281  1.00 42.25           C  
ATOM   2172  N   GLY C  28      21.016 -12.477 -19.656  1.00 42.97           N  
ATOM   2173  CA  GLY C  28      20.906 -12.719 -21.078  1.00 42.97           C  
ATOM   2174  C   GLY C  28      21.906 -13.727 -21.594  1.00 42.97           C  
ATOM   2175  O   GLY C  28      21.984 -13.961 -22.812  1.00 42.97           O  
ATOM   2176  N   ARG C  29      22.375 -14.703 -20.781  1.00 44.25           N  
ATOM   2177  CA  ARG C  29      23.375 -15.656 -21.234  1.00 44.25           C  
ATOM   2178  C   ARG C  29      24.219 -15.070 -22.375  1.00 44.25           C  
ATOM   2179  CB  ARG C  29      22.719 -16.953 -21.703  1.00 44.25           C  
ATOM   2180  O   ARG C  29      24.406 -15.711 -23.406  1.00 44.25           O  
ATOM   2181  CG  ARG C  29      22.328 -17.891 -20.562  1.00 44.25           C  
ATOM   2182  CD  ARG C  29      21.844 -19.234 -21.078  1.00 44.25           C  
ATOM   2183  NE  ARG C  29      21.562 -20.156 -19.984  1.00 44.25           N  
ATOM   2184  NH1 ARG C  29      20.844 -21.875 -21.359  1.00 44.25           N  
ATOM   2185  NH2 ARG C  29      20.875 -22.156 -19.078  1.00 44.25           N  
ATOM   2186  CZ  ARG C  29      21.094 -21.391 -20.141  1.00 44.25           C  
ATOM   2187  N   ILE C  30      24.344 -13.727 -22.656  1.00 39.97           N  
ATOM   2188  CA  ILE C  30      25.266 -13.219 -23.672  1.00 39.97           C  
ATOM   2189  C   ILE C  30      26.703 -13.500 -23.234  1.00 39.97           C  
ATOM   2190  CB  ILE C  30      25.062 -11.711 -23.922  1.00 39.97           C  
ATOM   2191  O   ILE C  30      27.188 -12.945 -22.250  1.00 39.97           O  
ATOM   2192  CG1 ILE C  30      23.609 -11.422 -24.312  1.00 39.97           C  
ATOM   2193  CG2 ILE C  30      26.031 -11.203 -25.000  1.00 39.97           C  
ATOM   2194  CD1 ILE C  30      23.281  -9.938 -24.375  1.00 39.97           C  
ATOM   2195  N   ASP C  31      27.203 -14.734 -23.422  1.00 42.69           N  
ATOM   2196  CA  ASP C  31      28.625 -15.023 -23.250  1.00 42.69           C  
ATOM   2197  C   ASP C  31      29.469 -14.031 -24.047  1.00 42.69           C  
ATOM   2198  CB  ASP C  31      28.938 -16.453 -23.703  1.00 42.69           C  
ATOM   2199  O   ASP C  31      29.578 -14.133 -25.266  1.00 42.69           O  
ATOM   2200  CG  ASP C  31      29.047 -17.422 -22.531  1.00 42.69           C  
ATOM   2201  OD1 ASP C  31      29.250 -16.984 -21.391  1.00 42.69           O  
ATOM   2202  OD2 ASP C  31      28.953 -18.641 -22.781  1.00 42.69           O  
ATOM   2203  N   ILE C  32      29.734 -12.867 -23.891  1.00 40.75           N  
ATOM   2204  CA  ILE C  32      30.734 -12.055 -24.578  1.00 40.75           C  
ATOM   2205  C   ILE C  32      31.953 -12.906 -24.906  1.00 40.75           C  
ATOM   2206  CB  ILE C  32      31.141 -10.820 -23.750  1.00 40.75           C  
ATOM   2207  O   ILE C  32      32.750 -12.555 -25.781  1.00 40.75           O  
ATOM   2208  CG1 ILE C  32      29.906 -10.055 -23.281  1.00 40.75           C  
ATOM   2209  CG2 ILE C  32      32.062  -9.914 -24.547  1.00 40.75           C  
ATOM   2210  CD1 ILE C  32      30.188  -9.000 -22.219  1.00 40.75           C  
ATOM   2211  N   TRP C  33      32.406 -13.820 -24.094  1.00 43.28           N  
ATOM   2212  CA  TRP C  33      33.500 -14.711 -24.469  1.00 43.28           C  
ATOM   2213  C   TRP C  33      32.969 -15.938 -25.203  1.00 43.28           C  
ATOM   2214  CB  TRP C  33      34.281 -15.148 -23.234  1.00 43.28           C  
ATOM   2215  O   TRP C  33      32.906 -17.031 -24.641  1.00 43.28           O  
ATOM   2216  CG  TRP C  33      35.031 -14.031 -22.562  1.00 43.28           C  
ATOM   2217  CD1 TRP C  33      34.500 -13.078 -21.734  1.00 43.28           C  
ATOM   2218  CD2 TRP C  33      36.438 -13.750 -22.688  1.00 43.28           C  
ATOM   2219  CE2 TRP C  33      36.688 -12.609 -21.891  1.00 43.28           C  
ATOM   2220  CE3 TRP C  33      37.469 -14.352 -23.391  1.00 43.28           C  
ATOM   2221  NE1 TRP C  33      35.500 -12.219 -21.328  1.00 43.28           N  
ATOM   2222  CH2 TRP C  33      39.000 -12.672 -22.484  1.00 43.28           C  
ATOM   2223  CZ2 TRP C  33      37.969 -12.062 -21.781  1.00 43.28           C  
ATOM   2224  CZ3 TRP C  33      38.750 -13.805 -23.281  1.00 43.28           C  
ATOM   2225  N   ALA C  34      32.062 -15.805 -26.078  1.00 48.72           N  
ATOM   2226  CA  ALA C  34      31.547 -16.891 -26.906  1.00 48.72           C  
ATOM   2227  C   ALA C  34      32.688 -17.781 -27.406  1.00 48.72           C  
ATOM   2228  CB  ALA C  34      30.750 -16.344 -28.078  1.00 48.72           C  
ATOM   2229  O   ALA C  34      33.688 -17.281 -27.922  1.00 48.72           O  
ATOM   2230  N   LYS C  35      32.844 -18.938 -26.859  1.00 60.03           N  
ATOM   2231  CA  LYS C  35      33.781 -19.891 -27.422  1.00 60.03           C  
ATOM   2232  C   LYS C  35      33.625 -19.969 -28.938  1.00 60.03           C  
ATOM   2233  CB  LYS C  35      33.562 -21.281 -26.812  1.00 60.03           C  
ATOM   2234  O   LYS C  35      32.594 -19.625 -29.484  1.00 60.03           O  
ATOM   2235  CG  LYS C  35      33.938 -21.375 -25.344  1.00 60.03           C  
ATOM   2236  CD  LYS C  35      33.750 -22.781 -24.797  1.00 60.03           C  
ATOM   2237  CE  LYS C  35      34.062 -22.859 -23.312  1.00 60.03           C  
ATOM   2238  NZ  LYS C  35      33.844 -24.234 -22.766  1.00 60.03           N  
ATOM   2239  N   PRO C  36      34.750 -20.094 -29.641  1.00 70.38           N  
ATOM   2240  CA  PRO C  36      34.688 -20.281 -31.094  1.00 70.38           C  
ATOM   2241  C   PRO C  36      33.625 -21.312 -31.500  1.00 70.38           C  
ATOM   2242  CB  PRO C  36      36.094 -20.766 -31.453  1.00 70.38           C  
ATOM   2243  O   PRO C  36      33.500 -22.359 -30.844  1.00 70.38           O  
ATOM   2244  CG  PRO C  36      36.781 -20.891 -30.141  1.00 70.38           C  
ATOM   2245  CD  PRO C  36      35.844 -20.469 -29.047  1.00 70.38           C  
ATOM   2246  N   GLN C  37      32.688 -20.844 -32.250  1.00 81.38           N  
ATOM   2247  CA  GLN C  37      31.562 -21.672 -32.625  1.00 81.38           C  
ATOM   2248  C   GLN C  37      31.672 -22.125 -34.062  1.00 81.38           C  
ATOM   2249  CB  GLN C  37      30.250 -20.922 -32.406  1.00 81.38           C  
ATOM   2250  O   GLN C  37      32.312 -21.469 -34.875  1.00 81.38           O  
ATOM   2251  CG  GLN C  37      29.969 -20.578 -30.938  1.00 81.38           C  
ATOM   2252  CD  GLN C  37      28.672 -19.828 -30.750  1.00 81.38           C  
ATOM   2253  NE2 GLN C  37      28.219 -19.719 -29.500  1.00 81.38           N  
ATOM   2254  OE1 GLN C  37      28.062 -19.359 -31.719  1.00 81.38           O  
ATOM   2255  N   MET C  38      31.422 -23.328 -34.344  1.00 86.06           N  
ATOM   2256  CA  MET C  38      31.281 -23.859 -35.719  1.00 86.06           C  
ATOM   2257  C   MET C  38      29.812 -23.953 -36.125  1.00 86.06           C  
ATOM   2258  CB  MET C  38      31.938 -25.234 -35.812  1.00 86.06           C  
ATOM   2259  O   MET C  38      28.938 -24.109 -35.281  1.00 86.06           O  
ATOM   2260  CG  MET C  38      31.266 -26.312 -35.000  1.00 86.06           C  
ATOM   2261  SD  MET C  38      32.094 -27.938 -35.125  1.00 86.06           S  
ATOM   2262  CE  MET C  38      31.047 -28.922 -34.000  1.00 86.06           C  
ATOM   2263  N   THR C  39      29.594 -23.688 -37.375  1.00 91.75           N  
ATOM   2264  CA  THR C  39      28.234 -23.734 -37.938  1.00 91.75           C  
ATOM   2265  C   THR C  39      28.000 -25.016 -38.719  1.00 91.75           C  
ATOM   2266  CB  THR C  39      27.953 -22.516 -38.812  1.00 91.75           C  
ATOM   2267  O   THR C  39      28.766 -25.328 -39.625  1.00 91.75           O  
ATOM   2268  CG2 THR C  39      26.484 -22.453 -39.219  1.00 91.75           C  
ATOM   2269  OG1 THR C  39      28.297 -21.312 -38.125  1.00 91.75           O  
ATOM   2270  N   ILE C  40      27.047 -25.734 -38.281  1.00 91.81           N  
ATOM   2271  CA  ILE C  40      26.656 -26.969 -38.969  1.00 91.81           C  
ATOM   2272  C   ILE C  40      25.203 -26.859 -39.438  1.00 91.81           C  
ATOM   2273  CB  ILE C  40      26.828 -28.203 -38.062  1.00 91.81           C  
ATOM   2274  O   ILE C  40      24.359 -26.312 -38.719  1.00 91.81           O  
ATOM   2275  CG1 ILE C  40      28.297 -28.344 -37.625  1.00 91.81           C  
ATOM   2276  CG2 ILE C  40      26.344 -29.469 -38.781  1.00 91.81           C  
ATOM   2277  CD1 ILE C  40      28.812 -29.766 -37.656  1.00 91.81           C  
ATOM   2278  N   THR C  41      24.953 -27.219 -40.594  1.00 92.50           N  
ATOM   2279  CA  THR C  41      23.594 -27.188 -41.156  1.00 92.50           C  
ATOM   2280  C   THR C  41      23.016 -28.594 -41.250  1.00 92.50           C  
ATOM   2281  CB  THR C  41      23.578 -26.531 -42.531  1.00 92.50           C  
ATOM   2282  O   THR C  41      23.703 -29.531 -41.656  1.00 92.50           O  
ATOM   2283  CG2 THR C  41      22.672 -25.312 -42.562  1.00 92.50           C  
ATOM   2284  OG1 THR C  41      24.906 -26.125 -42.875  1.00 92.50           O  
ATOM   2285  N   GLY C  42      21.781 -28.781 -40.750  1.00 90.81           N  
ATOM   2286  CA  GLY C  42      21.094 -30.062 -40.781  1.00 90.81           C  
ATOM   2287  C   GLY C  42      19.797 -30.016 -41.562  1.00 90.81           C  
ATOM   2288  O   GLY C  42      19.016 -29.078 -41.438  1.00 90.81           O  
ATOM   2289  N   ASP C  43      19.625 -30.984 -42.406  1.00 89.00           N  
ATOM   2290  CA  ASP C  43      18.406 -31.125 -43.188  1.00 89.00           C  
ATOM   2291  C   ASP C  43      17.438 -32.094 -42.500  1.00 89.00           C  
ATOM   2292  CB  ASP C  43      18.719 -31.609 -44.594  1.00 89.00           C  
ATOM   2293  O   ASP C  43      17.719 -33.281 -42.375  1.00 89.00           O  
ATOM   2294  CG  ASP C  43      19.500 -30.609 -45.406  1.00 89.00           C  
ATOM   2295  OD1 ASP C  43      19.188 -29.391 -45.344  1.00 89.00           O  
ATOM   2296  OD2 ASP C  43      20.438 -31.016 -46.125  1.00 89.00           O  
ATOM   2297  N   PHE C  44      16.328 -31.594 -42.031  1.00 88.75           N  
ATOM   2298  CA  PHE C  44      15.320 -32.375 -41.344  1.00 88.75           C  
ATOM   2299  C   PHE C  44      14.023 -32.438 -42.125  1.00 88.75           C  
ATOM   2300  CB  PHE C  44      15.062 -31.797 -39.938  1.00 88.75           C  
ATOM   2301  O   PHE C  44      13.727 -31.516 -42.906  1.00 88.75           O  
ATOM   2302  CG  PHE C  44      16.234 -31.875 -39.000  1.00 88.75           C  
ATOM   2303  CD1 PHE C  44      16.328 -32.906 -38.094  1.00 88.75           C  
ATOM   2304  CD2 PHE C  44      17.250 -30.938 -39.062  1.00 88.75           C  
ATOM   2305  CE1 PHE C  44      17.422 -33.000 -37.219  1.00 88.75           C  
ATOM   2306  CE2 PHE C  44      18.344 -31.016 -38.219  1.00 88.75           C  
ATOM   2307  CZ  PHE C  44      18.438 -32.031 -37.281  1.00 88.75           C  
ATOM   2308  N   THR C  45      13.281 -33.531 -41.969  1.00 82.31           N  
ATOM   2309  CA  THR C  45      11.969 -33.625 -42.625  1.00 82.31           C  
ATOM   2310  C   THR C  45      10.922 -32.875 -41.812  1.00 82.31           C  
ATOM   2311  CB  THR C  45      11.539 -35.094 -42.750  1.00 82.31           C  
ATOM   2312  O   THR C  45      10.078 -32.188 -42.375  1.00 82.31           O  
ATOM   2313  CG2 THR C  45      12.250 -35.781 -43.906  1.00 82.31           C  
ATOM   2314  OG1 THR C  45      11.852 -35.812 -41.531  1.00 82.31           O  
ATOM   2315  N   GLN C  46      11.031 -33.031 -40.500  1.00 80.88           N  
ATOM   2316  CA  GLN C  46      10.078 -32.375 -39.625  1.00 80.88           C  
ATOM   2317  C   GLN C  46      10.734 -31.969 -38.312  1.00 80.88           C  
ATOM   2318  CB  GLN C  46       8.867 -33.250 -39.344  1.00 80.88           C  
ATOM   2319  O   GLN C  46      11.500 -32.750 -37.719  1.00 80.88           O  
ATOM   2320  CG  GLN C  46       7.664 -32.531 -38.781  1.00 80.88           C  
ATOM   2321  CD  GLN C  46       6.426 -33.406 -38.719  1.00 80.88           C  
ATOM   2322  NE2 GLN C  46       5.359 -32.875 -38.125  1.00 80.88           N  
ATOM   2323  OE1 GLN C  46       6.426 -34.531 -39.156  1.00 80.88           O  
ATOM   2324  N   VAL C  47      10.469 -30.734 -37.938  1.00 79.94           N  
ATOM   2325  CA  VAL C  47      11.016 -30.234 -36.688  1.00 79.94           C  
ATOM   2326  C   VAL C  47       9.906 -29.609 -35.844  1.00 79.94           C  
ATOM   2327  CB  VAL C  47      12.156 -29.219 -36.938  1.00 79.94           C  
ATOM   2328  O   VAL C  47       9.930 -28.391 -35.594  1.00 79.94           O  
ATOM   2329  CG1 VAL C  47      13.430 -29.938 -37.375  1.00 79.94           C  
ATOM   2330  CG2 VAL C  47      11.727 -28.172 -37.938  1.00 79.94           C  
ATOM   2331  N   ASN C  48       8.992 -30.422 -35.312  1.00 73.94           N  
ATOM   2332  CA  ASN C  48       7.859 -29.906 -34.562  1.00 73.94           C  
ATOM   2333  C   ASN C  48       8.312 -29.266 -33.250  1.00 73.94           C  
ATOM   2334  CB  ASN C  48       6.840 -31.016 -34.281  1.00 73.94           C  
ATOM   2335  O   ASN C  48       8.906 -29.938 -32.406  1.00 73.94           O  
ATOM   2336  CG  ASN C  48       5.973 -31.312 -35.500  1.00 73.94           C  
ATOM   2337  ND2 ASN C  48       5.289 -32.438 -35.438  1.00 73.94           N  
ATOM   2338  OD1 ASN C  48       5.922 -30.531 -36.438  1.00 73.94           O  
ATOM   2339  N   GLY C  49       8.070 -27.922 -33.156  1.00 71.94           N  
ATOM   2340  CA  GLY C  49       8.297 -27.234 -31.891  1.00 71.94           C  
ATOM   2341  C   GLY C  49       9.680 -26.641 -31.781  1.00 71.94           C  
ATOM   2342  O   GLY C  49      10.000 -25.984 -30.781  1.00 71.94           O  
ATOM   2343  N   LEU C  50      10.523 -26.844 -32.688  1.00 77.25           N  
ATOM   2344  CA  LEU C  50      11.875 -26.312 -32.688  1.00 77.25           C  
ATOM   2345  C   LEU C  50      11.867 -24.812 -33.000  1.00 77.25           C  
ATOM   2346  CB  LEU C  50      12.766 -27.047 -33.656  1.00 77.25           C  
ATOM   2347  O   LEU C  50      11.195 -24.375 -33.938  1.00 77.25           O  
ATOM   2348  CG  LEU C  50      14.273 -26.969 -33.406  1.00 77.25           C  
ATOM   2349  CD1 LEU C  50      14.680 -27.906 -32.281  1.00 77.25           C  
ATOM   2350  CD2 LEU C  50      15.047 -27.297 -34.688  1.00 77.25           C  
ATOM   2351  N   LYS C  51      12.422 -23.953 -32.250  1.00 76.94           N  
ATOM   2352  CA  LYS C  51      12.539 -22.516 -32.469  1.00 76.94           C  
ATOM   2353  C   LYS C  51      14.000 -22.078 -32.438  1.00 76.94           C  
ATOM   2354  CB  LYS C  51      11.758 -21.766 -31.375  1.00 76.94           C  
ATOM   2355  O   LYS C  51      14.875 -22.828 -32.000  1.00 76.94           O  
ATOM   2356  CG  LYS C  51      10.266 -22.094 -31.344  1.00 76.94           C  
ATOM   2357  CD  LYS C  51       9.555 -21.359 -30.219  1.00 76.94           C  
ATOM   2358  CE  LYS C  51       8.086 -21.750 -30.141  1.00 76.94           C  
ATOM   2359  NZ  LYS C  51       7.395 -21.062 -29.000  1.00 76.94           N  
ATOM   2360  N   ASN C  52      14.234 -20.859 -32.969  1.00 79.19           N  
ATOM   2361  CA  ASN C  52      15.570 -20.266 -32.906  1.00 79.19           C  
ATOM   2362  C   ASN C  52      16.016 -20.047 -31.469  1.00 79.19           C  
ATOM   2363  CB  ASN C  52      15.602 -18.938 -33.688  1.00 79.19           C  
ATOM   2364  O   ASN C  52      15.250 -19.547 -30.641  1.00 79.19           O  
ATOM   2365  CG  ASN C  52      15.531 -19.141 -35.188  1.00 79.19           C  
ATOM   2366  ND2 ASN C  52      15.383 -18.031 -35.906  1.00 79.19           N  
ATOM   2367  OD1 ASN C  52      15.602 -20.266 -35.688  1.00 79.19           O  
ATOM   2368  N   GLY C  53      17.234 -20.609 -31.203  1.00 77.69           N  
ATOM   2369  CA  GLY C  53      17.766 -20.469 -29.859  1.00 77.69           C  
ATOM   2370  C   GLY C  53      17.703 -21.750 -29.047  1.00 77.69           C  
ATOM   2371  O   GLY C  53      18.281 -21.844 -27.969  1.00 77.69           O  
ATOM   2372  N   ASN C  54      16.906 -22.781 -29.516  1.00 80.88           N  
ATOM   2373  CA  ASN C  54      16.859 -24.062 -28.844  1.00 80.88           C  
ATOM   2374  C   ASN C  54      18.234 -24.719 -28.797  1.00 80.88           C  
ATOM   2375  CB  ASN C  54      15.859 -25.000 -29.531  1.00 80.88           C  
ATOM   2376  O   ASN C  54      19.125 -24.375 -29.594  1.00 80.88           O  
ATOM   2377  CG  ASN C  54      14.422 -24.688 -29.141  1.00 80.88           C  
ATOM   2378  ND2 ASN C  54      14.250 -23.922 -28.062  1.00 80.88           N  
ATOM   2379  OD1 ASN C  54      13.477 -25.125 -29.797  1.00 80.88           O  
ATOM   2380  N   GLN C  55      18.344 -25.562 -27.875  1.00 83.56           N  
ATOM   2381  CA  GLN C  55      19.656 -26.141 -27.609  1.00 83.56           C  
ATOM   2382  C   GLN C  55      19.938 -27.328 -28.531  1.00 83.56           C  
ATOM   2383  CB  GLN C  55      19.766 -26.578 -26.141  1.00 83.56           C  
ATOM   2384  O   GLN C  55      19.016 -27.969 -29.031  1.00 83.56           O  
ATOM   2385  CG  GLN C  55      19.672 -25.438 -25.156  1.00 83.56           C  
ATOM   2386  CD  GLN C  55      19.781 -25.891 -23.703  1.00 83.56           C  
ATOM   2387  NE2 GLN C  55      19.906 -24.938 -22.781  1.00 83.56           N  
ATOM   2388  OE1 GLN C  55      19.750 -27.094 -23.422  1.00 83.56           O  
ATOM   2389  N   VAL C  56      21.234 -27.469 -28.844  1.00 88.38           N  
ATOM   2390  CA  VAL C  56      21.781 -28.656 -29.484  1.00 88.38           C  
ATOM   2391  C   VAL C  56      22.641 -29.438 -28.469  1.00 88.38           C  
ATOM   2392  CB  VAL C  56      22.625 -28.297 -30.719  1.00 88.38           C  
ATOM   2393  O   VAL C  56      23.578 -28.906 -27.906  1.00 88.38           O  
ATOM   2394  CG1 VAL C  56      23.156 -29.562 -31.406  1.00 88.38           C  
ATOM   2395  CG2 VAL C  56      21.812 -27.469 -31.703  1.00 88.38           C  
ATOM   2396  N   LYS C  57      22.219 -30.594 -28.281  1.00 88.38           N  
ATOM   2397  CA  LYS C  57      22.859 -31.422 -27.250  1.00 88.38           C  
ATOM   2398  C   LYS C  57      23.609 -32.594 -27.875  1.00 88.38           C  
ATOM   2399  CB  LYS C  57      21.828 -31.922 -26.250  1.00 88.38           C  
ATOM   2400  O   LYS C  57      23.125 -33.219 -28.812  1.00 88.38           O  
ATOM   2401  CG  LYS C  57      21.125 -30.828 -25.484  1.00 88.38           C  
ATOM   2402  CD  LYS C  57      20.219 -31.391 -24.391  1.00 88.38           C  
ATOM   2403  CE  LYS C  57      19.516 -30.281 -23.609  1.00 88.38           C  
ATOM   2404  NZ  LYS C  57      18.656 -30.844 -22.516  1.00 88.38           N  
ATOM   2405  N   PHE C  58      24.828 -32.781 -27.422  1.00 87.06           N  
ATOM   2406  CA  PHE C  58      25.625 -33.938 -27.750  1.00 87.06           C  
ATOM   2407  C   PHE C  58      25.594 -34.938 -26.594  1.00 87.06           C  
ATOM   2408  CB  PHE C  58      27.078 -33.562 -28.078  1.00 87.06           C  
ATOM   2409  O   PHE C  58      26.094 -34.656 -25.500  1.00 87.06           O  
ATOM   2410  CG  PHE C  58      27.906 -34.719 -28.578  1.00 87.06           C  
ATOM   2411  CD1 PHE C  58      28.703 -35.438 -27.703  1.00 87.06           C  
ATOM   2412  CD2 PHE C  58      27.906 -35.062 -29.922  1.00 87.06           C  
ATOM   2413  CE1 PHE C  58      29.484 -36.500 -28.156  1.00 87.06           C  
ATOM   2414  CE2 PHE C  58      28.688 -36.094 -30.391  1.00 87.06           C  
ATOM   2415  CZ  PHE C  58      29.469 -36.812 -29.500  1.00 87.06           C  
ATOM   2416  N   SER C  59      25.031 -36.125 -26.859  1.00 82.69           N  
ATOM   2417  CA  SER C  59      24.891 -37.156 -25.828  1.00 82.69           C  
ATOM   2418  C   SER C  59      24.234 -36.594 -24.578  1.00 82.69           C  
ATOM   2419  CB  SER C  59      26.266 -37.750 -25.484  1.00 82.69           C  
ATOM   2420  O   SER C  59      24.688 -36.875 -23.453  1.00 82.69           O  
ATOM   2421  OG  SER C  59      26.766 -38.500 -26.578  1.00 82.69           O  
ATOM   2422  N   GLY C  60      23.391 -35.625 -24.844  1.00 79.06           N  
ATOM   2423  CA  GLY C  60      22.625 -35.062 -23.734  1.00 79.06           C  
ATOM   2424  C   GLY C  60      23.219 -33.812 -23.156  1.00 79.06           C  
ATOM   2425  O   GLY C  60      22.641 -33.188 -22.266  1.00 79.06           O  
ATOM   2426  N   VAL C  61      24.359 -33.406 -23.547  1.00 81.62           N  
ATOM   2427  CA  VAL C  61      25.031 -32.219 -23.031  1.00 81.62           C  
ATOM   2428  C   VAL C  61      24.938 -31.062 -24.047  1.00 81.62           C  
ATOM   2429  CB  VAL C  61      26.516 -32.500 -22.688  1.00 81.62           C  
ATOM   2430  O   VAL C  61      25.219 -31.266 -25.234  1.00 81.62           O  
ATOM   2431  CG1 VAL C  61      27.203 -31.250 -22.172  1.00 81.62           C  
ATOM   2432  CG2 VAL C  61      26.625 -33.625 -21.688  1.00 81.62           C  
ATOM   2433  N   ALA C  62      24.547 -29.953 -23.531  1.00 85.81           N  
ATOM   2434  CA  ALA C  62      24.359 -28.797 -24.391  1.00 85.81           C  
ATOM   2435  C   ALA C  62      25.703 -28.297 -24.938  1.00 85.81           C  
ATOM   2436  CB  ALA C  62      23.656 -27.672 -23.641  1.00 85.81           C  
ATOM   2437  O   ALA C  62      26.609 -27.984 -24.172  1.00 85.81           O  
ATOM   2438  N   ILE C  63      25.844 -28.281 -26.266  1.00 84.62           N  
ATOM   2439  CA  ILE C  63      27.109 -27.875 -26.891  1.00 84.62           C  
ATOM   2440  C   ILE C  63      26.859 -26.688 -27.812  1.00 84.62           C  
ATOM   2441  CB  ILE C  63      27.734 -29.047 -27.672  1.00 84.62           C  
ATOM   2442  O   ILE C  63      27.812 -26.156 -28.406  1.00 84.62           O  
ATOM   2443  CG1 ILE C  63      26.766 -29.578 -28.719  1.00 84.62           C  
ATOM   2444  CG2 ILE C  63      28.188 -30.156 -26.719  1.00 84.62           C  
ATOM   2445  CD1 ILE C  63      27.438 -30.328 -29.875  1.00 84.62           C  
ATOM   2446  N   GLY C  64      25.531 -26.344 -28.016  1.00 84.31           N  
ATOM   2447  CA  GLY C  64      25.250 -25.234 -28.922  1.00 84.31           C  
ATOM   2448  C   GLY C  64      23.766 -24.891 -29.000  1.00 84.31           C  
ATOM   2449  O   GLY C  64      22.984 -25.281 -28.125  1.00 84.31           O  
ATOM   2450  N   THR C  65      23.484 -24.000 -30.031  1.00 89.38           N  
ATOM   2451  CA  THR C  65      22.109 -23.531 -30.203  1.00 89.38           C  
ATOM   2452  C   THR C  65      21.734 -23.484 -31.688  1.00 89.38           C  
ATOM   2453  CB  THR C  65      21.906 -22.141 -29.578  1.00 89.38           C  
ATOM   2454  O   THR C  65      22.609 -23.484 -32.562  1.00 89.38           O  
ATOM   2455  CG2 THR C  65      22.203 -22.172 -28.078  1.00 89.38           C  
ATOM   2456  OG1 THR C  65      22.781 -21.203 -30.219  1.00 89.38           O  
ATOM   2457  N   VAL C  66      20.406 -23.578 -31.859  1.00 88.12           N  
ATOM   2458  CA  VAL C  66      19.875 -23.422 -33.219  1.00 88.12           C  
ATOM   2459  C   VAL C  66      19.875 -21.938 -33.594  1.00 88.12           C  
ATOM   2460  CB  VAL C  66      18.438 -23.984 -33.344  1.00 88.12           C  
ATOM   2461  O   VAL C  66      19.328 -21.094 -32.906  1.00 88.12           O  
ATOM   2462  CG1 VAL C  66      17.875 -23.750 -34.719  1.00 88.12           C  
ATOM   2463  CG2 VAL C  66      18.438 -25.484 -33.000  1.00 88.12           C  
ATOM   2464  N   SER C  67      20.562 -21.547 -34.719  1.00 86.44           N  
ATOM   2465  CA  SER C  67      20.688 -20.156 -35.125  1.00 86.44           C  
ATOM   2466  C   SER C  67      19.562 -19.766 -36.094  1.00 86.44           C  
ATOM   2467  CB  SER C  67      22.047 -19.938 -35.812  1.00 86.44           C  
ATOM   2468  O   SER C  67      19.062 -18.641 -36.031  1.00 86.44           O  
ATOM   2469  OG  SER C  67      22.188 -20.766 -36.938  1.00 86.44           O  
ATOM   2470  N   ASP C  68      19.219 -20.688 -37.000  1.00 89.50           N  
ATOM   2471  CA  ASP C  68      18.203 -20.344 -37.969  1.00 89.50           C  
ATOM   2472  C   ASP C  68      17.516 -21.594 -38.531  1.00 89.50           C  
ATOM   2473  CB  ASP C  68      18.828 -19.547 -39.125  1.00 89.50           C  
ATOM   2474  O   ASP C  68      18.125 -22.656 -38.594  1.00 89.50           O  
ATOM   2475  CG  ASP C  68      17.812 -18.734 -39.906  1.00 89.50           C  
ATOM   2476  OD1 ASP C  68      16.719 -18.484 -39.375  1.00 89.50           O  
ATOM   2477  OD2 ASP C  68      18.125 -18.344 -41.062  1.00 89.50           O  
ATOM   2478  N   ILE C  69      16.250 -21.328 -38.812  1.00 87.69           N  
ATOM   2479  CA  ILE C  69      15.438 -22.391 -39.375  1.00 87.69           C  
ATOM   2480  C   ILE C  69      14.836 -21.922 -40.719  1.00 87.69           C  
ATOM   2481  CB  ILE C  69      14.320 -22.844 -38.406  1.00 87.69           C  
ATOM   2482  O   ILE C  69      14.078 -20.953 -40.750  1.00 87.69           O  
ATOM   2483  CG1 ILE C  69      14.914 -23.219 -37.062  1.00 87.69           C  
ATOM   2484  CG2 ILE C  69      13.531 -24.016 -39.000  1.00 87.69           C  
ATOM   2485  CD1 ILE C  69      13.867 -23.484 -35.969  1.00 87.69           C  
ATOM   2486  N   GLU C  70      15.180 -22.531 -41.781  1.00 88.06           N  
ATOM   2487  CA  GLU C  70      14.680 -22.203 -43.125  1.00 88.06           C  
ATOM   2488  C   GLU C  70      13.789 -23.312 -43.656  1.00 88.06           C  
ATOM   2489  CB  GLU C  70      15.844 -21.938 -44.094  1.00 88.06           C  
ATOM   2490  O   GLU C  70      14.164 -24.484 -43.625  1.00 88.06           O  
ATOM   2491  CG  GLU C  70      15.461 -21.078 -45.281  1.00 88.06           C  
ATOM   2492  CD  GLU C  70      16.641 -20.781 -46.219  1.00 88.06           C  
ATOM   2493  OE1 GLU C  70      16.438 -20.141 -47.250  1.00 88.06           O  
ATOM   2494  OE2 GLU C  70      17.766 -21.203 -45.875  1.00 88.06           O  
ATOM   2495  N   ILE C  71      12.664 -22.875 -44.125  1.00 86.06           N  
ATOM   2496  CA  ILE C  71      11.703 -23.828 -44.688  1.00 86.06           C  
ATOM   2497  C   ILE C  71      12.008 -24.078 -46.156  1.00 86.06           C  
ATOM   2498  CB  ILE C  71      10.250 -23.328 -44.500  1.00 86.06           C  
ATOM   2499  O   ILE C  71      12.258 -23.125 -46.906  1.00 86.06           O  
ATOM   2500  CG1 ILE C  71       9.969 -23.000 -43.031  1.00 86.06           C  
ATOM   2501  CG2 ILE C  71       9.258 -24.359 -45.031  1.00 86.06           C  
ATOM   2502  CD1 ILE C  71       8.711 -22.172 -42.812  1.00 86.06           C  
ATOM   2503  N   THR C  72      12.086 -25.359 -46.562  1.00 84.31           N  
ATOM   2504  CA  THR C  72      12.219 -25.812 -47.969  1.00 84.31           C  
ATOM   2505  C   THR C  72      11.031 -26.672 -48.344  1.00 84.31           C  
ATOM   2506  CB  THR C  72      13.531 -26.594 -48.156  1.00 84.31           C  
ATOM   2507  O   THR C  72      10.266 -27.125 -47.500  1.00 84.31           O  
ATOM   2508  CG2 THR C  72      14.734 -25.797 -47.688  1.00 84.31           C  
ATOM   2509  OG1 THR C  72      13.461 -27.828 -47.438  1.00 84.31           O  
ATOM   2510  N   PRO C  73      10.758 -26.781 -49.594  1.00 80.81           N  
ATOM   2511  CA  PRO C  73       9.625 -27.578 -50.062  1.00 80.81           C  
ATOM   2512  C   PRO C  73       9.727 -29.047 -49.625  1.00 80.81           C  
ATOM   2513  CB  PRO C  73       9.695 -27.453 -51.562  1.00 80.81           C  
ATOM   2514  O   PRO C  73       8.711 -29.734 -49.531  1.00 80.81           O  
ATOM   2515  CG  PRO C  73      10.664 -26.344 -51.812  1.00 80.81           C  
ATOM   2516  CD  PRO C  73      11.453 -26.109 -50.562  1.00 80.81           C  
ATOM   2517  N   ARG C  74      10.883 -29.547 -49.281  1.00 80.06           N  
ATOM   2518  CA  ARG C  74      11.055 -30.953 -48.969  1.00 80.06           C  
ATOM   2519  C   ARG C  74      11.266 -31.141 -47.469  1.00 80.06           C  
ATOM   2520  CB  ARG C  74      12.234 -31.562 -49.719  1.00 80.06           C  
ATOM   2521  O   ARG C  74      11.258 -32.281 -46.969  1.00 80.06           O  
ATOM   2522  CG  ARG C  74      12.008 -31.656 -51.219  1.00 80.06           C  
ATOM   2523  CD  ARG C  74      13.008 -32.594 -51.906  1.00 80.06           C  
ATOM   2524  NE  ARG C  74      12.844 -32.594 -53.344  1.00 80.06           N  
ATOM   2525  NH1 ARG C  74      14.609 -34.031 -53.750  1.00 80.06           N  
ATOM   2526  NH2 ARG C  74      13.383 -33.219 -55.500  1.00 80.06           N  
ATOM   2527  CZ  ARG C  74      13.617 -33.281 -54.188  1.00 80.06           C  
ATOM   2528  N   GLY C  75      11.336 -30.109 -46.812  1.00 82.12           N  
ATOM   2529  CA  GLY C  75      11.578 -30.172 -45.406  1.00 82.12           C  
ATOM   2530  C   GLY C  75      12.070 -28.875 -44.812  1.00 82.12           C  
ATOM   2531  O   GLY C  75      11.555 -27.797 -45.125  1.00 82.12           O  
ATOM   2532  N   VAL C  76      12.961 -29.047 -43.719  1.00 87.62           N  
ATOM   2533  CA  VAL C  76      13.445 -27.875 -43.000  1.00 87.62           C  
ATOM   2534  C   VAL C  76      14.961 -27.969 -42.844  1.00 87.62           C  
ATOM   2535  CB  VAL C  76      12.766 -27.719 -41.625  1.00 87.62           C  
ATOM   2536  O   VAL C  76      15.500 -29.047 -42.562  1.00 87.62           O  
ATOM   2537  CG1 VAL C  76      13.195 -26.422 -40.938  1.00 87.62           C  
ATOM   2538  CG2 VAL C  76      11.250 -27.781 -41.781  1.00 87.62           C  
ATOM   2539  N   VAL C  77      15.594 -26.906 -43.125  1.00 90.44           N  
ATOM   2540  CA  VAL C  77      17.031 -26.797 -42.938  1.00 90.44           C  
ATOM   2541  C   VAL C  77      17.328 -26.016 -41.656  1.00 90.44           C  
ATOM   2542  CB  VAL C  77      17.719 -26.109 -44.125  1.00 90.44           C  
ATOM   2543  O   VAL C  77      16.938 -24.844 -41.531  1.00 90.44           O  
ATOM   2544  CG1 VAL C  77      19.219 -25.953 -43.875  1.00 90.44           C  
ATOM   2545  CG2 VAL C  77      17.484 -26.922 -45.406  1.00 90.44           C  
ATOM   2546  N   VAL C  78      18.000 -26.672 -40.719  1.00 91.56           N  
ATOM   2547  CA  VAL C  78      18.297 -26.094 -39.438  1.00 91.56           C  
ATOM   2548  C   VAL C  78      19.766 -25.719 -39.344  1.00 91.56           C  
ATOM   2549  CB  VAL C  78      17.922 -27.062 -38.281  1.00 91.56           C  
ATOM   2550  O   VAL C  78      20.641 -26.578 -39.531  1.00 91.56           O  
ATOM   2551  CG1 VAL C  78      18.188 -26.406 -36.906  1.00 91.56           C  
ATOM   2552  CG2 VAL C  78      16.453 -27.484 -38.375  1.00 91.56           C  
ATOM   2553  N   LYS C  79      20.078 -24.500 -39.156  1.00 92.94           N  
ATOM   2554  CA  LYS C  79      21.438 -24.031 -38.906  1.00 92.94           C  
ATOM   2555  C   LYS C  79      21.781 -24.047 -37.406  1.00 92.94           C  
ATOM   2556  CB  LYS C  79      21.641 -22.625 -39.469  1.00 92.94           C  
ATOM   2557  O   LYS C  79      21.062 -23.453 -36.625  1.00 92.94           O  
ATOM   2558  CG  LYS C  79      21.703 -22.578 -41.000  1.00 92.94           C  
ATOM   2559  CD  LYS C  79      21.984 -21.156 -41.500  1.00 92.94           C  
ATOM   2560  CE  LYS C  79      21.922 -21.078 -43.031  1.00 92.94           C  
ATOM   2561  NZ  LYS C  79      22.234 -19.703 -43.500  1.00 92.94           N  
ATOM   2562  N   MET C  80      22.828 -24.734 -37.125  1.00 92.62           N  
ATOM   2563  CA  MET C  80      23.234 -24.906 -35.719  1.00 92.62           C  
ATOM   2564  C   MET C  80      24.625 -24.328 -35.469  1.00 92.62           C  
ATOM   2565  CB  MET C  80      23.203 -26.391 -35.344  1.00 92.62           C  
ATOM   2566  O   MET C  80      25.516 -24.500 -36.312  1.00 92.62           O  
ATOM   2567  CG  MET C  80      21.859 -27.062 -35.562  1.00 92.62           C  
ATOM   2568  SD  MET C  80      21.953 -28.891 -35.469  1.00 92.62           S  
ATOM   2569  CE  MET C  80      22.484 -29.297 -37.156  1.00 92.62           C  
ATOM   2570  N   LYS C  81      24.797 -23.656 -34.438  1.00 91.31           N  
ATOM   2571  CA  LYS C  81      26.094 -23.172 -33.969  1.00 91.31           C  
ATOM   2572  C   LYS C  81      26.594 -24.000 -32.781  1.00 91.31           C  
ATOM   2573  CB  LYS C  81      25.984 -21.703 -33.562  1.00 91.31           C  
ATOM   2574  O   LYS C  81      26.000 -23.984 -31.703  1.00 91.31           O  
ATOM   2575  CG  LYS C  81      25.875 -20.734 -34.719  1.00 91.31           C  
ATOM   2576  CD  LYS C  81      25.859 -19.281 -34.281  1.00 91.31           C  
ATOM   2577  CE  LYS C  81      25.781 -18.328 -35.438  1.00 91.31           C  
ATOM   2578  NZ  LYS C  81      25.672 -16.906 -35.000  1.00 91.31           N  
ATOM   2579  N   LEU C  82      27.641 -24.672 -32.938  1.00 89.81           N  
ATOM   2580  CA  LEU C  82      28.172 -25.625 -31.969  1.00 89.81           C  
ATOM   2581  C   LEU C  82      29.562 -25.188 -31.484  1.00 89.81           C  
ATOM   2582  CB  LEU C  82      28.266 -27.031 -32.562  1.00 89.81           C  
ATOM   2583  O   LEU C  82      30.234 -24.406 -32.156  1.00 89.81           O  
ATOM   2584  CG  LEU C  82      27.000 -27.531 -33.281  1.00 89.81           C  
ATOM   2585  CD1 LEU C  82      27.281 -28.844 -34.000  1.00 89.81           C  
ATOM   2586  CD2 LEU C  82      25.875 -27.719 -32.250  1.00 89.81           C  
ATOM   2587  N   ASP C  83      29.984 -25.750 -30.328  1.00 88.00           N  
ATOM   2588  CA  ASP C  83      31.312 -25.516 -29.766  1.00 88.00           C  
ATOM   2589  C   ASP C  83      32.375 -26.203 -30.609  1.00 88.00           C  
ATOM   2590  CB  ASP C  83      31.375 -26.000 -28.328  1.00 88.00           C  
ATOM   2591  O   ASP C  83      32.312 -27.406 -30.875  1.00 88.00           O  
ATOM   2592  CG  ASP C  83      32.625 -25.516 -27.594  1.00 88.00           C  
ATOM   2593  OD1 ASP C  83      33.531 -24.938 -28.234  1.00 88.00           O  
ATOM   2594  OD2 ASP C  83      32.688 -25.719 -26.359  1.00 88.00           O  
ATOM   2595  N   GLU C  84      33.375 -25.453 -31.016  1.00 83.75           N  
ATOM   2596  CA  GLU C  84      34.438 -25.938 -31.891  1.00 83.75           C  
ATOM   2597  C   GLU C  84      35.281 -27.031 -31.219  1.00 83.75           C  
ATOM   2598  CB  GLU C  84      35.344 -24.797 -32.344  1.00 83.75           C  
ATOM   2599  O   GLU C  84      35.844 -27.891 -31.891  1.00 83.75           O  
ATOM   2600  CG  GLU C  84      36.062 -25.047 -33.656  1.00 83.75           C  
ATOM   2601  CD  GLU C  84      36.906 -23.875 -34.125  1.00 83.75           C  
ATOM   2602  OE1 GLU C  84      37.594 -23.984 -35.156  1.00 83.75           O  
ATOM   2603  OE2 GLU C  84      36.875 -22.828 -33.438  1.00 83.75           O  
ATOM   2604  N   LYS C  85      35.312 -27.047 -29.953  1.00 82.56           N  
ATOM   2605  CA  LYS C  85      36.156 -27.984 -29.234  1.00 82.56           C  
ATOM   2606  C   LYS C  85      35.531 -29.375 -29.188  1.00 82.56           C  
ATOM   2607  CB  LYS C  85      36.469 -27.500 -27.812  1.00 82.56           C  
ATOM   2608  O   LYS C  85      36.188 -30.359 -28.875  1.00 82.56           O  
ATOM   2609  CG  LYS C  85      37.438 -26.344 -27.750  1.00 82.56           C  
ATOM   2610  CD  LYS C  85      37.781 -25.969 -26.312  1.00 82.56           C  
ATOM   2611  CE  LYS C  85      38.750 -24.797 -26.250  1.00 82.56           C  
ATOM   2612  NZ  LYS C  85      39.062 -24.422 -24.828  1.00 82.56           N  
ATOM   2613  N   THR C  86      34.281 -29.391 -29.578  1.00 85.12           N  
ATOM   2614  CA  THR C  86      33.594 -30.672 -29.531  1.00 85.12           C  
ATOM   2615  C   THR C  86      33.844 -31.453 -30.828  1.00 85.12           C  
ATOM   2616  CB  THR C  86      32.094 -30.500 -29.312  1.00 85.12           C  
ATOM   2617  O   THR C  86      33.594 -30.953 -31.922  1.00 85.12           O  
ATOM   2618  CG2 THR C  86      31.438 -31.828 -28.922  1.00 85.12           C  
ATOM   2619  OG1 THR C  86      31.875 -29.547 -28.266  1.00 85.12           O  
ATOM   2620  N   GLN C  87      34.469 -32.625 -30.688  1.00 86.25           N  
ATOM   2621  CA  GLN C  87      34.719 -33.500 -31.828  1.00 86.25           C  
ATOM   2622  C   GLN C  87      33.500 -34.406 -32.094  1.00 86.25           C  
ATOM   2623  CB  GLN C  87      35.969 -34.344 -31.594  1.00 86.25           C  
ATOM   2624  O   GLN C  87      33.312 -35.406 -31.422  1.00 86.25           O  
ATOM   2625  CG  GLN C  87      37.219 -33.500 -31.406  1.00 86.25           C  
ATOM   2626  CD  GLN C  87      38.469 -34.375 -31.172  1.00 86.25           C  
ATOM   2627  NE2 GLN C  87      39.625 -33.750 -31.219  1.00 86.25           N  
ATOM   2628  OE1 GLN C  87      38.344 -35.594 -30.953  1.00 86.25           O  
ATOM   2629  N   ILE C  88      32.812 -34.094 -33.094  1.00 90.00           N  
ATOM   2630  CA  ILE C  88      31.609 -34.875 -33.469  1.00 90.00           C  
ATOM   2631  C   ILE C  88      31.938 -35.781 -34.656  1.00 90.00           C  
ATOM   2632  CB  ILE C  88      30.438 -33.938 -33.812  1.00 90.00           C  
ATOM   2633  O   ILE C  88      32.250 -35.281 -35.750  1.00 90.00           O  
ATOM   2634  CG1 ILE C  88      30.172 -32.969 -32.656  1.00 90.00           C  
ATOM   2635  CG2 ILE C  88      29.172 -34.750 -34.156  1.00 90.00           C  
ATOM   2636  CD1 ILE C  88      29.250 -31.797 -33.031  1.00 90.00           C  
ATOM   2637  N   PRO C  89      31.750 -37.000 -34.500  1.00 89.75           N  
ATOM   2638  CA  PRO C  89      31.984 -37.938 -35.594  1.00 89.75           C  
ATOM   2639  C   PRO C  89      31.062 -37.656 -36.781  1.00 89.75           C  
ATOM   2640  CB  PRO C  89      31.703 -39.312 -35.000  1.00 89.75           C  
ATOM   2641  O   PRO C  89      29.906 -37.281 -36.594  1.00 89.75           O  
ATOM   2642  CG  PRO C  89      31.781 -39.094 -33.500  1.00 89.75           C  
ATOM   2643  CD  PRO C  89      31.438 -37.656 -33.219  1.00 89.75           C  
ATOM   2644  N   SER C  90      31.562 -37.969 -37.906  1.00 88.62           N  
ATOM   2645  CA  SER C  90      30.859 -37.656 -39.156  1.00 88.62           C  
ATOM   2646  C   SER C  90      29.625 -38.500 -39.312  1.00 88.62           C  
ATOM   2647  CB  SER C  90      31.781 -37.812 -40.344  1.00 88.62           C  
ATOM   2648  O   SER C  90      28.672 -38.125 -40.000  1.00 88.62           O  
ATOM   2649  OG  SER C  90      32.250 -39.156 -40.438  1.00 88.62           O  
ATOM   2650  N   ASP C  91      29.578 -39.750 -38.625  1.00 86.12           N  
ATOM   2651  CA  ASP C  91      28.422 -40.625 -38.750  1.00 86.12           C  
ATOM   2652  C   ASP C  91      27.469 -40.438 -37.562  1.00 86.12           C  
ATOM   2653  CB  ASP C  91      28.891 -42.094 -38.844  1.00 86.12           C  
ATOM   2654  O   ASP C  91      26.672 -41.344 -37.281  1.00 86.12           O  
ATOM   2655  CG  ASP C  91      29.703 -42.531 -37.625  1.00 86.12           C  
ATOM   2656  OD1 ASP C  91      30.266 -41.656 -36.938  1.00 86.12           O  
ATOM   2657  OD2 ASP C  91      29.797 -43.750 -37.375  1.00 86.12           O  
ATOM   2658  N   SER C  92      27.562 -39.344 -37.000  1.00 88.69           N  
ATOM   2659  CA  SER C  92      26.688 -39.062 -35.875  1.00 88.69           C  
ATOM   2660  C   SER C  92      25.250 -38.844 -36.344  1.00 88.69           C  
ATOM   2661  CB  SER C  92      27.172 -37.875 -35.062  1.00 88.69           C  
ATOM   2662  O   SER C  92      25.031 -38.375 -37.438  1.00 88.69           O  
ATOM   2663  OG  SER C  92      28.469 -38.125 -34.531  1.00 88.69           O  
ATOM   2664  N   MET C  93      24.359 -39.250 -35.500  1.00 89.56           N  
ATOM   2665  CA  MET C  93      22.938 -39.125 -35.812  1.00 89.56           C  
ATOM   2666  C   MET C  93      22.344 -37.906 -35.156  1.00 89.56           C  
ATOM   2667  CB  MET C  93      22.172 -40.375 -35.406  1.00 89.56           C  
ATOM   2668  O   MET C  93      22.438 -37.750 -33.938  1.00 89.56           O  
ATOM   2669  CG  MET C  93      20.812 -40.500 -36.094  1.00 89.56           C  
ATOM   2670  SD  MET C  93      19.906 -42.000 -35.562  1.00 89.56           S  
ATOM   2671  CE  MET C  93      20.953 -43.281 -36.312  1.00 89.56           C  
ATOM   2672  N   PHE C  94      21.719 -37.062 -35.969  1.00 89.38           N  
ATOM   2673  CA  PHE C  94      21.016 -35.875 -35.500  1.00 89.38           C  
ATOM   2674  C   PHE C  94      19.516 -36.125 -35.438  1.00 89.38           C  
ATOM   2675  CB  PHE C  94      21.312 -34.656 -36.406  1.00 89.38           C  
ATOM   2676  O   PHE C  94      18.875 -36.375 -36.438  1.00 89.38           O  
ATOM   2677  CG  PHE C  94      22.750 -34.219 -36.344  1.00 89.38           C  
ATOM   2678  CD1 PHE C  94      23.062 -32.938 -35.844  1.00 89.38           C  
ATOM   2679  CD2 PHE C  94      23.781 -35.031 -36.781  1.00 89.38           C  
ATOM   2680  CE1 PHE C  94      24.391 -32.500 -35.781  1.00 89.38           C  
ATOM   2681  CE2 PHE C  94      25.094 -34.594 -36.750  1.00 89.38           C  
ATOM   2682  CZ  PHE C  94      25.406 -33.344 -36.250  1.00 89.38           C  
ATOM   2683  N   SER C  95      18.953 -36.062 -34.250  1.00 88.62           N  
ATOM   2684  CA  SER C  95      17.531 -36.281 -34.062  1.00 88.62           C  
ATOM   2685  C   SER C  95      16.906 -35.188 -33.188  1.00 88.62           C  
ATOM   2686  CB  SER C  95      17.281 -37.656 -33.406  1.00 88.62           C  
ATOM   2687  O   SER C  95      17.625 -34.438 -32.531  1.00 88.62           O  
ATOM   2688  OG  SER C  95      17.859 -37.719 -32.125  1.00 88.62           O  
ATOM   2689  N   LEU C  96      15.578 -35.062 -33.312  1.00 83.69           N  
ATOM   2690  CA  LEU C  96      14.836 -34.125 -32.469  1.00 83.69           C  
ATOM   2691  C   LEU C  96      14.430 -34.750 -31.156  1.00 83.69           C  
ATOM   2692  CB  LEU C  96      13.586 -33.656 -33.219  1.00 83.69           C  
ATOM   2693  O   LEU C  96      13.836 -35.844 -31.125  1.00 83.69           O  
ATOM   2694  CG  LEU C  96      13.133 -32.219 -32.938  1.00 83.69           C  
ATOM   2695  CD1 LEU C  96      13.781 -31.250 -33.906  1.00 83.69           C  
ATOM   2696  CD2 LEU C  96      11.617 -32.125 -33.000  1.00 83.69           C  
ATOM   2697  N   GLY C  97      14.922 -34.250 -30.078  1.00 75.06           N  
ATOM   2698  CA  GLY C  97      14.562 -34.719 -28.750  1.00 75.06           C  
ATOM   2699  C   GLY C  97      13.695 -33.719 -27.984  1.00 75.06           C  
ATOM   2700  O   GLY C  97      13.484 -32.594 -28.438  1.00 75.06           O  
ATOM   2701  N   SER C  98      13.016 -34.156 -27.016  1.00 68.88           N  
ATOM   2702  CA  SER C  98      12.180 -33.312 -26.141  1.00 68.88           C  
ATOM   2703  C   SER C  98      12.570 -33.500 -24.672  1.00 68.88           C  
ATOM   2704  CB  SER C  98      10.703 -33.688 -26.328  1.00 68.88           C  
ATOM   2705  O   SER C  98      12.844 -34.625 -24.234  1.00 68.88           O  
ATOM   2706  OG  SER C  98      10.125 -34.094 -25.109  1.00 68.88           O  
ATOM   2707  N   ASP C  99      12.969 -32.312 -24.031  1.00 57.81           N  
ATOM   2708  CA  ASP C  99      13.234 -32.375 -22.609  1.00 57.81           C  
ATOM   2709  C   ASP C  99      11.938 -32.500 -21.812  1.00 57.81           C  
ATOM   2710  CB  ASP C  99      14.016 -31.156 -22.156  1.00 57.81           C  
ATOM   2711  O   ASP C  99      11.141 -31.562 -21.766  1.00 57.81           O  
ATOM   2712  CG  ASP C  99      15.508 -31.406 -22.031  1.00 57.81           C  
ATOM   2713  OD1 ASP C  99      15.922 -32.594 -21.938  1.00 57.81           O  
ATOM   2714  OD2 ASP C  99      16.281 -30.422 -22.031  1.00 57.81           O  
ATOM   2715  N   GLY C 100      11.664 -33.625 -21.141  1.00 53.56           N  
ATOM   2716  CA  GLY C 100      10.523 -33.844 -20.266  1.00 53.56           C  
ATOM   2717  C   GLY C 100       9.195 -33.750 -20.984  1.00 53.56           C  
ATOM   2718  O   GLY C 100       9.133 -33.906 -22.203  1.00 53.56           O  
ATOM   2719  N   PHE C 101       8.164 -33.844 -20.312  1.00 47.28           N  
ATOM   2720  CA  PHE C 101       6.801 -33.812 -20.844  1.00 47.28           C  
ATOM   2721  C   PHE C 101       6.488 -32.500 -21.516  1.00 47.28           C  
ATOM   2722  CB  PHE C 101       5.789 -34.094 -19.719  1.00 47.28           C  
ATOM   2723  O   PHE C 101       5.789 -32.469 -22.531  1.00 47.28           O  
ATOM   2724  CG  PHE C 101       4.391 -34.344 -20.219  1.00 47.28           C  
ATOM   2725  CD1 PHE C 101       3.441 -33.344 -20.234  1.00 47.28           C  
ATOM   2726  CD2 PHE C 101       4.031 -35.625 -20.688  1.00 47.28           C  
ATOM   2727  CE1 PHE C 101       2.148 -33.594 -20.688  1.00 47.28           C  
ATOM   2728  CE2 PHE C 101       2.742 -35.875 -21.141  1.00 47.28           C  
ATOM   2729  CZ  PHE C 101       1.802 -34.844 -21.141  1.00 47.28           C  
ATOM   2730  N   LEU C 102       6.938 -31.297 -20.969  1.00 45.84           N  
ATOM   2731  CA  LEU C 102       6.574 -29.938 -21.406  1.00 45.84           C  
ATOM   2732  C   LEU C 102       7.734 -29.266 -22.125  1.00 45.84           C  
ATOM   2733  CB  LEU C 102       6.145 -29.094 -20.203  1.00 45.84           C  
ATOM   2734  O   LEU C 102       7.672 -28.078 -22.422  1.00 45.84           O  
ATOM   2735  CG  LEU C 102       4.742 -29.375 -19.641  1.00 45.84           C  
ATOM   2736  CD1 LEU C 102       4.738 -29.234 -18.125  1.00 45.84           C  
ATOM   2737  CD2 LEU C 102       3.725 -28.438 -20.281  1.00 45.84           C  
ATOM   2738  N   GLY C 103       8.875 -30.062 -22.344  1.00 52.28           N  
ATOM   2739  CA  GLY C 103      10.133 -29.359 -22.500  1.00 52.28           C  
ATOM   2740  C   GLY C 103      10.391 -28.891 -23.922  1.00 52.28           C  
ATOM   2741  O   GLY C 103       9.641 -29.250 -24.828  1.00 52.28           O  
ATOM   2742  N   ASP C 104      11.250 -27.906 -24.031  1.00 58.91           N  
ATOM   2743  CA  ASP C 104      11.852 -27.328 -25.234  1.00 58.91           C  
ATOM   2744  C   ASP C 104      12.453 -28.422 -26.125  1.00 58.91           C  
ATOM   2745  CB  ASP C 104      12.914 -26.297 -24.859  1.00 58.91           C  
ATOM   2746  O   ASP C 104      13.000 -29.406 -25.625  1.00 58.91           O  
ATOM   2747  CG  ASP C 104      12.336 -24.953 -24.500  1.00 58.91           C  
ATOM   2748  OD1 ASP C 104      11.125 -24.734 -24.719  1.00 58.91           O  
ATOM   2749  OD2 ASP C 104      13.094 -24.094 -24.016  1.00 58.91           O  
ATOM   2750  N   LYS C 105      11.945 -28.359 -27.312  1.00 71.50           N  
ATOM   2751  CA  LYS C 105      12.562 -29.219 -28.297  1.00 71.50           C  
ATOM   2752  C   LYS C 105      14.023 -28.844 -28.531  1.00 71.50           C  
ATOM   2753  CB  LYS C 105      11.797 -29.156 -29.625  1.00 71.50           C  
ATOM   2754  O   LYS C 105      14.398 -27.672 -28.391  1.00 71.50           O  
ATOM   2755  CG  LYS C 105      10.336 -29.578 -29.516  1.00 71.50           C  
ATOM   2756  CD  LYS C 105      10.172 -31.078 -29.750  1.00 71.50           C  
ATOM   2757  CE  LYS C 105       8.711 -31.484 -29.719  1.00 71.50           C  
ATOM   2758  NZ  LYS C 105       8.547 -32.969 -29.797  1.00 71.50           N  
ATOM   2759  N   PHE C 106      14.828 -29.891 -28.562  1.00 82.19           N  
ATOM   2760  CA  PHE C 106      16.234 -29.672 -28.859  1.00 82.19           C  
ATOM   2761  C   PHE C 106      16.734 -30.688 -29.875  1.00 82.19           C  
ATOM   2762  CB  PHE C 106      17.078 -29.766 -27.578  1.00 82.19           C  
ATOM   2763  O   PHE C 106      16.031 -31.641 -30.203  1.00 82.19           O  
ATOM   2764  CG  PHE C 106      16.969 -31.078 -26.859  1.00 82.19           C  
ATOM   2765  CD1 PHE C 106      15.977 -31.281 -25.906  1.00 82.19           C  
ATOM   2766  CD2 PHE C 106      17.859 -32.125 -27.141  1.00 82.19           C  
ATOM   2767  CE1 PHE C 106      15.867 -32.500 -25.250  1.00 82.19           C  
ATOM   2768  CE2 PHE C 106      17.750 -33.344 -26.484  1.00 82.19           C  
ATOM   2769  CZ  PHE C 106      16.766 -33.531 -25.547  1.00 82.19           C  
ATOM   2770  N   ILE C 107      17.828 -30.391 -30.453  1.00 87.44           N  
ATOM   2771  CA  ILE C 107      18.469 -31.312 -31.359  1.00 87.44           C  
ATOM   2772  C   ILE C 107      19.453 -32.188 -30.594  1.00 87.44           C  
ATOM   2773  CB  ILE C 107      19.203 -30.578 -32.500  1.00 87.44           C  
ATOM   2774  O   ILE C 107      20.344 -31.688 -29.891  1.00 87.44           O  
ATOM   2775  CG1 ILE C 107      18.203 -29.766 -33.344  1.00 87.44           C  
ATOM   2776  CG2 ILE C 107      19.953 -31.562 -33.406  1.00 87.44           C  
ATOM   2777  CD1 ILE C 107      18.453 -29.797 -34.844  1.00 87.44           C  
ATOM   2778  N   GLN C 108      19.203 -33.406 -30.703  1.00 88.56           N  
ATOM   2779  CA  GLN C 108      20.062 -34.375 -30.047  1.00 88.56           C  
ATOM   2780  C   GLN C 108      21.047 -35.000 -31.047  1.00 88.56           C  
ATOM   2781  CB  GLN C 108      19.234 -35.469 -29.375  1.00 88.56           C  
ATOM   2782  O   GLN C 108      20.625 -35.500 -32.094  1.00 88.56           O  
ATOM   2783  CG  GLN C 108      20.078 -36.531 -28.703  1.00 88.56           C  
ATOM   2784  CD  GLN C 108      19.266 -37.438 -27.781  1.00 88.56           C  
ATOM   2785  NE2 GLN C 108      19.938 -38.344 -27.078  1.00 88.56           N  
ATOM   2786  OE1 GLN C 108      18.031 -37.312 -27.719  1.00 88.56           O  
ATOM   2787  N   ILE C 109      22.375 -34.969 -30.703  1.00 88.31           N  
ATOM   2788  CA  ILE C 109      23.422 -35.594 -31.500  1.00 88.31           C  
ATOM   2789  C   ILE C 109      23.875 -36.875 -30.797  1.00 88.31           C  
ATOM   2790  CB  ILE C 109      24.625 -34.656 -31.734  1.00 88.31           C  
ATOM   2791  O   ILE C 109      24.453 -36.812 -29.703  1.00 88.31           O  
ATOM   2792  CG1 ILE C 109      24.156 -33.312 -32.312  1.00 88.31           C  
ATOM   2793  CG2 ILE C 109      25.656 -35.312 -32.625  1.00 88.31           C  
ATOM   2794  CD1 ILE C 109      25.234 -32.250 -32.375  1.00 88.31           C  
ATOM   2795  N   SER C 110      23.594 -37.938 -31.422  1.00 88.88           N  
ATOM   2796  CA  SER C 110      24.062 -39.219 -30.938  1.00 88.88           C  
ATOM   2797  C   SER C 110      25.391 -39.625 -31.594  1.00 88.88           C  
ATOM   2798  CB  SER C 110      23.016 -40.312 -31.203  1.00 88.88           C  
ATOM   2799  O   SER C 110      25.484 -39.688 -32.812  1.00 88.88           O  
ATOM   2800  OG  SER C 110      21.781 -39.969 -30.594  1.00 88.88           O  
ATOM   2801  N   PRO C 111      26.344 -39.938 -30.828  1.00 86.75           N  
ATOM   2802  CA  PRO C 111      27.672 -40.219 -31.359  1.00 86.75           C  
ATOM   2803  C   PRO C 111      27.703 -41.438 -32.281  1.00 86.75           C  
ATOM   2804  CB  PRO C 111      28.516 -40.469 -30.109  1.00 86.75           C  
ATOM   2805  O   PRO C 111      27.000 -42.406 -32.031  1.00 86.75           O  
ATOM   2806  CG  PRO C 111      27.531 -40.656 -29.016  1.00 86.75           C  
ATOM   2807  CD  PRO C 111      26.188 -40.188 -29.500  1.00 86.75           C  
ATOM   2808  N   GLY C 112      28.516 -41.219 -33.344  1.00 85.50           N  
ATOM   2809  CA  GLY C 112      28.766 -42.312 -34.281  1.00 85.50           C  
ATOM   2810  C   GLY C 112      30.078 -43.031 -34.031  1.00 85.50           C  
ATOM   2811  O   GLY C 112      30.625 -42.938 -32.938  1.00 85.50           O  
ATOM   2812  N   GLN C 113      30.516 -43.812 -34.969  1.00 85.31           N  
ATOM   2813  CA  GLN C 113      31.719 -44.625 -34.844  1.00 85.31           C  
ATOM   2814  C   GLN C 113      32.812 -44.156 -35.750  1.00 85.31           C  
ATOM   2815  CB  GLN C 113      31.406 -46.094 -35.094  1.00 85.31           C  
ATOM   2816  O   GLN C 113      33.938 -44.656 -35.719  1.00 85.31           O  
ATOM   2817  CG  GLN C 113      30.406 -46.719 -34.125  1.00 85.31           C  
ATOM   2818  CD  GLN C 113      30.625 -48.188 -33.906  1.00 85.31           C  
ATOM   2819  NE2 GLN C 113      29.844 -48.781 -33.031  1.00 85.31           N  
ATOM   2820  OE1 GLN C 113      31.484 -48.812 -34.531  1.00 85.31           O  
ATOM   2821  N   SER C 114      32.594 -43.156 -36.406  1.00 87.88           N  
ATOM   2822  CA  SER C 114      33.562 -42.688 -37.375  1.00 87.88           C  
ATOM   2823  C   SER C 114      34.719 -41.938 -36.688  1.00 87.88           C  
ATOM   2824  CB  SER C 114      32.906 -41.781 -38.406  1.00 87.88           C  
ATOM   2825  O   SER C 114      34.531 -41.344 -35.625  1.00 87.88           O  
ATOM   2826  OG  SER C 114      33.875 -41.219 -39.281  1.00 87.88           O  
ATOM   2827  N   LYS C 115      35.938 -42.000 -37.312  1.00 86.44           N  
ATOM   2828  CA  LYS C 115      37.094 -41.281 -36.781  1.00 86.44           C  
ATOM   2829  C   LYS C 115      37.250 -39.938 -37.469  1.00 86.44           C  
ATOM   2830  CB  LYS C 115      38.375 -42.125 -36.969  1.00 86.44           C  
ATOM   2831  O   LYS C 115      38.188 -39.188 -37.156  1.00 86.44           O  
ATOM   2832  CG  LYS C 115      38.469 -43.312 -36.062  1.00 86.44           C  
ATOM   2833  CD  LYS C 115      39.844 -43.969 -36.094  1.00 86.44           C  
ATOM   2834  CE  LYS C 115      39.938 -45.188 -35.188  1.00 86.44           C  
ATOM   2835  NZ  LYS C 115      41.281 -45.812 -35.250  1.00 86.44           N  
ATOM   2836  N   VAL C 116      36.344 -39.719 -38.406  1.00 88.56           N  
ATOM   2837  CA  VAL C 116      36.312 -38.406 -39.062  1.00 88.56           C  
ATOM   2838  C   VAL C 116      35.312 -37.500 -38.406  1.00 88.56           C  
ATOM   2839  CB  VAL C 116      36.000 -38.562 -40.594  1.00 88.56           C  
ATOM   2840  O   VAL C 116      34.188 -37.906 -38.125  1.00 88.56           O  
ATOM   2841  CG1 VAL C 116      36.000 -37.188 -41.250  1.00 88.56           C  
ATOM   2842  CG2 VAL C 116      36.969 -39.500 -41.250  1.00 88.56           C  
ATOM   2843  N   TYR C 117      35.812 -36.344 -38.156  1.00 90.25           N  
ATOM   2844  CA  TYR C 117      35.000 -35.438 -37.406  1.00 90.25           C  
ATOM   2845  C   TYR C 117      34.438 -34.312 -38.281  1.00 90.25           C  
ATOM   2846  CB  TYR C 117      35.812 -34.812 -36.250  1.00 90.25           C  
ATOM   2847  O   TYR C 117      35.031 -34.000 -39.312  1.00 90.25           O  
ATOM   2848  CG  TYR C 117      36.406 -35.812 -35.312  1.00 90.25           C  
ATOM   2849  CD1 TYR C 117      35.594 -36.625 -34.500  1.00 90.25           C  
ATOM   2850  CD2 TYR C 117      37.781 -36.000 -35.250  1.00 90.25           C  
ATOM   2851  CE1 TYR C 117      36.156 -37.562 -33.625  1.00 90.25           C  
ATOM   2852  CE2 TYR C 117      38.344 -36.938 -34.375  1.00 90.25           C  
ATOM   2853  OH  TYR C 117      38.062 -38.656 -32.719  1.00 90.25           O  
ATOM   2854  CZ  TYR C 117      37.531 -37.719 -33.594  1.00 90.25           C  
ATOM   2855  N   LEU C 118      33.344 -33.781 -37.875  1.00 89.56           N  
ATOM   2856  CA  LEU C 118      32.656 -32.750 -38.625  1.00 89.56           C  
ATOM   2857  C   LEU C 118      33.406 -31.422 -38.531  1.00 89.56           C  
ATOM   2858  CB  LEU C 118      31.219 -32.562 -38.125  1.00 89.56           C  
ATOM   2859  O   LEU C 118      34.000 -31.109 -37.500  1.00 89.56           O  
ATOM   2860  CG  LEU C 118      30.250 -33.719 -38.406  1.00 89.56           C  
ATOM   2861  CD1 LEU C 118      28.969 -33.562 -37.594  1.00 89.56           C  
ATOM   2862  CD2 LEU C 118      29.922 -33.750 -39.906  1.00 89.56           C  
ATOM   2863  N   GLN C 119      33.500 -30.656 -39.625  1.00 87.75           N  
ATOM   2864  CA  GLN C 119      34.156 -29.359 -39.719  1.00 87.75           C  
ATOM   2865  C   GLN C 119      33.156 -28.250 -39.938  1.00 87.75           C  
ATOM   2866  CB  GLN C 119      35.219 -29.359 -40.812  1.00 87.75           C  
ATOM   2867  O   GLN C 119      31.969 -28.516 -40.188  1.00 87.75           O  
ATOM   2868  CG  GLN C 119      36.281 -30.438 -40.625  1.00 87.75           C  
ATOM   2869  CD  GLN C 119      37.500 -30.234 -41.531  1.00 87.75           C  
ATOM   2870  NE2 GLN C 119      38.469 -31.125 -41.438  1.00 87.75           N  
ATOM   2871  OE1 GLN C 119      37.531 -29.281 -42.344  1.00 87.75           O  
ATOM   2872  N   ASP C 120      33.594 -27.078 -39.906  1.00 89.44           N  
ATOM   2873  CA  ASP C 120      32.750 -25.891 -40.062  1.00 89.44           C  
ATOM   2874  C   ASP C 120      32.156 -25.844 -41.469  1.00 89.44           C  
ATOM   2875  CB  ASP C 120      33.562 -24.625 -39.812  1.00 89.44           C  
ATOM   2876  O   ASP C 120      32.875 -25.953 -42.469  1.00 89.44           O  
ATOM   2877  CG  ASP C 120      32.719 -23.375 -39.812  1.00 89.44           C  
ATOM   2878  OD1 ASP C 120      31.500 -23.453 -39.562  1.00 89.44           O  
ATOM   2879  OD2 ASP C 120      33.281 -22.281 -40.062  1.00 89.44           O  
ATOM   2880  N   GLY C 121      30.891 -25.750 -41.469  1.00 87.62           N  
ATOM   2881  CA  GLY C 121      30.203 -25.609 -42.750  1.00 87.62           C  
ATOM   2882  C   GLY C 121      29.656 -26.922 -43.281  1.00 87.62           C  
ATOM   2883  O   GLY C 121      29.031 -26.953 -44.375  1.00 87.62           O  
ATOM   2884  N   ASP C 122      29.875 -28.016 -42.594  1.00 88.88           N  
ATOM   2885  CA  ASP C 122      29.406 -29.328 -43.062  1.00 88.88           C  
ATOM   2886  C   ASP C 122      27.891 -29.438 -42.906  1.00 88.88           C  
ATOM   2887  CB  ASP C 122      30.094 -30.453 -42.281  1.00 88.88           C  
ATOM   2888  O   ASP C 122      27.266 -28.672 -42.156  1.00 88.88           O  
ATOM   2889  CG  ASP C 122      31.516 -30.703 -42.750  1.00 88.88           C  
ATOM   2890  OD1 ASP C 122      31.938 -30.109 -43.781  1.00 88.88           O  
ATOM   2891  OD2 ASP C 122      32.219 -31.516 -42.094  1.00 88.88           O  
ATOM   2892  N   SER C 123      27.312 -30.250 -43.750  1.00 90.44           N  
ATOM   2893  CA  SER C 123      25.875 -30.516 -43.719  1.00 90.44           C  
ATOM   2894  C   SER C 123      25.578 -31.953 -43.344  1.00 90.44           C  
ATOM   2895  CB  SER C 123      25.250 -30.188 -45.062  1.00 90.44           C  
ATOM   2896  O   SER C 123      26.297 -32.875 -43.750  1.00 90.44           O  
ATOM   2897  OG  SER C 123      25.297 -28.797 -45.344  1.00 90.44           O  
ATOM   2898  N   VAL C 124      24.547 -32.094 -42.500  1.00 89.81           N  
ATOM   2899  CA  VAL C 124      24.172 -33.438 -42.031  1.00 89.81           C  
ATOM   2900  C   VAL C 124      22.688 -33.656 -42.219  1.00 89.81           C  
ATOM   2901  CB  VAL C 124      24.547 -33.625 -40.531  1.00 89.81           C  
ATOM   2902  O   VAL C 124      21.938 -32.688 -42.469  1.00 89.81           O  
ATOM   2903  CG1 VAL C 124      26.062 -33.562 -40.344  1.00 89.81           C  
ATOM   2904  CG2 VAL C 124      23.844 -32.594 -39.656  1.00 89.81           C  
ATOM   2905  N   LYS C 125      22.359 -34.938 -42.281  1.00 84.44           N  
ATOM   2906  CA  LYS C 125      20.953 -35.312 -42.406  1.00 84.44           C  
ATOM   2907  C   LYS C 125      20.375 -35.656 -41.031  1.00 84.44           C  
ATOM   2908  CB  LYS C 125      20.766 -36.500 -43.375  1.00 84.44           C  
ATOM   2909  O   LYS C 125      20.906 -36.531 -40.312  1.00 84.44           O  
ATOM   2910  CG  LYS C 125      19.391 -36.562 -44.031  1.00 84.44           C  
ATOM   2911  CD  LYS C 125      19.312 -37.688 -45.031  1.00 84.44           C  
ATOM   2912  CE  LYS C 125      17.922 -37.781 -45.656  1.00 84.44           C  
ATOM   2913  NZ  LYS C 125      17.828 -38.906 -46.625  1.00 84.44           N  
ATOM   2914  N   GLY C 126      19.344 -34.938 -40.656  1.00 81.69           N  
ATOM   2915  CA  GLY C 126      18.703 -35.156 -39.375  1.00 81.69           C  
ATOM   2916  C   GLY C 126      17.422 -35.969 -39.469  1.00 81.69           C  
ATOM   2917  O   GLY C 126      16.828 -36.062 -40.531  1.00 81.69           O  
ATOM   2918  N   GLU C 127      17.156 -36.875 -38.500  1.00 74.06           N  
ATOM   2919  CA  GLU C 127      15.898 -37.594 -38.375  1.00 74.06           C  
ATOM   2920  C   GLU C 127      14.930 -36.875 -37.438  1.00 74.06           C  
ATOM   2921  CB  GLU C 127      16.141 -39.000 -37.875  1.00 74.06           C  
ATOM   2922  O   GLU C 127      15.289 -36.500 -36.312  1.00 74.06           O  
ATOM   2923  CG  GLU C 127      16.141 -40.062 -38.969  1.00 74.06           C  
ATOM   2924  CD  GLU C 127      16.359 -41.469 -38.469  1.00 74.06           C  
ATOM   2925  OE1 GLU C 127      16.375 -42.438 -39.281  1.00 74.06           O  
ATOM   2926  OE2 GLU C 127      16.516 -41.625 -37.219  1.00 74.06           O  
ATOM   2927  N   GLY C 128      13.930 -36.250 -37.906  1.00 61.25           N  
ATOM   2928  CA  GLY C 128      12.906 -35.625 -37.094  1.00 61.25           C  
ATOM   2929  C   GLY C 128      11.953 -36.625 -36.469  1.00 61.25           C  
ATOM   2930  O   GLY C 128      11.875 -37.781 -36.906  1.00 61.25           O  
ATOM   2931  N   VAL C 129      11.734 -36.719 -35.219  1.00 49.97           N  
ATOM   2932  CA  VAL C 129      10.750 -37.625 -34.625  1.00 49.97           C  
ATOM   2933  C   VAL C 129       9.367 -37.344 -35.188  1.00 49.97           C  
ATOM   2934  CB  VAL C 129      10.734 -37.531 -33.062  1.00 49.97           C  
ATOM   2935  O   VAL C 129       9.000 -36.156 -35.344  1.00 49.97           O  
ATOM   2936  CG1 VAL C 129       9.797 -38.562 -32.469  1.00 49.97           C  
ATOM   2937  CG2 VAL C 129      12.141 -37.688 -32.500  1.00 49.97           C  
ATOM   2938  N   ASP C 130       8.727 -38.438 -35.906  1.00 37.69           N  
ATOM   2939  CA  ASP C 130       7.293 -38.406 -36.219  1.00 37.69           C  
ATOM   2940  C   ASP C 130       6.480 -38.188 -34.938  1.00 37.69           C  
ATOM   2941  CB  ASP C 130       6.848 -39.688 -36.906  1.00 37.69           C  
ATOM   2942  O   ASP C 130       6.828 -38.719 -33.875  1.00 37.69           O  
ATOM   2943  CG  ASP C 130       7.191 -39.688 -38.406  1.00 37.69           C  
ATOM   2944  OD1 ASP C 130       7.449 -38.594 -38.969  1.00 37.69           O  
ATOM   2945  OD2 ASP C 130       7.199 -40.781 -39.000  1.00 37.69           O  
TER    2946      ASP C 130                                                      
ATOM   2947  N   MET D   1      20.875  -1.291  28.562  1.00 28.19           N  
ATOM   2948  CA  MET D   1      21.750  -0.603  27.609  1.00 28.19           C  
ATOM   2949  C   MET D   1      21.000  -0.276  26.328  1.00 28.19           C  
ATOM   2950  CB  MET D   1      22.984  -1.452  27.297  1.00 28.19           C  
ATOM   2951  O   MET D   1      20.484  -1.174  25.656  1.00 28.19           O  
ATOM   2952  CG  MET D   1      24.250  -0.974  27.984  1.00 28.19           C  
ATOM   2953  SD  MET D   1      25.688  -2.045  27.625  1.00 28.19           S  
ATOM   2954  CE  MET D   1      27.031  -0.989  28.234  1.00 28.19           C  
ATOM   2955  N   LYS D   2      20.359   0.855  26.141  1.00 44.62           N  
ATOM   2956  CA  LYS D   2      19.516   1.324  25.047  1.00 44.62           C  
ATOM   2957  C   LYS D   2      20.188   1.081  23.688  1.00 44.62           C  
ATOM   2958  CB  LYS D   2      19.203   2.811  25.203  1.00 44.62           C  
ATOM   2959  O   LYS D   2      21.328   1.485  23.484  1.00 44.62           O  
ATOM   2960  CG  LYS D   2      17.875   3.086  25.891  1.00 44.62           C  
ATOM   2961  CD  LYS D   2      17.578   4.578  25.984  1.00 44.62           C  
ATOM   2962  CE  LYS D   2      16.281   4.855  26.719  1.00 44.62           C  
ATOM   2963  NZ  LYS D   2      16.031   6.320  26.875  1.00 44.62           N  
ATOM   2964  N   TRP D   3      20.062   0.108  23.188  1.00 49.59           N  
ATOM   2965  CA  TRP D   3      20.750  -0.182  21.922  1.00 49.59           C  
ATOM   2966  C   TRP D   3      20.766   1.048  21.016  1.00 49.59           C  
ATOM   2967  CB  TRP D   3      20.062  -1.347  21.203  1.00 49.59           C  
ATOM   2968  O   TRP D   3      19.734   1.674  20.797  1.00 49.59           O  
ATOM   2969  CG  TRP D   3      20.469  -2.699  21.719  1.00 49.59           C  
ATOM   2970  CD1 TRP D   3      20.703  -3.053  23.016  1.00 49.59           C  
ATOM   2971  CD2 TRP D   3      20.688  -3.877  20.938  1.00 49.59           C  
ATOM   2972  CE2 TRP D   3      21.047  -4.910  21.828  1.00 49.59           C  
ATOM   2973  CE3 TRP D   3      20.609  -4.160  19.562  1.00 49.59           C  
ATOM   2974  NE1 TRP D   3      21.047  -4.379  23.078  1.00 49.59           N  
ATOM   2975  CH2 TRP D   3      21.250  -6.453  20.047  1.00 49.59           C  
ATOM   2976  CZ2 TRP D   3      21.328  -6.207  21.391  1.00 49.59           C  
ATOM   2977  CZ3 TRP D   3      20.891  -5.449  19.125  1.00 49.59           C  
ATOM   2978  N   THR D   4      21.891   1.678  20.891  1.00 53.50           N  
ATOM   2979  CA  THR D   4      22.125   2.811  20.000  1.00 53.50           C  
ATOM   2980  C   THR D   4      21.578   2.518  18.609  1.00 53.50           C  
ATOM   2981  CB  THR D   4      23.609   3.154  19.922  1.00 53.50           C  
ATOM   2982  O   THR D   4      21.406   1.355  18.234  1.00 53.50           O  
ATOM   2983  CG2 THR D   4      24.094   3.855  21.188  1.00 53.50           C  
ATOM   2984  OG1 THR D   4      24.375   1.947  19.750  1.00 53.50           O  
ATOM   2985  N   THR D   5      20.953   3.445  18.062  1.00 58.62           N  
ATOM   2986  CA  THR D   5      20.453   3.371  16.688  1.00 58.62           C  
ATOM   2987  C   THR D   5      21.453   2.662  15.781  1.00 58.62           C  
ATOM   2988  CB  THR D   5      20.141   4.773  16.141  1.00 58.62           C  
ATOM   2989  O   THR D   5      21.062   1.834  14.953  1.00 58.62           O  
ATOM   2990  CG2 THR D   5      18.922   4.750  15.227  1.00 58.62           C  
ATOM   2991  OG1 THR D   5      19.906   5.672  17.219  1.00 58.62           O  
ATOM   2992  N   GLU D   6      22.703   2.908  16.078  1.00 58.62           N  
ATOM   2993  CA  GLU D   6      23.766   2.289  15.273  1.00 58.62           C  
ATOM   2994  C   GLU D   6      23.812   0.783  15.516  1.00 58.62           C  
ATOM   2995  CB  GLU D   6      25.109   2.926  15.586  1.00 58.62           C  
ATOM   2996  O   GLU D   6      24.031   0.009  14.578  1.00 58.62           O  
ATOM   2997  CG  GLU D   6      25.219   4.383  15.156  1.00 58.62           C  
ATOM   2998  CD  GLU D   6      25.297   5.348  16.328  1.00 58.62           C  
ATOM   2999  OE1 GLU D   6      25.547   6.555  16.109  1.00 58.62           O  
ATOM   3000  OE2 GLU D   6      25.109   4.895  17.484  1.00 58.62           O  
ATOM   3001  N   ALA D   7      23.656   0.387  16.719  1.00 61.34           N  
ATOM   3002  CA  ALA D   7      23.703  -1.032  17.062  1.00 61.34           C  
ATOM   3003  C   ALA D   7      22.516  -1.784  16.453  1.00 61.34           C  
ATOM   3004  CB  ALA D   7      23.719  -1.217  18.578  1.00 61.34           C  
ATOM   3005  O   ALA D   7      22.672  -2.926  16.000  1.00 61.34           O  
ATOM   3006  N   LYS D   8      21.469  -1.098  16.375  1.00 62.00           N  
ATOM   3007  CA  LYS D   8      20.297  -1.724  15.789  1.00 62.00           C  
ATOM   3008  C   LYS D   8      20.469  -1.932  14.289  1.00 62.00           C  
ATOM   3009  CB  LYS D   8      19.047  -0.878  16.062  1.00 62.00           C  
ATOM   3010  O   LYS D   8      20.141  -3.000  13.766  1.00 62.00           O  
ATOM   3011  CG  LYS D   8      18.531  -0.985  17.484  1.00 62.00           C  
ATOM   3012  CD  LYS D   8      17.266  -0.152  17.688  1.00 62.00           C  
ATOM   3013  CE  LYS D   8      16.828  -0.140  19.156  1.00 62.00           C  
ATOM   3014  NZ  LYS D   8      15.617   0.708  19.359  1.00 62.00           N  
ATOM   3015  N   VAL D   9      21.047  -0.929  13.695  1.00 61.84           N  
ATOM   3016  CA  VAL D   9      21.281  -1.032  12.258  1.00 61.84           C  
ATOM   3017  C   VAL D   9      22.359  -2.084  11.992  1.00 61.84           C  
ATOM   3018  CB  VAL D   9      21.703   0.326  11.656  1.00 61.84           C  
ATOM   3019  O   VAL D   9      22.266  -2.852  11.031  1.00 61.84           O  
ATOM   3020  CG1 VAL D   9      22.141   0.160  10.195  1.00 61.84           C  
ATOM   3021  CG2 VAL D   9      20.562   1.335  11.766  1.00 61.84           C  
ATOM   3022  N   GLY D  10      23.344  -2.066  12.852  1.00 59.50           N  
ATOM   3023  CA  GLY D  10      24.375  -3.082  12.719  1.00 59.50           C  
ATOM   3024  C   GLY D  10      23.859  -4.492  12.898  1.00 59.50           C  
ATOM   3025  O   GLY D  10      24.156  -5.379  12.094  1.00 59.50           O  
ATOM   3026  N   ALA D  11      23.031  -4.719  13.883  1.00 64.44           N  
ATOM   3027  CA  ALA D  11      22.469  -6.039  14.133  1.00 64.44           C  
ATOM   3028  C   ALA D  11      21.531  -6.457  13.000  1.00 64.44           C  
ATOM   3029  CB  ALA D  11      21.734  -6.059  15.469  1.00 64.44           C  
ATOM   3030  O   ALA D  11      21.547  -7.613  12.570  1.00 64.44           O  
ATOM   3031  N   PHE D  12      20.922  -5.531  12.516  1.00 65.62           N  
ATOM   3032  CA  PHE D  12      20.000  -5.785  11.414  1.00 65.62           C  
ATOM   3033  C   PHE D  12      20.750  -6.172  10.148  1.00 65.62           C  
ATOM   3034  CB  PHE D  12      19.125  -4.555  11.156  1.00 65.62           C  
ATOM   3035  O   PHE D  12      20.375  -7.121   9.461  1.00 65.62           O  
ATOM   3036  CG  PHE D  12      18.094  -4.762  10.070  1.00 65.62           C  
ATOM   3037  CD1 PHE D  12      18.375  -4.406   8.758  1.00 65.62           C  
ATOM   3038  CD2 PHE D  12      16.859  -5.312  10.375  1.00 65.62           C  
ATOM   3039  CE1 PHE D  12      17.422  -4.598   7.754  1.00 65.62           C  
ATOM   3040  CE2 PHE D  12      15.906  -5.504   9.375  1.00 65.62           C  
ATOM   3041  CZ  PHE D  12      16.188  -5.145   8.070  1.00 65.62           C  
ATOM   3042  N   THR D  13      21.734  -5.480   9.914  1.00 61.09           N  
ATOM   3043  CA  THR D  13      22.531  -5.754   8.734  1.00 61.09           C  
ATOM   3044  C   THR D  13      23.266  -7.090   8.867  1.00 61.09           C  
ATOM   3045  CB  THR D  13      23.562  -4.633   8.477  1.00 61.09           C  
ATOM   3046  O   THR D  13      23.312  -7.875   7.918  1.00 61.09           O  
ATOM   3047  CG2 THR D  13      24.266  -4.824   7.141  1.00 61.09           C  
ATOM   3048  OG1 THR D  13      22.891  -3.369   8.477  1.00 61.09           O  
ATOM   3049  N   ILE D  14      23.688  -7.340  10.086  1.00 61.72           N  
ATOM   3050  CA  ILE D  14      24.406  -8.586  10.320  1.00 61.72           C  
ATOM   3051  C   ILE D  14      23.438  -9.766  10.195  1.00 61.72           C  
ATOM   3052  CB  ILE D  14      25.094  -8.602  11.703  1.00 61.72           C  
ATOM   3053  O   ILE D  14      23.750 -10.766   9.547  1.00 61.72           O  
ATOM   3054  CG1 ILE D  14      26.297  -7.660  11.711  1.00 61.72           C  
ATOM   3055  CG2 ILE D  14      25.500 -10.031  12.086  1.00 61.72           C  
ATOM   3056  CD1 ILE D  14      26.938  -7.496  13.078  1.00 61.72           C  
ATOM   3057  N   ILE D  15      22.234  -9.594  10.672  1.00 65.56           N  
ATOM   3058  CA  ILE D  15      21.234 -10.656  10.578  1.00 65.56           C  
ATOM   3059  C   ILE D  15      20.797 -10.828   9.125  1.00 65.56           C  
ATOM   3060  CB  ILE D  15      20.016 -10.352  11.477  1.00 65.56           C  
ATOM   3061  O   ILE D  15      20.609 -11.953   8.664  1.00 65.56           O  
ATOM   3062  CG1 ILE D  15      20.391 -10.477  12.953  1.00 65.56           C  
ATOM   3063  CG2 ILE D  15      18.844 -11.273  11.133  1.00 65.56           C  
ATOM   3064  CD1 ILE D  15      19.312 -10.000  13.914  1.00 65.56           C  
ATOM   3065  N   GLY D  16      20.797  -9.766   8.469  1.00 61.81           N  
ATOM   3066  CA  GLY D  16      20.453  -9.828   7.059  1.00 61.81           C  
ATOM   3067  C   GLY D  16      21.500 -10.539   6.227  1.00 61.81           C  
ATOM   3068  O   GLY D  16      21.172 -11.367   5.375  1.00 61.81           O  
ATOM   3069  N   ILE D  17      22.750 -10.250   6.562  1.00 59.41           N  
ATOM   3070  CA  ILE D  17      23.844 -10.883   5.840  1.00 59.41           C  
ATOM   3071  C   ILE D  17      23.891 -12.375   6.188  1.00 59.41           C  
ATOM   3072  CB  ILE D  17      25.203 -10.211   6.160  1.00 59.41           C  
ATOM   3073  O   ILE D  17      24.078 -13.219   5.305  1.00 59.41           O  
ATOM   3074  CG1 ILE D  17      25.250  -8.812   5.547  1.00 59.41           C  
ATOM   3075  CG2 ILE D  17      26.359 -11.078   5.664  1.00 59.41           C  
ATOM   3076  CD1 ILE D  17      26.469  -8.000   5.965  1.00 59.41           C  
ATOM   3077  N   VAL D  18      23.641 -12.703   7.406  1.00 62.62           N  
ATOM   3078  CA  VAL D  18      23.641 -14.102   7.836  1.00 62.62           C  
ATOM   3079  C   VAL D  18      22.469 -14.844   7.184  1.00 62.62           C  
ATOM   3080  CB  VAL D  18      23.547 -14.219   9.375  1.00 62.62           C  
ATOM   3081  O   VAL D  18      22.641 -15.961   6.695  1.00 62.62           O  
ATOM   3082  CG1 VAL D  18      23.234 -15.648   9.789  1.00 62.62           C  
ATOM   3083  CG2 VAL D  18      24.844 -13.742  10.023  1.00 62.62           C  
ATOM   3084  N   LEU D  19      21.453 -14.141   7.082  1.00 63.62           N  
ATOM   3085  CA  LEU D  19      20.281 -14.758   6.457  1.00 63.62           C  
ATOM   3086  C   LEU D  19      20.484 -14.898   4.953  1.00 63.62           C  
ATOM   3087  CB  LEU D  19      19.031 -13.938   6.738  1.00 63.62           C  
ATOM   3088  O   LEU D  19      20.062 -15.891   4.355  1.00 63.62           O  
ATOM   3089  CG  LEU D  19      18.188 -14.367   7.949  1.00 63.62           C  
ATOM   3090  CD1 LEU D  19      17.281 -13.227   8.398  1.00 63.62           C  
ATOM   3091  CD2 LEU D  19      17.375 -15.617   7.617  1.00 63.62           C  
ATOM   3092  N   PHE D  20      21.219 -13.969   4.488  1.00 61.25           N  
ATOM   3093  CA  PHE D  20      21.516 -14.023   3.062  1.00 61.25           C  
ATOM   3094  C   PHE D  20      22.500 -15.156   2.760  1.00 61.25           C  
ATOM   3095  CB  PHE D  20      22.094 -12.688   2.582  1.00 61.25           C  
ATOM   3096  O   PHE D  20      22.297 -15.922   1.814  1.00 61.25           O  
ATOM   3097  CG  PHE D  20      22.156 -12.555   1.083  1.00 61.25           C  
ATOM   3098  CD1 PHE D  20      23.359 -12.680   0.403  1.00 61.25           C  
ATOM   3099  CD2 PHE D  20      21.000 -12.305   0.355  1.00 61.25           C  
ATOM   3100  CE1 PHE D  20      23.406 -12.555  -0.983  1.00 61.25           C  
ATOM   3101  CE2 PHE D  20      21.031 -12.180  -1.030  1.00 61.25           C  
ATOM   3102  CZ  PHE D  20      22.250 -12.305  -1.698  1.00 61.25           C  
ATOM   3103  N   ILE D  21      23.453 -15.258   3.580  1.00 61.19           N  
ATOM   3104  CA  ILE D  21      24.438 -16.328   3.418  1.00 61.19           C  
ATOM   3105  C   ILE D  21      23.766 -17.672   3.656  1.00 61.19           C  
ATOM   3106  CB  ILE D  21      25.625 -16.141   4.375  1.00 61.19           C  
ATOM   3107  O   ILE D  21      23.984 -18.625   2.900  1.00 61.19           O  
ATOM   3108  CG1 ILE D  21      26.453 -14.906   3.980  1.00 61.19           C  
ATOM   3109  CG2 ILE D  21      26.516 -17.391   4.391  1.00 61.19           C  
ATOM   3110  CD1 ILE D  21      27.578 -14.578   4.949  1.00 61.19           C  
ATOM   3111  N   ALA D  22      22.844 -17.656   4.598  1.00 62.28           N  
ATOM   3112  CA  ALA D  22      22.125 -18.891   4.875  1.00 62.28           C  
ATOM   3113  C   ALA D  22      21.188 -19.250   3.725  1.00 62.28           C  
ATOM   3114  CB  ALA D  22      21.328 -18.766   6.176  1.00 62.28           C  
ATOM   3115  O   ALA D  22      21.031 -20.422   3.383  1.00 62.28           O  
ATOM   3116  N   GLY D  23      20.656 -18.281   3.170  1.00 61.00           N  
ATOM   3117  CA  GLY D  23      19.812 -18.500   2.006  1.00 61.00           C  
ATOM   3118  C   GLY D  23      20.562 -19.031   0.807  1.00 61.00           C  
ATOM   3119  O   GLY D  23      20.109 -19.969   0.143  1.00 61.00           O  
ATOM   3120  N   ILE D  24      21.766 -18.438   0.623  1.00 57.84           N  
ATOM   3121  CA  ILE D  24      22.609 -18.891  -0.483  1.00 57.84           C  
ATOM   3122  C   ILE D  24      23.078 -20.312  -0.228  1.00 57.84           C  
ATOM   3123  CB  ILE D  24      23.828 -17.953  -0.685  1.00 57.84           C  
ATOM   3124  O   ILE D  24      23.062 -21.156  -1.138  1.00 57.84           O  
ATOM   3125  CG1 ILE D  24      23.375 -16.594  -1.239  1.00 57.84           C  
ATOM   3126  CG2 ILE D  24      24.859 -18.609  -1.608  1.00 57.84           C  
ATOM   3127  CD1 ILE D  24      24.500 -15.578  -1.364  1.00 57.84           C  
ATOM   3128  N   LEU D  25      23.406 -20.562   0.993  1.00 59.06           N  
ATOM   3129  CA  LEU D  25      23.859 -21.906   1.337  1.00 59.06           C  
ATOM   3130  C   LEU D  25      22.734 -22.922   1.226  1.00 59.06           C  
ATOM   3131  CB  LEU D  25      24.438 -21.922   2.754  1.00 59.06           C  
ATOM   3132  O   LEU D  25      22.938 -24.047   0.788  1.00 59.06           O  
ATOM   3133  CG  LEU D  25      25.797 -21.250   2.941  1.00 59.06           C  
ATOM   3134  CD1 LEU D  25      26.125 -21.125   4.426  1.00 59.06           C  
ATOM   3135  CD2 LEU D  25      26.891 -22.016   2.205  1.00 59.06           C  
ATOM   3136  N   PHE D  26      21.656 -22.453   1.554  1.00 57.66           N  
ATOM   3137  CA  PHE D  26      20.500 -23.344   1.494  1.00 57.66           C  
ATOM   3138  C   PHE D  26      20.078 -23.578   0.051  1.00 57.66           C  
ATOM   3139  CB  PHE D  26      19.344 -22.766   2.301  1.00 57.66           C  
ATOM   3140  O   PHE D  26      19.859 -24.719  -0.360  1.00 57.66           O  
ATOM   3141  CG  PHE D  26      18.125 -23.656   2.338  1.00 57.66           C  
ATOM   3142  CD1 PHE D  26      17.047 -23.422   1.489  1.00 57.66           C  
ATOM   3143  CD2 PHE D  26      18.062 -24.719   3.225  1.00 57.66           C  
ATOM   3144  CE1 PHE D  26      15.922 -24.234   1.522  1.00 57.66           C  
ATOM   3145  CE2 PHE D  26      16.938 -25.531   3.264  1.00 57.66           C  
ATOM   3146  CZ  PHE D  26      15.867 -25.297   2.412  1.00 57.66           C  
ATOM   3147  N   VAL D  27      20.016 -22.453  -0.617  1.00 53.78           N  
ATOM   3148  CA  VAL D  27      19.578 -22.594  -2.002  1.00 53.78           C  
ATOM   3149  C   VAL D  27      20.672 -23.250  -2.834  1.00 53.78           C  
ATOM   3150  CB  VAL D  27      19.188 -21.219  -2.607  1.00 53.78           C  
ATOM   3151  O   VAL D  27      20.375 -24.031  -3.750  1.00 53.78           O  
ATOM   3152  CG1 VAL D  27      18.953 -21.344  -4.109  1.00 53.78           C  
ATOM   3153  CG2 VAL D  27      17.969 -20.656  -1.907  1.00 53.78           C  
ATOM   3154  N   GLY D  28      21.938 -22.875  -2.514  1.00 51.25           N  
ATOM   3155  CA  GLY D  28      23.062 -23.438  -3.240  1.00 51.25           C  
ATOM   3156  C   GLY D  28      23.438 -24.828  -2.768  1.00 51.25           C  
ATOM   3157  O   GLY D  28      24.328 -25.469  -3.330  1.00 51.25           O  
ATOM   3158  N   ARG D  29      22.594 -25.516  -2.041  1.00 52.56           N  
ATOM   3159  CA  ARG D  29      22.859 -26.844  -1.517  1.00 52.56           C  
ATOM   3160  C   ARG D  29      24.312 -27.000  -1.114  1.00 52.56           C  
ATOM   3161  CB  ARG D  29      22.484 -27.906  -2.549  1.00 52.56           C  
ATOM   3162  O   ARG D  29      24.953 -28.016  -1.409  1.00 52.56           O  
ATOM   3163  CG  ARG D  29      20.984 -28.172  -2.660  1.00 52.56           C  
ATOM   3164  CD  ARG D  29      20.688 -29.359  -3.557  1.00 52.56           C  
ATOM   3165  NE  ARG D  29      19.266 -29.672  -3.576  1.00 52.56           N  
ATOM   3166  NH1 ARG D  29      19.469 -31.469  -5.012  1.00 52.56           N  
ATOM   3167  NH2 ARG D  29      17.406 -30.875  -4.211  1.00 52.56           N  
ATOM   3168  CZ  ARG D  29      18.719 -30.672  -4.266  1.00 52.56           C  
ATOM   3169  N   ILE D  30      25.031 -25.906  -0.857  1.00 45.94           N  
ATOM   3170  CA  ILE D  30      26.422 -26.031  -0.448  1.00 45.94           C  
ATOM   3171  C   ILE D  30      26.500 -26.562   0.979  1.00 45.94           C  
ATOM   3172  CB  ILE D  30      27.156 -24.672  -0.548  1.00 45.94           C  
ATOM   3173  O   ILE D  30      26.000 -25.938   1.915  1.00 45.94           O  
ATOM   3174  CG1 ILE D  30      27.031 -24.109  -1.968  1.00 45.94           C  
ATOM   3175  CG2 ILE D  30      28.625 -24.812  -0.141  1.00 45.94           C  
ATOM   3176  CD1 ILE D  30      27.531 -22.672  -2.107  1.00 45.94           C  
ATOM   3177  N   ASP D  31      26.484 -27.938   1.102  1.00 49.06           N  
ATOM   3178  CA  ASP D  31      26.703 -28.547   2.414  1.00 49.06           C  
ATOM   3179  C   ASP D  31      28.062 -28.172   2.980  1.00 49.06           C  
ATOM   3180  CB  ASP D  31      26.562 -30.062   2.328  1.00 49.06           C  
ATOM   3181  O   ASP D  31      29.094 -28.703   2.549  1.00 49.06           O  
ATOM   3182  CG  ASP D  31      25.281 -30.594   2.938  1.00 49.06           C  
ATOM   3183  OD1 ASP D  31      24.641 -29.859   3.719  1.00 49.06           O  
ATOM   3184  OD2 ASP D  31      24.906 -31.750   2.637  1.00 49.06           O  
ATOM   3185  N   ILE D  32      28.422 -27.188   3.521  1.00 46.38           N  
ATOM   3186  CA  ILE D  32      29.688 -26.859   4.168  1.00 46.38           C  
ATOM   3187  C   ILE D  32      30.125 -28.031   5.055  1.00 46.38           C  
ATOM   3188  CB  ILE D  32      29.578 -25.562   4.996  1.00 46.38           C  
ATOM   3189  O   ILE D  32      31.312 -28.156   5.359  1.00 46.38           O  
ATOM   3190  CG1 ILE D  32      28.969 -24.438   4.148  1.00 46.38           C  
ATOM   3191  CG2 ILE D  32      30.938 -25.156   5.551  1.00 46.38           C  
ATOM   3192  CD1 ILE D  32      28.562 -23.203   4.949  1.00 46.38           C  
ATOM   3193  N   TRP D  33      29.266 -28.797   5.730  1.00 47.31           N  
ATOM   3194  CA  TRP D  33      29.688 -29.953   6.508  1.00 47.31           C  
ATOM   3195  C   TRP D  33      29.703 -31.203   5.637  1.00 47.31           C  
ATOM   3196  CB  TRP D  33      28.750 -30.156   7.699  1.00 47.31           C  
ATOM   3197  O   TRP D  33      28.922 -32.125   5.840  1.00 47.31           O  
ATOM   3198  CG  TRP D  33      28.828 -29.078   8.727  1.00 47.31           C  
ATOM   3199  CD1 TRP D  33      28.203 -27.859   8.680  1.00 47.31           C  
ATOM   3200  CD2 TRP D  33      29.562 -29.109   9.961  1.00 47.31           C  
ATOM   3201  CE2 TRP D  33      29.344 -27.875  10.609  1.00 47.31           C  
ATOM   3202  CE3 TRP D  33      30.375 -30.062  10.578  1.00 47.31           C  
ATOM   3203  NE1 TRP D  33      28.516 -27.125   9.812  1.00 47.31           N  
ATOM   3204  CH2 TRP D  33      30.703 -28.516  12.422  1.00 47.31           C  
ATOM   3205  CZ2 TRP D  33      29.906 -27.562  11.844  1.00 47.31           C  
ATOM   3206  CZ3 TRP D  33      30.938 -29.766  11.805  1.00 47.31           C  
ATOM   3207  N   ALA D  34      30.156 -31.156   4.449  1.00 51.00           N  
ATOM   3208  CA  ALA D  34      30.234 -32.250   3.492  1.00 51.00           C  
ATOM   3209  C   ALA D  34      30.922 -33.469   4.109  1.00 51.00           C  
ATOM   3210  CB  ALA D  34      30.984 -31.812   2.236  1.00 51.00           C  
ATOM   3211  O   ALA D  34      31.969 -33.344   4.746  1.00 51.00           O  
ATOM   3212  N   LYS D  35      30.188 -34.562   4.348  1.00 61.69           N  
ATOM   3213  CA  LYS D  35      30.781 -35.844   4.707  1.00 61.69           C  
ATOM   3214  C   LYS D  35      31.891 -36.250   3.736  1.00 61.69           C  
ATOM   3215  CB  LYS D  35      29.703 -36.938   4.734  1.00 61.69           C  
ATOM   3216  O   LYS D  35      31.969 -35.719   2.627  1.00 61.69           O  
ATOM   3217  CG  LYS D  35      28.688 -36.781   5.852  1.00 61.69           C  
ATOM   3218  CD  LYS D  35      27.672 -37.906   5.852  1.00 61.69           C  
ATOM   3219  CE  LYS D  35      26.625 -37.750   6.941  1.00 61.69           C  
ATOM   3220  NZ  LYS D  35      25.609 -38.812   6.914  1.00 61.69           N  
ATOM   3221  N   PRO D  36      32.906 -36.969   4.215  1.00 70.69           N  
ATOM   3222  CA  PRO D  36      33.969 -37.469   3.314  1.00 70.69           C  
ATOM   3223  C   PRO D  36      33.375 -38.125   2.057  1.00 70.69           C  
ATOM   3224  CB  PRO D  36      34.688 -38.500   4.168  1.00 70.69           C  
ATOM   3225  O   PRO D  36      32.406 -38.875   2.131  1.00 70.69           O  
ATOM   3226  CG  PRO D  36      33.938 -38.562   5.449  1.00 70.69           C  
ATOM   3227  CD  PRO D  36      32.812 -37.594   5.379  1.00 70.69           C  
ATOM   3228  N   GLN D  37      33.812 -37.594   0.958  1.00 81.19           N  
ATOM   3229  CA  GLN D  37      33.219 -38.000  -0.312  1.00 81.19           C  
ATOM   3230  C   GLN D  37      34.219 -38.781  -1.157  1.00 81.19           C  
ATOM   3231  CB  GLN D  37      32.719 -36.781  -1.089  1.00 81.19           C  
ATOM   3232  O   GLN D  37      35.438 -38.625  -1.002  1.00 81.19           O  
ATOM   3233  CG  GLN D  37      31.578 -36.031  -0.397  1.00 81.19           C  
ATOM   3234  CD  GLN D  37      31.094 -34.844  -1.190  1.00 81.19           C  
ATOM   3235  NE2 GLN D  37      29.969 -34.281  -0.777  1.00 81.19           N  
ATOM   3236  OE1 GLN D  37      31.734 -34.438  -2.168  1.00 81.19           O  
ATOM   3237  N   MET D  38      33.844 -39.875  -1.753  1.00 86.19           N  
ATOM   3238  CA  MET D  38      34.625 -40.594  -2.748  1.00 86.19           C  
ATOM   3239  C   MET D  38      34.219 -40.219  -4.160  1.00 86.19           C  
ATOM   3240  CB  MET D  38      34.469 -42.125  -2.551  1.00 86.19           C  
ATOM   3241  O   MET D  38      33.062 -39.844  -4.387  1.00 86.19           O  
ATOM   3242  CG  MET D  38      33.062 -42.625  -2.799  1.00 86.19           C  
ATOM   3243  SD  MET D  38      32.938 -44.438  -2.539  1.00 86.19           S  
ATOM   3244  CE  MET D  38      31.156 -44.688  -2.879  1.00 86.19           C  
ATOM   3245  N   THR D  39      35.156 -40.188  -5.035  1.00 92.06           N  
ATOM   3246  CA  THR D  39      34.906 -39.844  -6.426  1.00 92.06           C  
ATOM   3247  C   THR D  39      34.906 -41.094  -7.316  1.00 92.06           C  
ATOM   3248  CB  THR D  39      35.969 -38.844  -6.941  1.00 92.06           C  
ATOM   3249  O   THR D  39      35.875 -41.875  -7.309  1.00 92.06           O  
ATOM   3250  CG2 THR D  39      35.594 -38.312  -8.320  1.00 92.06           C  
ATOM   3251  OG1 THR D  39      36.062 -37.750  -6.023  1.00 92.06           O  
ATOM   3252  N   ILE D  40      33.844 -41.250  -7.961  1.00 92.31           N  
ATOM   3253  CA  ILE D  40      33.688 -42.344  -8.906  1.00 92.31           C  
ATOM   3254  C   ILE D  40      33.375 -41.781 -10.297  1.00 92.31           C  
ATOM   3255  CB  ILE D  40      32.594 -43.312  -8.469  1.00 92.31           C  
ATOM   3256  O   ILE D  40      32.656 -40.812 -10.438  1.00 92.31           O  
ATOM   3257  CG1 ILE D  40      32.906 -43.906  -7.098  1.00 92.31           C  
ATOM   3258  CG2 ILE D  40      32.375 -44.406  -9.516  1.00 92.31           C  
ATOM   3259  CD1 ILE D  40      32.594 -45.406  -6.977  1.00 92.31           C  
ATOM   3260  N   THR D  41      34.000 -42.281 -11.258  1.00 93.06           N  
ATOM   3261  CA  THR D  41      33.812 -41.844 -12.633  1.00 93.06           C  
ATOM   3262  C   THR D  41      33.031 -42.906 -13.414  1.00 93.06           C  
ATOM   3263  CB  THR D  41      35.125 -41.562 -13.344  1.00 93.06           C  
ATOM   3264  O   THR D  41      33.312 -44.094 -13.305  1.00 93.06           O  
ATOM   3265  CG2 THR D  41      35.188 -40.156 -13.875  1.00 93.06           C  
ATOM   3266  OG1 THR D  41      36.219 -41.781 -12.414  1.00 93.06           O  
ATOM   3267  N   GLY D  42      31.984 -42.469 -14.109  1.00 91.31           N  
ATOM   3268  CA  GLY D  42      31.156 -43.344 -14.922  1.00 91.31           C  
ATOM   3269  C   GLY D  42      31.172 -43.000 -16.391  1.00 91.31           C  
ATOM   3270  O   GLY D  42      31.062 -41.812 -16.750  1.00 91.31           O  
ATOM   3271  N   ASP D  43      31.328 -43.969 -17.219  1.00 89.38           N  
ATOM   3272  CA  ASP D  43      31.266 -43.812 -18.672  1.00 89.38           C  
ATOM   3273  C   ASP D  43      29.875 -44.125 -19.203  1.00 89.38           C  
ATOM   3274  CB  ASP D  43      32.312 -44.688 -19.359  1.00 89.38           C  
ATOM   3275  O   ASP D  43      29.438 -45.281 -19.141  1.00 89.38           O  
ATOM   3276  CG  ASP D  43      33.750 -44.281 -19.016  1.00 89.38           C  
ATOM   3277  OD1 ASP D  43      34.031 -43.062 -19.000  1.00 89.38           O  
ATOM   3278  OD2 ASP D  43      34.562 -45.188 -18.750  1.00 89.38           O  
ATOM   3279  N   PHE D  44      29.219 -43.125 -19.719  1.00 89.31           N  
ATOM   3280  CA  PHE D  44      27.859 -43.281 -20.234  1.00 89.31           C  
ATOM   3281  C   PHE D  44      27.828 -43.000 -21.734  1.00 89.31           C  
ATOM   3282  CB  PHE D  44      26.891 -42.344 -19.516  1.00 89.31           C  
ATOM   3283  O   PHE D  44      28.656 -42.250 -22.250  1.00 89.31           O  
ATOM   3284  CG  PHE D  44      26.703 -42.656 -18.062  1.00 89.31           C  
ATOM   3285  CD1 PHE D  44      25.609 -43.406 -17.641  1.00 89.31           C  
ATOM   3286  CD2 PHE D  44      27.625 -42.250 -17.109  1.00 89.31           C  
ATOM   3287  CE1 PHE D  44      25.422 -43.719 -16.297  1.00 89.31           C  
ATOM   3288  CE2 PHE D  44      27.438 -42.562 -15.758  1.00 89.31           C  
ATOM   3289  CZ  PHE D  44      26.344 -43.281 -15.359  1.00 89.31           C  
ATOM   3290  N   THR D  45      26.906 -43.656 -22.422  1.00 82.50           N  
ATOM   3291  CA  THR D  45      26.719 -43.375 -23.844  1.00 82.50           C  
ATOM   3292  C   THR D  45      25.906 -42.094 -24.031  1.00 82.50           C  
ATOM   3293  CB  THR D  45      26.000 -44.531 -24.547  1.00 82.50           C  
ATOM   3294  O   THR D  45      26.219 -41.281 -24.906  1.00 82.50           O  
ATOM   3295  CG2 THR D  45      26.984 -45.688 -24.812  1.00 82.50           C  
ATOM   3296  OG1 THR D  45      24.938 -45.000 -23.719  1.00 82.50           O  
ATOM   3297  N   GLN D  46      24.859 -41.969 -23.219  1.00 81.19           N  
ATOM   3298  CA  GLN D  46      24.000 -40.812 -23.312  1.00 81.19           C  
ATOM   3299  C   GLN D  46      23.453 -40.406 -21.938  1.00 81.19           C  
ATOM   3300  CB  GLN D  46      22.844 -41.062 -24.266  1.00 81.19           C  
ATOM   3301  O   GLN D  46      23.062 -41.281 -21.141  1.00 81.19           O  
ATOM   3302  CG  GLN D  46      22.109 -39.812 -24.719  1.00 81.19           C  
ATOM   3303  CD  GLN D  46      21.094 -40.062 -25.812  1.00 81.19           C  
ATOM   3304  NE2 GLN D  46      20.344 -39.031 -26.188  1.00 81.19           N  
ATOM   3305  OE1 GLN D  46      20.984 -41.188 -26.312  1.00 81.19           O  
ATOM   3306  N   VAL D  47      23.531 -39.125 -21.688  1.00 80.44           N  
ATOM   3307  CA  VAL D  47      23.016 -38.625 -20.422  1.00 80.44           C  
ATOM   3308  C   VAL D  47      22.094 -37.438 -20.672  1.00 80.44           C  
ATOM   3309  CB  VAL D  47      24.172 -38.219 -19.453  1.00 80.44           C  
ATOM   3310  O   VAL D  47      22.406 -36.312 -20.250  1.00 80.44           O  
ATOM   3311  CG1 VAL D  47      24.844 -39.469 -18.875  1.00 80.44           C  
ATOM   3312  CG2 VAL D  47      25.188 -37.344 -20.188  1.00 80.44           C  
ATOM   3313  N   ASN D  48      20.906 -37.688 -21.203  1.00 74.12           N  
ATOM   3314  CA  ASN D  48      19.969 -36.625 -21.531  1.00 74.12           C  
ATOM   3315  C   ASN D  48      19.438 -35.938 -20.281  1.00 74.12           C  
ATOM   3316  CB  ASN D  48      18.812 -37.156 -22.391  1.00 74.12           C  
ATOM   3317  O   ASN D  48      18.797 -36.562 -19.453  1.00 74.12           O  
ATOM   3318  CG  ASN D  48      19.219 -37.406 -23.828  1.00 74.12           C  
ATOM   3319  ND2 ASN D  48      18.406 -38.156 -24.547  1.00 74.12           N  
ATOM   3320  OD1 ASN D  48      20.250 -36.906 -24.297  1.00 74.12           O  
ATOM   3321  N   GLY D  49      19.797 -34.656 -20.172  1.00 71.81           N  
ATOM   3322  CA  GLY D  49      19.203 -33.812 -19.125  1.00 71.81           C  
ATOM   3323  C   GLY D  49      20.047 -33.812 -17.859  1.00 71.81           C  
ATOM   3324  O   GLY D  49      19.688 -33.094 -16.891  1.00 71.81           O  
ATOM   3325  N   LEU D  50      21.094 -34.531 -17.781  1.00 77.25           N  
ATOM   3326  CA  LEU D  50      21.953 -34.562 -16.594  1.00 77.25           C  
ATOM   3327  C   LEU D  50      22.797 -33.312 -16.500  1.00 77.25           C  
ATOM   3328  CB  LEU D  50      22.844 -35.812 -16.625  1.00 77.25           C  
ATOM   3329  O   LEU D  50      23.391 -32.875 -17.500  1.00 77.25           O  
ATOM   3330  CG  LEU D  50      23.422 -36.250 -15.273  1.00 77.25           C  
ATOM   3331  CD1 LEU D  50      22.359 -36.969 -14.445  1.00 77.25           C  
ATOM   3332  CD2 LEU D  50      24.625 -37.156 -15.484  1.00 77.25           C  
ATOM   3333  N   LYS D  51      22.828 -32.594 -15.453  1.00 77.69           N  
ATOM   3334  CA  LYS D  51      23.625 -31.391 -15.195  1.00 77.69           C  
ATOM   3335  C   LYS D  51      24.484 -31.562 -13.953  1.00 77.69           C  
ATOM   3336  CB  LYS D  51      22.719 -30.172 -15.031  1.00 77.69           C  
ATOM   3337  O   LYS D  51      24.266 -32.469 -13.156  1.00 77.69           O  
ATOM   3338  CG  LYS D  51      21.859 -29.875 -16.250  1.00 77.69           C  
ATOM   3339  CD  LYS D  51      20.938 -28.672 -16.016  1.00 77.69           C  
ATOM   3340  CE  LYS D  51      20.031 -28.422 -17.203  1.00 77.69           C  
ATOM   3341  NZ  LYS D  51      19.094 -27.281 -16.953  1.00 77.69           N  
ATOM   3342  N   ASN D  52      25.531 -30.688 -13.891  1.00 77.88           N  
ATOM   3343  CA  ASN D  52      26.344 -30.656 -12.688  1.00 77.88           C  
ATOM   3344  C   ASN D  52      25.516 -30.328 -11.453  1.00 77.88           C  
ATOM   3345  CB  ASN D  52      27.500 -29.656 -12.852  1.00 77.88           C  
ATOM   3346  O   ASN D  52      24.703 -29.391 -11.484  1.00 77.88           O  
ATOM   3347  CG  ASN D  52      28.547 -30.125 -13.836  1.00 77.88           C  
ATOM   3348  ND2 ASN D  52      29.484 -29.250 -14.164  1.00 77.88           N  
ATOM   3349  OD1 ASN D  52      28.516 -31.281 -14.297  1.00 77.88           O  
ATOM   3350  N   GLY D  53      25.688 -31.266 -10.453  1.00 77.38           N  
ATOM   3351  CA  GLY D  53      24.953 -31.047  -9.219  1.00 77.38           C  
ATOM   3352  C   GLY D  53      23.781 -31.984  -9.031  1.00 77.38           C  
ATOM   3353  O   GLY D  53      23.188 -32.062  -7.957  1.00 77.38           O  
ATOM   3354  N   ASN D  54      23.344 -32.688 -10.125  1.00 79.94           N  
ATOM   3355  CA  ASN D  54      22.266 -33.656 -10.000  1.00 79.94           C  
ATOM   3356  C   ASN D  54      22.641 -34.781  -9.016  1.00 79.94           C  
ATOM   3357  CB  ASN D  54      21.938 -34.281 -11.367  1.00 79.94           C  
ATOM   3358  O   ASN D  54      23.828 -35.000  -8.734  1.00 79.94           O  
ATOM   3359  CG  ASN D  54      21.062 -33.344 -12.203  1.00 79.94           C  
ATOM   3360  ND2 ASN D  54      20.453 -32.375 -11.562  1.00 79.94           N  
ATOM   3361  OD1 ASN D  54      20.938 -33.531 -13.422  1.00 79.94           O  
ATOM   3362  N   GLN D  55      21.609 -35.344  -8.547  1.00 83.31           N  
ATOM   3363  CA  GLN D  55      21.812 -36.312  -7.461  1.00 83.31           C  
ATOM   3364  C   GLN D  55      22.188 -37.688  -8.000  1.00 83.31           C  
ATOM   3365  CB  GLN D  55      20.562 -36.406  -6.590  1.00 83.31           C  
ATOM   3366  O   GLN D  55      21.875 -38.031  -9.148  1.00 83.31           O  
ATOM   3367  CG  GLN D  55      20.219 -35.125  -5.855  1.00 83.31           C  
ATOM   3368  CD  GLN D  55      18.969 -35.250  -5.000  1.00 83.31           C  
ATOM   3369  NE2 GLN D  55      18.719 -34.250  -4.168  1.00 83.31           N  
ATOM   3370  OE1 GLN D  55      18.250 -36.250  -5.082  1.00 83.31           O  
ATOM   3371  N   VAL D  56      22.984 -38.406  -7.215  1.00 88.50           N  
ATOM   3372  CA  VAL D  56      23.266 -39.844  -7.387  1.00 88.50           C  
ATOM   3373  C   VAL D  56      22.578 -40.625  -6.277  1.00 88.50           C  
ATOM   3374  CB  VAL D  56      24.781 -40.125  -7.387  1.00 88.50           C  
ATOM   3375  O   VAL D  56      22.812 -40.375  -5.094  1.00 88.50           O  
ATOM   3376  CG1 VAL D  56      25.047 -41.594  -7.617  1.00 88.50           C  
ATOM   3377  CG2 VAL D  56      25.484 -39.281  -8.453  1.00 88.50           C  
ATOM   3378  N   LYS D  57      21.766 -41.469  -6.719  1.00 88.69           N  
ATOM   3379  CA  LYS D  57      20.953 -42.188  -5.762  1.00 88.69           C  
ATOM   3380  C   LYS D  57      21.328 -43.688  -5.754  1.00 88.69           C  
ATOM   3381  CB  LYS D  57      19.453 -42.031  -6.078  1.00 88.69           C  
ATOM   3382  O   LYS D  57      21.547 -44.281  -6.812  1.00 88.69           O  
ATOM   3383  CG  LYS D  57      18.953 -40.594  -5.977  1.00 88.69           C  
ATOM   3384  CD  LYS D  57      17.453 -40.531  -6.168  1.00 88.69           C  
ATOM   3385  CE  LYS D  57      16.938 -39.094  -6.035  1.00 88.69           C  
ATOM   3386  NZ  LYS D  57      15.453 -39.031  -6.176  1.00 88.69           N  
ATOM   3387  N   PHE D  58      21.500 -44.219  -4.586  1.00 87.50           N  
ATOM   3388  CA  PHE D  58      21.672 -45.656  -4.371  1.00 87.50           C  
ATOM   3389  C   PHE D  58      20.359 -46.281  -3.893  1.00 87.50           C  
ATOM   3390  CB  PHE D  58      22.781 -45.938  -3.357  1.00 87.50           C  
ATOM   3391  O   PHE D  58      19.875 -45.969  -2.803  1.00 87.50           O  
ATOM   3392  CG  PHE D  58      23.125 -47.375  -3.201  1.00 87.50           C  
ATOM   3393  CD1 PHE D  58      22.547 -48.125  -2.184  1.00 87.50           C  
ATOM   3394  CD2 PHE D  58      24.016 -48.000  -4.070  1.00 87.50           C  
ATOM   3395  CE1 PHE D  58      22.859 -49.500  -2.037  1.00 87.50           C  
ATOM   3396  CE2 PHE D  58      24.328 -49.344  -3.932  1.00 87.50           C  
ATOM   3397  CZ  PHE D  58      23.750 -50.094  -2.912  1.00 87.50           C  
ATOM   3398  N   SER D  59      19.812 -47.188  -4.715  1.00 83.00           N  
ATOM   3399  CA  SER D  59      18.547 -47.844  -4.402  1.00 83.00           C  
ATOM   3400  C   SER D  59      17.469 -46.812  -4.070  1.00 83.00           C  
ATOM   3401  CB  SER D  59      18.703 -48.812  -3.232  1.00 83.00           C  
ATOM   3402  O   SER D  59      16.703 -46.969  -3.117  1.00 83.00           O  
ATOM   3403  OG  SER D  59      19.484 -49.938  -3.611  1.00 83.00           O  
ATOM   3404  N   GLY D  60      17.656 -45.625  -4.711  1.00 79.00           N  
ATOM   3405  CA  GLY D  60      16.641 -44.594  -4.559  1.00 79.00           C  
ATOM   3406  C   GLY D  60      16.984 -43.562  -3.508  1.00 79.00           C  
ATOM   3407  O   GLY D  60      16.266 -42.594  -3.334  1.00 79.00           O  
ATOM   3408  N   VAL D  61      17.969 -43.688  -2.750  1.00 81.88           N  
ATOM   3409  CA  VAL D  61      18.375 -42.781  -1.701  1.00 81.88           C  
ATOM   3410  C   VAL D  61      19.578 -41.938  -2.170  1.00 81.88           C  
ATOM   3411  CB  VAL D  61      18.719 -43.500  -0.387  1.00 81.88           C  
ATOM   3412  O   VAL D  61      20.547 -42.500  -2.684  1.00 81.88           O  
ATOM   3413  CG1 VAL D  61      19.156 -42.531   0.692  1.00 81.88           C  
ATOM   3414  CG2 VAL D  61      17.516 -44.344   0.087  1.00 81.88           C  
ATOM   3415  N   ALA D  62      19.453 -40.688  -1.961  1.00 85.25           N  
ATOM   3416  CA  ALA D  62      20.516 -39.781  -2.404  1.00 85.25           C  
ATOM   3417  C   ALA D  62      21.781 -39.969  -1.579  1.00 85.25           C  
ATOM   3418  CB  ALA D  62      20.031 -38.312  -2.316  1.00 85.25           C  
ATOM   3419  O   ALA D  62      21.750 -39.844  -0.351  1.00 85.25           O  
ATOM   3420  N   ILE D  63      22.891 -40.312  -2.236  1.00 84.06           N  
ATOM   3421  CA  ILE D  63      24.141 -40.562  -1.535  1.00 84.06           C  
ATOM   3422  C   ILE D  63      25.219 -39.625  -2.045  1.00 84.06           C  
ATOM   3423  CB  ILE D  63      24.594 -42.031  -1.704  1.00 84.06           C  
ATOM   3424  O   ILE D  63      26.359 -39.625  -1.554  1.00 84.06           O  
ATOM   3425  CG1 ILE D  63      24.719 -42.375  -3.191  1.00 84.06           C  
ATOM   3426  CG2 ILE D  63      23.609 -42.969  -0.996  1.00 84.06           C  
ATOM   3427  CD1 ILE D  63      25.641 -43.562  -3.473  1.00 84.06           C  
ATOM   3428  N   GLY D  64      24.891 -38.844  -3.160  1.00 84.31           N  
ATOM   3429  CA  GLY D  64      25.906 -37.969  -3.709  1.00 84.31           C  
ATOM   3430  C   GLY D  64      25.391 -37.094  -4.855  1.00 84.31           C  
ATOM   3431  O   GLY D  64      24.188 -36.938  -5.020  1.00 84.31           O  
ATOM   3432  N   THR D  65      26.438 -36.438  -5.512  1.00 88.12           N  
ATOM   3433  CA  THR D  65      26.078 -35.531  -6.602  1.00 88.12           C  
ATOM   3434  C   THR D  65      27.078 -35.688  -7.758  1.00 88.12           C  
ATOM   3435  CB  THR D  65      26.047 -34.062  -6.129  1.00 88.12           C  
ATOM   3436  O   THR D  65      28.172 -36.219  -7.582  1.00 88.12           O  
ATOM   3437  CG2 THR D  65      25.016 -33.875  -5.023  1.00 88.12           C  
ATOM   3438  OG1 THR D  65      27.344 -33.719  -5.629  1.00 88.12           O  
ATOM   3439  N   VAL D  66      26.562 -35.312  -8.922  1.00 87.94           N  
ATOM   3440  CA  VAL D  66      27.406 -35.250 -10.109  1.00 87.94           C  
ATOM   3441  C   VAL D  66      28.312 -34.031 -10.047  1.00 87.94           C  
ATOM   3442  CB  VAL D  66      26.578 -35.219 -11.406  1.00 87.94           C  
ATOM   3443  O   VAL D  66      27.828 -32.906  -9.883  1.00 87.94           O  
ATOM   3444  CG1 VAL D  66      27.484 -35.125 -12.633  1.00 87.94           C  
ATOM   3445  CG2 VAL D  66      25.703 -36.500 -11.500  1.00 87.94           C  
ATOM   3446  N   SER D  67      29.625 -34.188 -10.086  1.00 86.00           N  
ATOM   3447  CA  SER D  67      30.594 -33.094  -9.961  1.00 86.00           C  
ATOM   3448  C   SER D  67      30.953 -32.531 -11.320  1.00 86.00           C  
ATOM   3449  CB  SER D  67      31.859 -33.562  -9.250  1.00 86.00           C  
ATOM   3450  O   SER D  67      31.109 -31.297 -11.461  1.00 86.00           O  
ATOM   3451  OG  SER D  67      32.469 -34.625  -9.977  1.00 86.00           O  
ATOM   3452  N   ASP D  68      31.125 -33.406 -12.305  1.00 89.19           N  
ATOM   3453  CA  ASP D  68      31.547 -32.906 -13.617  1.00 89.19           C  
ATOM   3454  C   ASP D  68      31.125 -33.906 -14.719  1.00 89.19           C  
ATOM   3455  CB  ASP D  68      33.062 -32.719 -13.656  1.00 89.19           C  
ATOM   3456  O   ASP D  68      31.078 -35.094 -14.492  1.00 89.19           O  
ATOM   3457  CG  ASP D  68      33.500 -31.750 -14.758  1.00 89.19           C  
ATOM   3458  OD1 ASP D  68      32.656 -30.984 -15.266  1.00 89.19           O  
ATOM   3459  OD2 ASP D  68      34.688 -31.766 -15.109  1.00 89.19           O  
ATOM   3460  N   ILE D  69      30.828 -33.219 -15.820  1.00 87.88           N  
ATOM   3461  CA  ILE D  69      30.453 -34.000 -17.000  1.00 87.88           C  
ATOM   3462  C   ILE D  69      31.391 -33.625 -18.156  1.00 87.88           C  
ATOM   3463  CB  ILE D  69      28.984 -33.750 -17.406  1.00 87.88           C  
ATOM   3464  O   ILE D  69      31.438 -32.469 -18.594  1.00 87.88           O  
ATOM   3465  CG1 ILE D  69      28.062 -34.031 -16.203  1.00 87.88           C  
ATOM   3466  CG2 ILE D  69      28.594 -34.656 -18.594  1.00 87.88           C  
ATOM   3467  CD1 ILE D  69      26.609 -33.625 -16.453  1.00 87.88           C  
ATOM   3468  N   GLU D  70      32.156 -34.594 -18.656  1.00 88.31           N  
ATOM   3469  CA  GLU D  70      33.062 -34.375 -19.766  1.00 88.31           C  
ATOM   3470  C   GLU D  70      32.625 -35.156 -21.016  1.00 88.31           C  
ATOM   3471  CB  GLU D  70      34.500 -34.844 -19.375  1.00 88.31           C  
ATOM   3472  O   GLU D  70      32.281 -36.344 -20.938  1.00 88.31           O  
ATOM   3473  CG  GLU D  70      35.594 -34.188 -20.219  1.00 88.31           C  
ATOM   3474  CD  GLU D  70      36.969 -34.594 -19.797  1.00 88.31           C  
ATOM   3475  OE1 GLU D  70      37.969 -34.188 -20.438  1.00 88.31           O  
ATOM   3476  OE2 GLU D  70      37.094 -35.344 -18.797  1.00 88.31           O  
ATOM   3477  N   ILE D  71      32.625 -34.406 -22.078  1.00 86.38           N  
ATOM   3478  CA  ILE D  71      32.188 -34.969 -23.344  1.00 86.38           C  
ATOM   3479  C   ILE D  71      33.375 -35.656 -24.031  1.00 86.38           C  
ATOM   3480  CB  ILE D  71      31.547 -33.906 -24.266  1.00 86.38           C  
ATOM   3481  O   ILE D  71      34.469 -35.062 -24.094  1.00 86.38           O  
ATOM   3482  CG1 ILE D  71      30.406 -33.188 -23.531  1.00 86.38           C  
ATOM   3483  CG2 ILE D  71      31.062 -34.562 -25.562  1.00 86.38           C  
ATOM   3484  CD1 ILE D  71      29.969 -31.906 -24.219  1.00 86.38           C  
ATOM   3485  N   THR D  72      33.188 -36.906 -24.469  1.00 84.31           N  
ATOM   3486  CA  THR D  72      34.125 -37.656 -25.297  1.00 84.31           C  
ATOM   3487  C   THR D  72      33.500 -38.031 -26.625  1.00 84.31           C  
ATOM   3488  CB  THR D  72      34.625 -38.906 -24.562  1.00 84.31           C  
ATOM   3489  O   THR D  72      32.281 -37.938 -26.812  1.00 84.31           O  
ATOM   3490  CG2 THR D  72      35.156 -38.594 -23.172  1.00 84.31           C  
ATOM   3491  OG1 THR D  72      33.500 -39.844 -24.438  1.00 84.31           O  
ATOM   3492  N   PRO D  73      34.281 -38.250 -27.609  1.00 80.25           N  
ATOM   3493  CA  PRO D  73      33.750 -38.594 -28.938  1.00 80.25           C  
ATOM   3494  C   PRO D  73      32.875 -39.844 -28.906  1.00 80.25           C  
ATOM   3495  CB  PRO D  73      35.031 -38.844 -29.766  1.00 80.25           C  
ATOM   3496  O   PRO D  73      32.031 -40.031 -29.766  1.00 80.25           O  
ATOM   3497  CG  PRO D  73      36.125 -38.281 -28.938  1.00 80.25           C  
ATOM   3498  CD  PRO D  73      35.656 -38.125 -27.531  1.00 80.25           C  
ATOM   3499  N   ARG D  74      33.000 -40.688 -27.891  1.00 80.06           N  
ATOM   3500  CA  ARG D  74      32.250 -41.969 -27.859  1.00 80.06           C  
ATOM   3501  C   ARG D  74      31.125 -41.906 -26.828  1.00 80.06           C  
ATOM   3502  CB  ARG D  74      33.188 -43.125 -27.531  1.00 80.06           C  
ATOM   3503  O   ARG D  74      30.297 -42.812 -26.766  1.00 80.06           O  
ATOM   3504  CG  ARG D  74      34.188 -43.438 -28.641  1.00 80.06           C  
ATOM   3505  CD  ARG D  74      34.812 -44.812 -28.453  1.00 80.06           C  
ATOM   3506  NE  ARG D  74      35.875 -45.031 -29.453  1.00 80.06           N  
ATOM   3507  NH1 ARG D  74      36.469 -47.125 -28.609  1.00 80.06           N  
ATOM   3508  NH2 ARG D  74      37.562 -46.250 -30.438  1.00 80.06           N  
ATOM   3509  CZ  ARG D  74      36.625 -46.125 -29.500  1.00 80.06           C  
ATOM   3510  N   GLY D  75      31.094 -40.875 -26.172  1.00 81.75           N  
ATOM   3511  CA  GLY D  75      30.078 -40.719 -25.156  1.00 81.75           C  
ATOM   3512  C   GLY D  75      30.375 -39.625 -24.156  1.00 81.75           C  
ATOM   3513  O   GLY D  75      30.797 -38.531 -24.531  1.00 81.75           O  
ATOM   3514  N   VAL D  76      29.953 -39.906 -22.828  1.00 88.06           N  
ATOM   3515  CA  VAL D  76      30.109 -38.906 -21.797  1.00 88.06           C  
ATOM   3516  C   VAL D  76      30.672 -39.531 -20.531  1.00 88.06           C  
ATOM   3517  CB  VAL D  76      28.766 -38.188 -21.484  1.00 88.06           C  
ATOM   3518  O   VAL D  76      30.266 -40.656 -20.156  1.00 88.06           O  
ATOM   3519  CG1 VAL D  76      28.969 -37.062 -20.500  1.00 88.06           C  
ATOM   3520  CG2 VAL D  76      28.125 -37.688 -22.766  1.00 88.06           C  
ATOM   3521  N   VAL D  77      31.609 -38.906 -19.984  1.00 90.81           N  
ATOM   3522  CA  VAL D  77      32.188 -39.344 -18.719  1.00 90.81           C  
ATOM   3523  C   VAL D  77      31.656 -38.469 -17.594  1.00 90.81           C  
ATOM   3524  CB  VAL D  77      33.750 -39.281 -18.766  1.00 90.81           C  
ATOM   3525  O   VAL D  77      31.859 -37.250 -17.578  1.00 90.81           O  
ATOM   3526  CG1 VAL D  77      34.344 -39.656 -17.422  1.00 90.81           C  
ATOM   3527  CG2 VAL D  77      34.281 -40.188 -19.875  1.00 90.81           C  
ATOM   3528  N   VAL D  78      31.000 -39.094 -16.656  1.00 92.25           N  
ATOM   3529  CA  VAL D  78      30.375 -38.406 -15.539  1.00 92.25           C  
ATOM   3530  C   VAL D  78      31.172 -38.625 -14.258  1.00 92.25           C  
ATOM   3531  CB  VAL D  78      28.906 -38.875 -15.344  1.00 92.25           C  
ATOM   3532  O   VAL D  78      31.391 -39.781 -13.852  1.00 92.25           O  
ATOM   3533  CG1 VAL D  78      28.250 -38.094 -14.203  1.00 92.25           C  
ATOM   3534  CG2 VAL D  78      28.125 -38.688 -16.641  1.00 92.25           C  
ATOM   3535  N   LYS D  79      31.656 -37.656 -13.688  1.00 93.00           N  
ATOM   3536  CA  LYS D  79      32.312 -37.719 -12.391  1.00 93.00           C  
ATOM   3537  C   LYS D  79      31.328 -37.531 -11.250  1.00 93.00           C  
ATOM   3538  CB  LYS D  79      33.438 -36.656 -12.297  1.00 93.00           C  
ATOM   3539  O   LYS D  79      30.594 -36.531 -11.219  1.00 93.00           O  
ATOM   3540  CG  LYS D  79      34.656 -36.969 -13.148  1.00 93.00           C  
ATOM   3541  CD  LYS D  79      35.750 -35.938 -12.945  1.00 93.00           C  
ATOM   3542  CE  LYS D  79      36.906 -36.156 -13.898  1.00 93.00           C  
ATOM   3543  NZ  LYS D  79      38.000 -35.188 -13.680  1.00 93.00           N  
ATOM   3544  N   MET D  80      31.312 -38.438 -10.375  1.00 92.62           N  
ATOM   3545  CA  MET D  80      30.359 -38.438  -9.266  1.00 92.62           C  
ATOM   3546  C   MET D  80      31.078 -38.406  -7.926  1.00 92.62           C  
ATOM   3547  CB  MET D  80      29.438 -39.656  -9.344  1.00 92.62           C  
ATOM   3548  O   MET D  80      32.094 -39.094  -7.742  1.00 92.62           O  
ATOM   3549  CG  MET D  80      28.703 -39.781 -10.672  1.00 92.62           C  
ATOM   3550  SD  MET D  80      27.922 -41.438 -10.867  1.00 92.62           S  
ATOM   3551  CE  MET D  80      29.312 -42.375 -11.547  1.00 92.62           C  
ATOM   3552  N   LYS D  81      30.609 -37.625  -7.055  1.00 91.12           N  
ATOM   3553  CA  LYS D  81      31.062 -37.594  -5.668  1.00 91.12           C  
ATOM   3554  C   LYS D  81      30.062 -38.281  -4.738  1.00 91.12           C  
ATOM   3555  CB  LYS D  81      31.297 -36.156  -5.223  1.00 91.12           C  
ATOM   3556  O   LYS D  81      28.938 -37.781  -4.562  1.00 91.12           O  
ATOM   3557  CG  LYS D  81      32.531 -35.500  -5.824  1.00 91.12           C  
ATOM   3558  CD  LYS D  81      32.750 -34.094  -5.293  1.00 91.12           C  
ATOM   3559  CE  LYS D  81      34.031 -33.469  -5.871  1.00 91.12           C  
ATOM   3560  NZ  LYS D  81      34.188 -32.062  -5.410  1.00 91.12           N  
ATOM   3561  N   LEU D  82      30.422 -39.312  -4.129  1.00 89.75           N  
ATOM   3562  CA  LEU D  82      29.547 -40.156  -3.316  1.00 89.75           C  
ATOM   3563  C   LEU D  82      30.000 -40.188  -1.864  1.00 89.75           C  
ATOM   3564  CB  LEU D  82      29.484 -41.562  -3.875  1.00 89.75           C  
ATOM   3565  O   LEU D  82      31.172 -39.906  -1.573  1.00 89.75           O  
ATOM   3566  CG  LEU D  82      29.203 -41.688  -5.375  1.00 89.75           C  
ATOM   3567  CD1 LEU D  82      29.359 -43.156  -5.816  1.00 89.75           C  
ATOM   3568  CD2 LEU D  82      27.812 -41.188  -5.703  1.00 89.75           C  
ATOM   3569  N   ASP D  83      29.062 -40.562  -0.959  1.00 87.69           N  
ATOM   3570  CA  ASP D  83      29.359 -40.719   0.459  1.00 87.69           C  
ATOM   3571  C   ASP D  83      30.266 -41.938   0.689  1.00 87.69           C  
ATOM   3572  CB  ASP D  83      28.078 -40.875   1.269  1.00 87.69           C  
ATOM   3573  O   ASP D  83      29.953 -43.031   0.259  1.00 87.69           O  
ATOM   3574  CG  ASP D  83      28.297 -40.750   2.766  1.00 87.69           C  
ATOM   3575  OD1 ASP D  83      29.469 -40.719   3.209  1.00 87.69           O  
ATOM   3576  OD2 ASP D  83      27.297 -40.688   3.510  1.00 87.69           O  
ATOM   3577  N   GLU D  84      31.344 -41.750   1.366  1.00 83.88           N  
ATOM   3578  CA  GLU D  84      32.344 -42.781   1.591  1.00 83.88           C  
ATOM   3579  C   GLU D  84      31.797 -43.906   2.449  1.00 83.88           C  
ATOM   3580  CB  GLU D  84      33.594 -42.188   2.250  1.00 83.88           C  
ATOM   3581  O   GLU D  84      32.250 -45.031   2.352  1.00 83.88           O  
ATOM   3582  CG  GLU D  84      34.875 -43.000   2.021  1.00 83.88           C  
ATOM   3583  CD  GLU D  84      36.094 -42.344   2.621  1.00 83.88           C  
ATOM   3584  OE1 GLU D  84      37.188 -42.938   2.531  1.00 83.88           O  
ATOM   3585  OE2 GLU D  84      35.969 -41.250   3.188  1.00 83.88           O  
ATOM   3586  N   LYS D  85      30.828 -43.625   3.223  1.00 82.56           N  
ATOM   3587  CA  LYS D  85      30.297 -44.625   4.137  1.00 82.56           C  
ATOM   3588  C   LYS D  85      29.391 -45.625   3.406  1.00 82.56           C  
ATOM   3589  CB  LYS D  85      29.531 -43.969   5.281  1.00 82.56           C  
ATOM   3590  O   LYS D  85      29.078 -46.688   3.936  1.00 82.56           O  
ATOM   3591  CG  LYS D  85      30.422 -43.281   6.312  1.00 82.56           C  
ATOM   3592  CD  LYS D  85      29.609 -42.750   7.484  1.00 82.56           C  
ATOM   3593  CE  LYS D  85      30.500 -42.031   8.500  1.00 82.56           C  
ATOM   3594  NZ  LYS D  85      29.703 -41.500   9.641  1.00 82.56           N  
ATOM   3595  N   THR D  86      29.109 -45.281   2.199  1.00 85.31           N  
ATOM   3596  CA  THR D  86      28.234 -46.156   1.445  1.00 85.31           C  
ATOM   3597  C   THR D  86      29.047 -47.250   0.734  1.00 85.31           C  
ATOM   3598  CB  THR D  86      27.391 -45.375   0.416  1.00 85.31           C  
ATOM   3599  O   THR D  86      29.969 -46.938  -0.023  1.00 85.31           O  
ATOM   3600  CG2 THR D  86      26.250 -46.250  -0.116  1.00 85.31           C  
ATOM   3601  OG1 THR D  86      26.844 -44.219   1.036  1.00 85.31           O  
ATOM   3602  N   GLN D  87      28.750 -48.500   1.063  1.00 86.69           N  
ATOM   3603  CA  GLN D  87      29.422 -49.625   0.424  1.00 86.69           C  
ATOM   3604  C   GLN D  87      28.688 -50.031  -0.846  1.00 86.69           C  
ATOM   3605  CB  GLN D  87      29.516 -50.812   1.390  1.00 86.69           C  
ATOM   3606  O   GLN D  87      27.672 -50.750  -0.779  1.00 86.69           O  
ATOM   3607  CG  GLN D  87      30.312 -50.500   2.652  1.00 86.69           C  
ATOM   3608  CD  GLN D  87      30.391 -51.688   3.596  1.00 86.69           C  
ATOM   3609  NE2 GLN D  87      31.250 -51.562   4.609  1.00 86.69           N  
ATOM   3610  OE1 GLN D  87      29.703 -52.688   3.418  1.00 86.69           O  
ATOM   3611  N   ILE D  88      29.234 -49.719  -1.941  1.00 90.50           N  
ATOM   3612  CA  ILE D  88      28.641 -50.031  -3.236  1.00 90.50           C  
ATOM   3613  C   ILE D  88      29.344 -51.250  -3.846  1.00 90.50           C  
ATOM   3614  CB  ILE D  88      28.703 -48.844  -4.199  1.00 90.50           C  
ATOM   3615  O   ILE D  88      30.547 -51.188  -4.133  1.00 90.50           O  
ATOM   3616  CG1 ILE D  88      28.078 -47.594  -3.553  1.00 90.50           C  
ATOM   3617  CG2 ILE D  88      28.016 -49.156  -5.527  1.00 90.50           C  
ATOM   3618  CD1 ILE D  88      28.391 -46.281  -4.277  1.00 90.50           C  
ATOM   3619  N   PRO D  89      28.656 -52.250  -4.156  1.00 90.25           N  
ATOM   3620  CA  PRO D  89      29.250 -53.406  -4.805  1.00 90.25           C  
ATOM   3621  C   PRO D  89      29.828 -53.094  -6.184  1.00 90.25           C  
ATOM   3622  CB  PRO D  89      28.094 -54.375  -4.918  1.00 90.25           C  
ATOM   3623  O   PRO D  89      29.281 -52.250  -6.910  1.00 90.25           O  
ATOM   3624  CG  PRO D  89      27.078 -53.875  -3.941  1.00 90.25           C  
ATOM   3625  CD  PRO D  89      27.250 -52.406  -3.783  1.00 90.25           C  
ATOM   3626  N   SER D  90      30.828 -53.812  -6.492  1.00 89.62           N  
ATOM   3627  CA  SER D  90      31.578 -53.531  -7.719  1.00 89.62           C  
ATOM   3628  C   SER D  90      30.750 -53.875  -8.953  1.00 89.62           C  
ATOM   3629  CB  SER D  90      32.875 -54.344  -7.738  1.00 89.62           C  
ATOM   3630  O   SER D  90      30.969 -53.312 -10.023  1.00 89.62           O  
ATOM   3631  OG  SER D  90      32.656 -55.719  -7.680  1.00 89.62           O  
ATOM   3632  N   ASP D  91      29.750 -54.781  -8.867  1.00 86.94           N  
ATOM   3633  CA  ASP D  91      28.938 -55.156 -10.008  1.00 86.94           C  
ATOM   3634  C   ASP D  91      27.625 -54.375 -10.031  1.00 86.94           C  
ATOM   3635  CB  ASP D  91      28.656 -56.688  -9.984  1.00 86.94           C  
ATOM   3636  O   ASP D  91      26.641 -54.812 -10.648  1.00 86.94           O  
ATOM   3637  CG  ASP D  91      27.953 -57.125  -8.719  1.00 86.94           C  
ATOM   3638  OD1 ASP D  91      28.016 -56.406  -7.695  1.00 86.94           O  
ATOM   3639  OD2 ASP D  91      27.328 -58.219  -8.734  1.00 86.94           O  
ATOM   3640  N   SER D  92      27.656 -53.281  -9.352  1.00 89.25           N  
ATOM   3641  CA  SER D  92      26.453 -52.469  -9.336  1.00 89.25           C  
ATOM   3642  C   SER D  92      26.203 -51.812 -10.688  1.00 89.25           C  
ATOM   3643  CB  SER D  92      26.531 -51.406  -8.242  1.00 89.25           C  
ATOM   3644  O   SER D  92      27.156 -51.562 -11.438  1.00 89.25           O  
ATOM   3645  OG  SER D  92      26.672 -52.000  -6.965  1.00 89.25           O  
ATOM   3646  N   MET D  93      24.953 -51.656 -10.977  1.00 90.06           N  
ATOM   3647  CA  MET D  93      24.578 -51.062 -12.258  1.00 90.06           C  
ATOM   3648  C   MET D  93      24.250 -49.594 -12.109  1.00 90.06           C  
ATOM   3649  CB  MET D  93      23.391 -51.812 -12.859  1.00 90.06           C  
ATOM   3650  O   MET D  93      23.406 -49.219 -11.289  1.00 90.06           O  
ATOM   3651  CG  MET D  93      23.219 -51.594 -14.352  1.00 90.06           C  
ATOM   3652  SD  MET D  93      21.750 -52.469 -15.031  1.00 90.06           S  
ATOM   3653  CE  MET D  93      22.312 -54.188 -14.852  1.00 90.06           C  
ATOM   3654  N   PHE D  94      24.906 -48.781 -12.930  1.00 90.38           N  
ATOM   3655  CA  PHE D  94      24.672 -47.344 -12.969  1.00 90.38           C  
ATOM   3656  C   PHE D  94      23.781 -46.969 -14.156  1.00 90.38           C  
ATOM   3657  CB  PHE D  94      26.000 -46.594 -13.039  1.00 90.38           C  
ATOM   3658  O   PHE D  94      24.156 -47.219 -15.305  1.00 90.38           O  
ATOM   3659  CG  PHE D  94      26.828 -46.719 -11.797  1.00 90.38           C  
ATOM   3660  CD1 PHE D  94      27.094 -45.594 -11.008  1.00 90.38           C  
ATOM   3661  CD2 PHE D  94      27.344 -47.938 -11.406  1.00 90.38           C  
ATOM   3662  CE1 PHE D  94      27.875 -45.688  -9.859  1.00 90.38           C  
ATOM   3663  CE2 PHE D  94      28.125 -48.062 -10.258  1.00 90.38           C  
ATOM   3664  CZ  PHE D  94      28.391 -46.938  -9.484  1.00 90.38           C  
ATOM   3665  N   SER D  95      22.641 -46.438 -13.883  1.00 89.12           N  
ATOM   3666  CA  SER D  95      21.703 -46.031 -14.930  1.00 89.12           C  
ATOM   3667  C   SER D  95      21.172 -44.625 -14.695  1.00 89.12           C  
ATOM   3668  CB  SER D  95      20.531 -47.031 -15.008  1.00 89.12           C  
ATOM   3669  O   SER D  95      21.328 -44.062 -13.609  1.00 89.12           O  
ATOM   3670  OG  SER D  95      19.781 -47.000 -13.805  1.00 89.12           O  
ATOM   3671  N   LEU D  96      20.656 -44.000 -15.773  1.00 84.38           N  
ATOM   3672  CA  LEU D  96      20.047 -42.688 -15.695  1.00 84.38           C  
ATOM   3673  C   LEU D  96      18.562 -42.781 -15.336  1.00 84.38           C  
ATOM   3674  CB  LEU D  96      20.219 -41.938 -17.016  1.00 84.38           C  
ATOM   3675  O   LEU D  96      17.828 -43.531 -15.984  1.00 84.38           O  
ATOM   3676  CG  LEU D  96      20.297 -40.406 -16.938  1.00 84.38           C  
ATOM   3677  CD1 LEU D  96      21.750 -39.969 -16.797  1.00 84.38           C  
ATOM   3678  CD2 LEU D  96      19.656 -39.781 -18.172  1.00 84.38           C  
ATOM   3679  N   GLY D  97      18.172 -42.250 -14.211  1.00 75.88           N  
ATOM   3680  CA  GLY D  97      16.781 -42.250 -13.789  1.00 75.88           C  
ATOM   3681  C   GLY D  97      16.172 -40.844 -13.852  1.00 75.88           C  
ATOM   3682  O   GLY D  97      16.859 -39.875 -14.094  1.00 75.88           O  
ATOM   3683  N   SER D  98      14.914 -40.750 -13.883  1.00 68.94           N  
ATOM   3684  CA  SER D  98      14.164 -39.500 -13.891  1.00 68.94           C  
ATOM   3685  C   SER D  98      13.133 -39.469 -12.766  1.00 68.94           C  
ATOM   3686  CB  SER D  98      13.469 -39.281 -15.234  1.00 68.94           C  
ATOM   3687  O   SER D  98      12.461 -40.469 -12.516  1.00 68.94           O  
ATOM   3688  OG  SER D  98      12.062 -39.188 -15.070  1.00 68.94           O  
ATOM   3689  N   ASP D  99      13.305 -38.375 -11.883  1.00 58.75           N  
ATOM   3690  CA  ASP D  99      12.289 -38.188 -10.844  1.00 58.75           C  
ATOM   3691  C   ASP D  99      11.031 -37.531 -11.414  1.00 58.75           C  
ATOM   3692  CB  ASP D  99      12.844 -37.344  -9.695  1.00 58.75           C  
ATOM   3693  O   ASP D  99      11.055 -36.375 -11.805  1.00 58.75           O  
ATOM   3694  CG  ASP D  99      13.312 -38.188  -8.516  1.00 58.75           C  
ATOM   3695  OD1 ASP D  99      12.906 -39.344  -8.406  1.00 58.75           O  
ATOM   3696  OD2 ASP D  99      14.086 -37.656  -7.684  1.00 58.75           O  
ATOM   3697  N   GLY D 100       9.898 -38.219 -11.461  1.00 54.78           N  
ATOM   3698  CA  GLY D 100       8.586 -37.688 -11.805  1.00 54.78           C  
ATOM   3699  C   GLY D 100       8.516 -37.125 -13.219  1.00 54.78           C  
ATOM   3700  O   GLY D 100       9.336 -37.469 -14.070  1.00 54.78           O  
ATOM   3701  N   PHE D 101       7.469 -36.469 -13.578  1.00 49.06           N  
ATOM   3702  CA  PHE D 101       7.160 -35.969 -14.906  1.00 49.06           C  
ATOM   3703  C   PHE D 101       8.047 -34.750 -15.242  1.00 49.06           C  
ATOM   3704  CB  PHE D 101       5.684 -35.562 -14.992  1.00 49.06           C  
ATOM   3705  O   PHE D 101       8.477 -34.594 -16.391  1.00 49.06           O  
ATOM   3706  CG  PHE D 101       5.227 -35.219 -16.391  1.00 49.06           C  
ATOM   3707  CD1 PHE D 101       5.141 -33.906 -16.812  1.00 49.06           C  
ATOM   3708  CD2 PHE D 101       4.887 -36.250 -17.281  1.00 49.06           C  
ATOM   3709  CE1 PHE D 101       4.719 -33.594 -18.109  1.00 49.06           C  
ATOM   3710  CE2 PHE D 101       4.465 -35.938 -18.578  1.00 49.06           C  
ATOM   3711  CZ  PHE D 101       4.379 -34.625 -18.984  1.00 49.06           C  
ATOM   3712  N   LEU D 102       8.359 -33.812 -14.281  1.00 48.31           N  
ATOM   3713  CA  LEU D 102       9.133 -32.594 -14.492  1.00 48.31           C  
ATOM   3714  C   LEU D 102      10.578 -32.781 -14.047  1.00 48.31           C  
ATOM   3715  CB  LEU D 102       8.508 -31.422 -13.742  1.00 48.31           C  
ATOM   3716  O   LEU D 102      11.359 -31.828 -14.023  1.00 48.31           O  
ATOM   3717  CG  LEU D 102       7.250 -30.812 -14.359  1.00 48.31           C  
ATOM   3718  CD1 LEU D 102       6.301 -30.312 -13.266  1.00 48.31           C  
ATOM   3719  CD2 LEU D 102       7.617 -29.672 -15.305  1.00 48.31           C  
ATOM   3720  N   GLY D 103      10.883 -34.094 -13.602  1.00 53.72           N  
ATOM   3721  CA  GLY D 103      11.914 -34.281 -12.586  1.00 53.72           C  
ATOM   3722  C   GLY D 103      13.320 -34.250 -13.156  1.00 53.72           C  
ATOM   3723  O   GLY D 103      13.508 -34.438 -14.359  1.00 53.72           O  
ATOM   3724  N   ASP D 104      14.227 -33.781 -12.406  1.00 58.50           N  
ATOM   3725  CA  ASP D 104      15.688 -33.781 -12.469  1.00 58.50           C  
ATOM   3726  C   ASP D 104      16.234 -35.188 -12.719  1.00 58.50           C  
ATOM   3727  CB  ASP D 104      16.281 -33.219 -11.180  1.00 58.50           C  
ATOM   3728  O   ASP D 104      15.703 -36.188 -12.195  1.00 58.50           O  
ATOM   3729  CG  ASP D 104      16.312 -31.703 -11.156  1.00 58.50           C  
ATOM   3730  OD1 ASP D 104      16.047 -31.078 -12.211  1.00 58.50           O  
ATOM   3731  OD2 ASP D 104      16.594 -31.125 -10.086  1.00 58.50           O  
ATOM   3732  N   LYS D 105      16.953 -35.250 -13.773  1.00 71.38           N  
ATOM   3733  CA  LYS D 105      17.672 -36.469 -14.039  1.00 71.38           C  
ATOM   3734  C   LYS D 105      18.703 -36.750 -12.953  1.00 71.38           C  
ATOM   3735  CB  LYS D 105      18.359 -36.406 -15.406  1.00 71.38           C  
ATOM   3736  O   LYS D 105      19.250 -35.812 -12.352  1.00 71.38           O  
ATOM   3737  CG  LYS D 105      17.406 -36.188 -16.578  1.00 71.38           C  
ATOM   3738  CD  LYS D 105      16.906 -37.531 -17.125  1.00 71.38           C  
ATOM   3739  CE  LYS D 105      16.016 -37.312 -18.344  1.00 71.38           C  
ATOM   3740  NZ  LYS D 105      15.422 -38.594 -18.828  1.00 71.38           N  
ATOM   3741  N   PHE D 106      18.688 -38.000 -12.539  1.00 82.81           N  
ATOM   3742  CA  PHE D 106      19.688 -38.438 -11.570  1.00 82.81           C  
ATOM   3743  C   PHE D 106      20.312 -39.750 -11.977  1.00 82.81           C  
ATOM   3744  CB  PHE D 106      19.078 -38.531 -10.172  1.00 82.81           C  
ATOM   3745  O   PHE D 106      19.828 -40.438 -12.898  1.00 82.81           O  
ATOM   3746  CG  PHE D 106      17.938 -39.531 -10.086  1.00 82.81           C  
ATOM   3747  CD1 PHE D 106      16.641 -39.094 -10.344  1.00 82.81           C  
ATOM   3748  CD2 PHE D 106      18.156 -40.844  -9.750  1.00 82.81           C  
ATOM   3749  CE1 PHE D 106      15.570 -40.000 -10.266  1.00 82.81           C  
ATOM   3750  CE2 PHE D 106      17.109 -41.750  -9.664  1.00 82.81           C  
ATOM   3751  CZ  PHE D 106      15.812 -41.344  -9.930  1.00 82.81           C  
ATOM   3752  N   ILE D 107      21.422 -40.062 -11.414  1.00 87.81           N  
ATOM   3753  CA  ILE D 107      22.062 -41.375 -11.617  1.00 87.81           C  
ATOM   3754  C   ILE D 107      21.578 -42.344 -10.562  1.00 87.81           C  
ATOM   3755  CB  ILE D 107      23.594 -41.250 -11.586  1.00 87.81           C  
ATOM   3756  O   ILE D 107      21.672 -42.094  -9.359  1.00 87.81           O  
ATOM   3757  CG1 ILE D 107      24.094 -40.312 -12.695  1.00 87.81           C  
ATOM   3758  CG2 ILE D 107      24.250 -42.625 -11.703  1.00 87.81           C  
ATOM   3759  CD1 ILE D 107      25.312 -40.812 -13.445  1.00 87.81           C  
ATOM   3760  N   GLN D 108      21.062 -43.375 -11.062  1.00 89.06           N  
ATOM   3761  CA  GLN D 108      20.578 -44.406 -10.180  1.00 89.06           C  
ATOM   3762  C   GLN D 108      21.578 -45.562 -10.117  1.00 89.06           C  
ATOM   3763  CB  GLN D 108      19.219 -44.938 -10.641  1.00 89.06           C  
ATOM   3764  O   GLN D 108      21.984 -46.125 -11.148  1.00 89.06           O  
ATOM   3765  CG  GLN D 108      18.656 -46.062  -9.781  1.00 89.06           C  
ATOM   3766  CD  GLN D 108      17.203 -46.375 -10.086  1.00 89.06           C  
ATOM   3767  NE2 GLN D 108      16.625 -47.281  -9.320  1.00 89.06           N  
ATOM   3768  OE1 GLN D 108      16.609 -45.781 -11.008  1.00 89.06           O  
ATOM   3769  N   ILE D 109      21.969 -46.000  -8.875  1.00 88.88           N  
ATOM   3770  CA  ILE D 109      22.828 -47.156  -8.641  1.00 88.88           C  
ATOM   3771  C   ILE D 109      21.984 -48.312  -8.109  1.00 88.88           C  
ATOM   3772  CB  ILE D 109      23.969 -46.812  -7.652  1.00 88.88           C  
ATOM   3773  O   ILE D 109      21.438 -48.219  -7.004  1.00 88.88           O  
ATOM   3774  CG1 ILE D 109      24.734 -45.562  -8.125  1.00 88.88           C  
ATOM   3775  CG2 ILE D 109      24.906 -48.000  -7.496  1.00 88.88           C  
ATOM   3776  CD1 ILE D 109      25.750 -45.062  -7.109  1.00 88.88           C  
ATOM   3777  N   SER D 110      21.938 -49.281  -8.906  1.00 89.06           N  
ATOM   3778  CA  SER D 110      21.266 -50.500  -8.492  1.00 89.06           C  
ATOM   3779  C   SER D 110      22.266 -51.500  -7.910  1.00 89.06           C  
ATOM   3780  CB  SER D 110      20.531 -51.156  -9.672  1.00 89.06           C  
ATOM   3781  O   SER D 110      23.250 -51.875  -8.562  1.00 89.06           O  
ATOM   3782  OG  SER D 110      19.594 -50.250 -10.234  1.00 89.06           O  
ATOM   3783  N   PRO D 111      21.984 -52.000  -6.762  1.00 87.00           N  
ATOM   3784  CA  PRO D 111      22.938 -52.875  -6.082  1.00 87.00           C  
ATOM   3785  C   PRO D 111      23.188 -54.188  -6.840  1.00 87.00           C  
ATOM   3786  CB  PRO D 111      22.266 -53.125  -4.734  1.00 87.00           C  
ATOM   3787  O   PRO D 111      22.250 -54.750  -7.422  1.00 87.00           O  
ATOM   3788  CG  PRO D 111      20.859 -52.688  -4.914  1.00 87.00           C  
ATOM   3789  CD  PRO D 111      20.766 -51.875  -6.164  1.00 87.00           C  
ATOM   3790  N   GLY D 112      24.484 -54.531  -6.805  1.00 85.69           N  
ATOM   3791  CA  GLY D 112      24.906 -55.812  -7.367  1.00 85.69           C  
ATOM   3792  C   GLY D 112      25.062 -56.906  -6.324  1.00 85.69           C  
ATOM   3793  O   GLY D 112      24.500 -56.812  -5.227  1.00 85.69           O  
ATOM   3794  N   GLN D 113      25.703 -57.969  -6.676  1.00 85.75           N  
ATOM   3795  CA  GLN D 113      25.859 -59.125  -5.805  1.00 85.75           C  
ATOM   3796  C   GLN D 113      27.312 -59.312  -5.391  1.00 85.75           C  
ATOM   3797  CB  GLN D 113      25.328 -60.375  -6.492  1.00 85.75           C  
ATOM   3798  O   GLN D 113      27.609 -60.188  -4.582  1.00 85.75           O  
ATOM   3799  CG  GLN D 113      23.828 -60.312  -6.824  1.00 85.75           C  
ATOM   3800  CD  GLN D 113      23.172 -61.688  -6.809  1.00 85.75           C  
ATOM   3801  NE2 GLN D 113      21.859 -61.719  -7.016  1.00 85.75           N  
ATOM   3802  OE1 GLN D 113      23.844 -62.688  -6.609  1.00 85.75           O  
ATOM   3803  N   SER D 114      28.094 -58.500  -5.734  1.00 88.31           N  
ATOM   3804  CA  SER D 114      29.516 -58.656  -5.457  1.00 88.31           C  
ATOM   3805  C   SER D 114      29.844 -58.281  -4.023  1.00 88.31           C  
ATOM   3806  CB  SER D 114      30.344 -57.844  -6.430  1.00 88.31           C  
ATOM   3807  O   SER D 114      29.172 -57.438  -3.430  1.00 88.31           O  
ATOM   3808  OG  SER D 114      31.719 -57.875  -6.078  1.00 88.31           O  
ATOM   3809  N   LYS D 115      30.859 -58.969  -3.436  1.00 86.69           N  
ATOM   3810  CA  LYS D 115      31.312 -58.656  -2.086  1.00 86.69           C  
ATOM   3811  C   LYS D 115      32.469 -57.656  -2.117  1.00 86.69           C  
ATOM   3812  CB  LYS D 115      31.734 -59.938  -1.358  1.00 86.69           C  
ATOM   3813  O   LYS D 115      32.969 -57.250  -1.069  1.00 86.69           O  
ATOM   3814  CG  LYS D 115      30.578 -60.812  -0.916  1.00 86.69           C  
ATOM   3815  CD  LYS D 115      31.031 -61.906   0.018  1.00 86.69           C  
ATOM   3816  CE  LYS D 115      29.875 -62.812   0.434  1.00 86.69           C  
ATOM   3817  NZ  LYS D 115      30.328 -63.906   1.343  1.00 86.69           N  
ATOM   3818  N   VAL D 116      32.844 -57.344  -3.340  1.00 89.00           N  
ATOM   3819  CA  VAL D 116      33.844 -56.312  -3.494  1.00 89.00           C  
ATOM   3820  C   VAL D 116      33.219 -54.938  -3.717  1.00 89.00           C  
ATOM   3821  CB  VAL D 116      34.812 -56.625  -4.660  1.00 89.00           C  
ATOM   3822  O   VAL D 116      32.281 -54.812  -4.535  1.00 89.00           O  
ATOM   3823  CG1 VAL D 116      35.906 -55.562  -4.797  1.00 89.00           C  
ATOM   3824  CG2 VAL D 116      35.438 -58.000  -4.457  1.00 89.00           C  
ATOM   3825  N   TYR D 117      33.719 -54.062  -2.965  1.00 90.75           N  
ATOM   3826  CA  TYR D 117      33.094 -52.719  -2.990  1.00 90.75           C  
ATOM   3827  C   TYR D 117      33.969 -51.750  -3.752  1.00 90.75           C  
ATOM   3828  CB  TYR D 117      32.875 -52.219  -1.566  1.00 90.75           C  
ATOM   3829  O   TYR D 117      35.188 -51.906  -3.834  1.00 90.75           O  
ATOM   3830  CG  TYR D 117      32.031 -53.156  -0.726  1.00 90.75           C  
ATOM   3831  CD1 TYR D 117      30.672 -53.375  -1.017  1.00 90.75           C  
ATOM   3832  CD2 TYR D 117      32.562 -53.812   0.360  1.00 90.75           C  
ATOM   3833  CE1 TYR D 117      29.906 -54.219  -0.244  1.00 90.75           C  
ATOM   3834  CE2 TYR D 117      31.812 -54.688   1.141  1.00 90.75           C  
ATOM   3835  OH  TYR D 117      29.703 -55.719   1.599  1.00 90.75           O  
ATOM   3836  CZ  TYR D 117      30.469 -54.875   0.831  1.00 90.75           C  
ATOM   3837  N   LEU D 118      33.344 -50.750  -4.297  1.00 90.06           N  
ATOM   3838  CA  LEU D 118      34.000 -49.719  -5.074  1.00 90.06           C  
ATOM   3839  C   LEU D 118      34.844 -48.812  -4.172  1.00 90.06           C  
ATOM   3840  CB  LEU D 118      33.000 -48.906  -5.863  1.00 90.06           C  
ATOM   3841  O   LEU D 118      34.438 -48.531  -3.043  1.00 90.06           O  
ATOM   3842  CG  LEU D 118      32.281 -49.625  -7.012  1.00 90.06           C  
ATOM   3843  CD1 LEU D 118      31.078 -48.812  -7.480  1.00 90.06           C  
ATOM   3844  CD2 LEU D 118      33.250 -49.875  -8.164  1.00 90.06           C  
ATOM   3845  N   GLN D 119      36.031 -48.406  -4.602  1.00 88.25           N  
ATOM   3846  CA  GLN D 119      36.938 -47.531  -3.885  1.00 88.25           C  
ATOM   3847  C   GLN D 119      37.094 -46.188  -4.617  1.00 88.25           C  
ATOM   3848  CB  GLN D 119      38.312 -48.188  -3.695  1.00 88.25           C  
ATOM   3849  O   GLN D 119      36.594 -46.031  -5.734  1.00 88.25           O  
ATOM   3850  CG  GLN D 119      38.250 -49.531  -2.979  1.00 88.25           C  
ATOM   3851  CD  GLN D 119      39.625 -50.000  -2.527  1.00 88.25           C  
ATOM   3852  NE2 GLN D 119      39.656 -51.156  -1.885  1.00 88.25           N  
ATOM   3853  OE1 GLN D 119      40.625 -49.344  -2.758  1.00 88.25           O  
ATOM   3854  N   ASP D 120      37.719 -45.312  -4.004  1.00 90.06           N  
ATOM   3855  CA  ASP D 120      37.906 -43.969  -4.543  1.00 90.06           C  
ATOM   3856  C   ASP D 120      38.719 -44.000  -5.836  1.00 90.06           C  
ATOM   3857  CB  ASP D 120      38.625 -43.062  -3.512  1.00 90.06           C  
ATOM   3858  O   ASP D 120      39.812 -44.594  -5.879  1.00 90.06           O  
ATOM   3859  CG  ASP D 120      38.719 -41.625  -3.953  1.00 90.06           C  
ATOM   3860  OD1 ASP D 120      37.906 -41.188  -4.793  1.00 90.06           O  
ATOM   3861  OD2 ASP D 120      39.625 -40.906  -3.459  1.00 90.06           O  
ATOM   3862  N   GLY D 121      38.125 -43.438  -6.824  1.00 88.31           N  
ATOM   3863  CA  GLY D 121      38.844 -43.312  -8.086  1.00 88.31           C  
ATOM   3864  C   GLY D 121      38.469 -44.406  -9.078  1.00 88.31           C  
ATOM   3865  O   GLY D 121      39.000 -44.438 -10.195  1.00 88.31           O  
ATOM   3866  N   ASP D 122      37.625 -45.312  -8.711  1.00 89.56           N  
ATOM   3867  CA  ASP D 122      37.250 -46.406  -9.594  1.00 89.56           C  
ATOM   3868  C   ASP D 122      36.344 -45.875 -10.727  1.00 89.56           C  
ATOM   3869  CB  ASP D 122      36.531 -47.500  -8.812  1.00 89.56           C  
ATOM   3870  O   ASP D 122      35.781 -44.781 -10.625  1.00 89.56           O  
ATOM   3871  CG  ASP D 122      37.469 -48.375  -8.039  1.00 89.56           C  
ATOM   3872  OD1 ASP D 122      38.719 -48.250  -8.195  1.00 89.56           O  
ATOM   3873  OD2 ASP D 122      36.969 -49.250  -7.266  1.00 89.56           O  
ATOM   3874  N   SER D 123      36.375 -46.594 -11.828  1.00 91.12           N  
ATOM   3875  CA  SER D 123      35.562 -46.250 -12.992  1.00 91.12           C  
ATOM   3876  C   SER D 123      34.531 -47.375 -13.273  1.00 91.12           C  
ATOM   3877  CB  SER D 123      36.438 -46.031 -14.219  1.00 91.12           C  
ATOM   3878  O   SER D 123      34.844 -48.562 -13.125  1.00 91.12           O  
ATOM   3879  OG  SER D 123      37.219 -44.875 -14.070  1.00 91.12           O  
ATOM   3880  N   VAL D 124      33.344 -46.906 -13.625  1.00 90.44           N  
ATOM   3881  CA  VAL D 124      32.281 -47.844 -13.898  1.00 90.44           C  
ATOM   3882  C   VAL D 124      31.625 -47.500 -15.234  1.00 90.44           C  
ATOM   3883  CB  VAL D 124      31.219 -47.844 -12.773  1.00 90.44           C  
ATOM   3884  O   VAL D 124      31.812 -46.406 -15.773  1.00 90.44           O  
ATOM   3885  CG1 VAL D 124      31.812 -48.312 -11.453  1.00 90.44           C  
ATOM   3886  CG2 VAL D 124      30.625 -46.438 -12.609  1.00 90.44           C  
ATOM   3887  N   LYS D 125      30.969 -48.562 -15.773  1.00 85.56           N  
ATOM   3888  CA  LYS D 125      30.219 -48.375 -17.016  1.00 85.56           C  
ATOM   3889  C   LYS D 125      28.734 -48.156 -16.719  1.00 85.56           C  
ATOM   3890  CB  LYS D 125      30.406 -49.562 -17.938  1.00 85.56           C  
ATOM   3891  O   LYS D 125      28.109 -48.969 -16.047  1.00 85.56           O  
ATOM   3892  CG  LYS D 125      30.203 -49.219 -19.422  1.00 85.56           C  
ATOM   3893  CD  LYS D 125      30.484 -50.438 -20.297  1.00 85.56           C  
ATOM   3894  CE  LYS D 125      30.234 -50.125 -21.766  1.00 85.56           C  
ATOM   3895  NZ  LYS D 125      30.484 -51.312 -22.641  1.00 85.56           N  
ATOM   3896  N   GLY D 126      28.234 -47.000 -17.172  1.00 82.69           N  
ATOM   3897  CA  GLY D 126      26.828 -46.688 -16.969  1.00 82.69           C  
ATOM   3898  C   GLY D 126      25.969 -46.938 -18.188  1.00 82.69           C  
ATOM   3899  O   GLY D 126      26.484 -47.031 -19.312  1.00 82.69           O  
ATOM   3900  N   GLU D 127      24.719 -47.344 -17.969  1.00 75.00           N  
ATOM   3901  CA  GLU D 127      23.719 -47.500 -19.031  1.00 75.00           C  
ATOM   3902  C   GLU D 127      22.828 -46.250 -19.109  1.00 75.00           C  
ATOM   3903  CB  GLU D 127      22.875 -48.750 -18.812  1.00 75.00           C  
ATOM   3904  O   GLU D 127      22.266 -45.844 -18.109  1.00 75.00           O  
ATOM   3905  CG  GLU D 127      23.328 -49.938 -19.641  1.00 75.00           C  
ATOM   3906  CD  GLU D 127      22.453 -51.188 -19.438  1.00 75.00           C  
ATOM   3907  OE1 GLU D 127      22.719 -52.219 -20.062  1.00 75.00           O  
ATOM   3908  OE2 GLU D 127      21.500 -51.094 -18.625  1.00 75.00           O  
ATOM   3909  N   GLY D 128      22.922 -45.469 -20.078  1.00 61.81           N  
ATOM   3910  CA  GLY D 128      22.062 -44.312 -20.297  1.00 61.81           C  
ATOM   3911  C   GLY D 128      20.703 -44.688 -20.875  1.00 61.81           C  
ATOM   3912  O   GLY D 128      20.547 -45.750 -21.453  1.00 61.81           O  
ATOM   3913  N   VAL D 129      19.578 -44.406 -20.312  1.00 50.28           N  
ATOM   3914  CA  VAL D 129      18.281 -44.688 -20.922  1.00 50.28           C  
ATOM   3915  C   VAL D 129      18.172 -43.906 -22.234  1.00 50.28           C  
ATOM   3916  CB  VAL D 129      17.125 -44.281 -19.969  1.00 50.28           C  
ATOM   3917  O   VAL D 129      18.594 -42.781 -22.344  1.00 50.28           O  
ATOM   3918  CG1 VAL D 129      15.789 -44.750 -20.562  1.00 50.28           C  
ATOM   3919  CG2 VAL D 129      17.344 -44.906 -18.594  1.00 50.28           C  
ATOM   3920  N   ASP D 130      17.953 -44.719 -23.422  1.00 37.75           N  
ATOM   3921  CA  ASP D 130      17.516 -44.125 -24.688  1.00 37.75           C  
ATOM   3922  C   ASP D 130      16.203 -43.375 -24.516  1.00 37.75           C  
ATOM   3923  CB  ASP D 130      17.359 -45.188 -25.766  1.00 37.75           C  
ATOM   3924  O   ASP D 130      15.336 -43.781 -23.750  1.00 37.75           O  
ATOM   3925  CG  ASP D 130      18.688 -45.625 -26.375  1.00 37.75           C  
ATOM   3926  OD1 ASP D 130      19.672 -44.875 -26.266  1.00 37.75           O  
ATOM   3927  OD2 ASP D 130      18.734 -46.719 -26.984  1.00 37.75           O  
TER    3928      ASP D 130                                                      
ATOM   3929  N   MET E   1     -11.062  -4.520  39.281  1.00 25.11           N  
ATOM   3930  CA  MET E   1      -9.648  -4.371  38.969  1.00 25.11           C  
ATOM   3931  C   MET E   1      -9.453  -4.031  37.500  1.00 25.11           C  
ATOM   3932  CB  MET E   1      -8.883  -5.648  39.312  1.00 25.11           C  
ATOM   3933  O   MET E   1      -9.812  -4.820  36.625  1.00 25.11           O  
ATOM   3934  CG  MET E   1      -8.000  -5.523  40.531  1.00 25.11           C  
ATOM   3935  SD  MET E   1      -7.141  -7.090  40.969  1.00 25.11           S  
ATOM   3936  CE  MET E   1      -5.930  -6.484  42.156  1.00 25.11           C  
ATOM   3937  N   LYS E   2      -9.477  -2.803  37.094  1.00 35.25           N  
ATOM   3938  CA  LYS E   2      -9.656  -2.162  35.781  1.00 35.25           C  
ATOM   3939  C   LYS E   2      -8.594  -2.623  34.812  1.00 35.25           C  
ATOM   3940  CB  LYS E   2      -9.617  -0.640  35.938  1.00 35.25           C  
ATOM   3941  O   LYS E   2      -7.395  -2.527  35.094  1.00 35.25           O  
ATOM   3942  CG  LYS E   2     -10.984   0.005  36.094  1.00 35.25           C  
ATOM   3943  CD  LYS E   2     -10.883   1.521  36.188  1.00 35.25           C  
ATOM   3944  CE  LYS E   2     -12.250   2.164  36.375  1.00 35.25           C  
ATOM   3945  NZ  LYS E   2     -12.141   3.641  36.562  1.00 35.25           N  
ATOM   3946  N   TRP E   3      -8.898  -3.652  34.250  1.00 39.28           N  
ATOM   3947  CA  TRP E   3      -7.922  -4.250  33.344  1.00 39.28           C  
ATOM   3948  C   TRP E   3      -7.195  -3.176  32.531  1.00 39.28           C  
ATOM   3949  CB  TRP E   3      -8.602  -5.246  32.375  1.00 39.28           C  
ATOM   3950  O   TRP E   3      -7.836  -2.336  31.891  1.00 39.28           O  
ATOM   3951  CG  TRP E   3      -8.883  -6.578  33.000  1.00 39.28           C  
ATOM   3952  CD1 TRP E   3      -9.391  -6.816  34.250  1.00 39.28           C  
ATOM   3953  CD2 TRP E   3      -8.664  -7.863  32.406  1.00 39.28           C  
ATOM   3954  CE2 TRP E   3      -9.070  -8.836  33.344  1.00 39.28           C  
ATOM   3955  CE3 TRP E   3      -8.172  -8.281  31.172  1.00 39.28           C  
ATOM   3956  NE1 TRP E   3      -9.508  -8.172  34.469  1.00 39.28           N  
ATOM   3957  CH2 TRP E   3      -8.500 -10.586  31.859  1.00 39.28           C  
ATOM   3958  CZ2 TRP E   3      -8.992 -10.203  33.094  1.00 39.28           C  
ATOM   3959  CZ3 TRP E   3      -8.094  -9.648  30.906  1.00 39.28           C  
ATOM   3960  N   THR E   4      -6.035  -2.670  32.906  1.00 38.06           N  
ATOM   3961  CA  THR E   4      -5.223  -1.623  32.281  1.00 38.06           C  
ATOM   3962  C   THR E   4      -5.059  -1.874  30.781  1.00 38.06           C  
ATOM   3963  CB  THR E   4      -3.838  -1.528  32.938  1.00 38.06           C  
ATOM   3964  O   THR E   4      -5.215  -3.004  30.312  1.00 38.06           O  
ATOM   3965  CG2 THR E   4      -3.934  -0.897  34.312  1.00 38.06           C  
ATOM   3966  OG1 THR E   4      -3.281  -2.844  33.062  1.00 38.06           O  
ATOM   3967  N   THR E   5      -5.164  -0.870  30.047  1.00 39.16           N  
ATOM   3968  CA  THR E   5      -5.059  -0.891  28.578  1.00 39.16           C  
ATOM   3969  C   THR E   5      -3.926  -1.809  28.141  1.00 39.16           C  
ATOM   3970  CB  THR E   5      -4.832   0.524  28.016  1.00 39.16           C  
ATOM   3971  O   THR E   5      -4.070  -2.555  27.172  1.00 39.16           O  
ATOM   3972  CG2 THR E   5      -5.367   0.642  26.594  1.00 39.16           C  
ATOM   3973  OG1 THR E   5      -5.504   1.478  28.859  1.00 39.16           O  
ATOM   3974  N   GLU E   6      -2.883  -1.893  28.984  1.00 41.25           N  
ATOM   3975  CA  GLU E   6      -1.766  -2.805  28.750  1.00 41.25           C  
ATOM   3976  C   GLU E   6      -2.201  -4.258  28.906  1.00 41.25           C  
ATOM   3977  CB  GLU E   6      -0.616  -2.498  29.719  1.00 41.25           C  
ATOM   3978  O   GLU E   6      -1.798  -5.117  28.109  1.00 41.25           O  
ATOM   3979  CG  GLU E   6       0.070  -1.166  29.453  1.00 41.25           C  
ATOM   3980  CD  GLU E   6       0.124  -0.265  30.672  1.00 41.25           C  
ATOM   3981  OE1 GLU E   6       0.808   0.782  30.625  1.00 41.25           O  
ATOM   3982  OE2 GLU E   6      -0.524  -0.610  31.688  1.00 41.25           O  
ATOM   3983  N   ALA E   7      -2.988  -4.496  29.844  1.00 45.66           N  
ATOM   3984  CA  ALA E   7      -3.471  -5.855  30.078  1.00 45.66           C  
ATOM   3985  C   ALA E   7      -4.352  -6.328  28.922  1.00 45.66           C  
ATOM   3986  CB  ALA E   7      -4.238  -5.930  31.406  1.00 45.66           C  
ATOM   3987  O   ALA E   7      -4.273  -7.488  28.516  1.00 45.66           O  
ATOM   3988  N   LYS E   8      -5.059  -5.465  28.406  1.00 41.22           N  
ATOM   3989  CA  LYS E   8      -5.969  -5.812  27.312  1.00 41.22           C  
ATOM   3990  C   LYS E   8      -5.207  -6.070  26.016  1.00 41.22           C  
ATOM   3991  CB  LYS E   8      -7.004  -4.703  27.109  1.00 41.22           C  
ATOM   3992  O   LYS E   8      -5.492  -7.035  25.312  1.00 41.22           O  
ATOM   3993  CG  LYS E   8      -8.117  -4.688  28.141  1.00 41.22           C  
ATOM   3994  CD  LYS E   8      -9.117  -3.568  27.875  1.00 41.22           C  
ATOM   3995  CE  LYS E   8     -10.133  -3.449  29.000  1.00 41.22           C  
ATOM   3996  NZ  LYS E   8     -11.086  -2.324  28.766  1.00 41.22           N  
ATOM   3997  N   VAL E   9      -4.195  -5.238  25.750  1.00 39.88           N  
ATOM   3998  CA  VAL E   9      -3.342  -5.449  24.578  1.00 39.88           C  
ATOM   3999  C   VAL E   9      -2.535  -6.734  24.766  1.00 39.88           C  
ATOM   4000  CB  VAL E   9      -2.395  -4.254  24.344  1.00 39.88           C  
ATOM   4001  O   VAL E   9      -2.385  -7.520  23.812  1.00 39.88           O  
ATOM   4002  CG1 VAL E   9      -1.349  -4.594  23.281  1.00 39.88           C  
ATOM   4003  CG2 VAL E   9      -3.191  -3.016  23.938  1.00 39.88           C  
ATOM   4004  N   GLY E  10      -2.041  -6.898  25.984  1.00 42.28           N  
ATOM   4005  CA  GLY E  10      -1.404  -8.172  26.281  1.00 42.28           C  
ATOM   4006  C   GLY E  10      -2.316  -9.359  26.062  1.00 42.28           C  
ATOM   4007  O   GLY E  10      -1.909 -10.359  25.469  1.00 42.28           O  
ATOM   4008  N   ALA E  11      -3.520  -9.164  26.438  1.00 47.00           N  
ATOM   4009  CA  ALA E  11      -4.473 -10.250  26.250  1.00 47.00           C  
ATOM   4010  C   ALA E  11      -4.758 -10.492  24.781  1.00 47.00           C  
ATOM   4011  CB  ALA E  11      -5.770  -9.961  27.000  1.00 47.00           C  
ATOM   4012  O   ALA E  11      -4.836 -11.633  24.328  1.00 47.00           O  
ATOM   4013  N   PHE E  12      -4.820  -9.430  24.109  1.00 41.53           N  
ATOM   4014  CA  PHE E  12      -5.082  -9.547  22.672  1.00 41.53           C  
ATOM   4015  C   PHE E  12      -3.891 -10.172  21.953  1.00 41.53           C  
ATOM   4016  CB  PHE E  12      -5.402  -8.180  22.062  1.00 41.53           C  
ATOM   4017  O   PHE E  12      -4.062 -11.047  21.109  1.00 41.53           O  
ATOM   4018  CG  PHE E  12      -5.863  -8.242  20.641  1.00 41.53           C  
ATOM   4019  CD1 PHE E  12      -4.977  -8.008  19.594  1.00 41.53           C  
ATOM   4020  CD2 PHE E  12      -7.184  -8.539  20.328  1.00 41.53           C  
ATOM   4021  CE1 PHE E  12      -5.402  -8.062  18.266  1.00 41.53           C  
ATOM   4022  CE2 PHE E  12      -7.617  -8.602  19.016  1.00 41.53           C  
ATOM   4023  CZ  PHE E  12      -6.723  -8.359  17.984  1.00 41.53           C  
ATOM   4024  N   THR E  13      -2.699  -9.695  22.234  1.00 41.88           N  
ATOM   4025  CA  THR E  13      -1.507 -10.305  21.656  1.00 41.88           C  
ATOM   4026  C   THR E  13      -1.390 -11.766  22.078  1.00 41.88           C  
ATOM   4027  CB  THR E  13      -0.234  -9.547  22.062  1.00 41.88           C  
ATOM   4028  O   THR E  13      -1.084 -12.633  21.250  1.00 41.88           O  
ATOM   4029  CG2 THR E  13       0.972 -10.008  21.250  1.00 41.88           C  
ATOM   4030  OG1 THR E  13      -0.433  -8.141  21.859  1.00 41.88           O  
ATOM   4031  N   ILE E  14      -1.688 -11.945  23.266  1.00 46.56           N  
ATOM   4032  CA  ILE E  14      -1.648 -13.312  23.750  1.00 46.56           C  
ATOM   4033  C   ILE E  14      -2.713 -14.148  23.047  1.00 46.56           C  
ATOM   4034  CB  ILE E  14      -1.854 -13.375  25.281  1.00 46.56           C  
ATOM   4035  O   ILE E  14      -2.449 -15.281  22.641  1.00 46.56           O  
ATOM   4036  CG1 ILE E  14      -0.604 -12.859  26.016  1.00 46.56           C  
ATOM   4037  CG2 ILE E  14      -2.203 -14.797  25.734  1.00 46.56           C  
ATOM   4038  CD1 ILE E  14      -0.749 -12.805  27.531  1.00 46.56           C  
ATOM   4039  N   ILE E  15      -3.809 -13.484  22.844  1.00 47.50           N  
ATOM   4040  CA  ILE E  15      -4.871 -14.195  22.141  1.00 47.50           C  
ATOM   4041  C   ILE E  15      -4.477 -14.398  20.672  1.00 47.50           C  
ATOM   4042  CB  ILE E  15      -6.215 -13.430  22.219  1.00 47.50           C  
ATOM   4043  O   ILE E  15      -4.703 -15.469  20.109  1.00 47.50           O  
ATOM   4044  CG1 ILE E  15      -6.785 -13.516  23.641  1.00 47.50           C  
ATOM   4045  CG2 ILE E  15      -7.215 -13.977  21.203  1.00 47.50           C  
ATOM   4046  CD1 ILE E  15      -7.996 -12.625  23.875  1.00 47.50           C  
ATOM   4047  N   GLY E  16      -3.885 -13.320  20.156  1.00 42.91           N  
ATOM   4048  CA  GLY E  16      -3.385 -13.492  18.812  1.00 42.91           C  
ATOM   4049  C   GLY E  16      -2.328 -14.570  18.688  1.00 42.91           C  
ATOM   4050  O   GLY E  16      -2.373 -15.391  17.766  1.00 42.91           O  
ATOM   4051  N   ILE E  17      -1.442 -14.656  19.641  1.00 47.22           N  
ATOM   4052  CA  ILE E  17      -0.411 -15.688  19.656  1.00 47.22           C  
ATOM   4053  C   ILE E  17      -1.048 -17.047  19.938  1.00 47.22           C  
ATOM   4054  CB  ILE E  17       0.674 -15.375  20.719  1.00 47.22           C  
ATOM   4055  O   ILE E  17      -0.702 -18.047  19.312  1.00 47.22           O  
ATOM   4056  CG1 ILE E  17       1.508 -14.164  20.281  1.00 47.22           C  
ATOM   4057  CG2 ILE E  17       1.565 -16.594  20.953  1.00 47.22           C  
ATOM   4058  CD1 ILE E  17       2.506 -13.695  21.328  1.00 47.22           C  
ATOM   4059  N   VAL E  18      -1.954 -16.984  20.922  1.00 48.81           N  
ATOM   4060  CA  VAL E  18      -2.641 -18.234  21.219  1.00 48.81           C  
ATOM   4061  C   VAL E  18      -3.443 -18.703  20.016  1.00 48.81           C  
ATOM   4062  CB  VAL E  18      -3.570 -18.094  22.453  1.00 48.81           C  
ATOM   4063  O   VAL E  18      -3.432 -19.891  19.672  1.00 48.81           O  
ATOM   4064  CG1 VAL E  18      -4.508 -19.297  22.562  1.00 48.81           C  
ATOM   4065  CG2 VAL E  18      -2.746 -17.922  23.719  1.00 48.81           C  
ATOM   4066  N   LEU E  19      -4.059 -17.734  19.438  1.00 44.38           N  
ATOM   4067  CA  LEU E  19      -4.793 -18.078  18.219  1.00 44.38           C  
ATOM   4068  C   LEU E  19      -3.842 -18.500  17.109  1.00 44.38           C  
ATOM   4069  CB  LEU E  19      -5.652 -16.906  17.766  1.00 44.38           C  
ATOM   4070  O   LEU E  19      -4.141 -19.422  16.344  1.00 44.38           O  
ATOM   4071  CG  LEU E  19      -7.113 -16.906  18.219  1.00 44.38           C  
ATOM   4072  CD1 LEU E  19      -7.707 -15.508  18.109  1.00 44.38           C  
ATOM   4073  CD2 LEU E  19      -7.926 -17.891  17.375  1.00 44.38           C  
ATOM   4074  N   PHE E  20      -2.779 -17.828  17.078  1.00 45.44           N  
ATOM   4075  CA  PHE E  20      -1.747 -18.203  16.125  1.00 45.44           C  
ATOM   4076  C   PHE E  20      -1.178 -19.578  16.469  1.00 45.44           C  
ATOM   4077  CB  PHE E  20      -0.624 -17.156  16.109  1.00 45.44           C  
ATOM   4078  O   PHE E  20      -1.021 -20.422  15.578  1.00 45.44           O  
ATOM   4079  CG  PHE E  20       0.345 -17.344  14.969  1.00 45.44           C  
ATOM   4080  CD1 PHE E  20       1.607 -17.875  15.188  1.00 45.44           C  
ATOM   4081  CD2 PHE E  20      -0.007 -16.969  13.672  1.00 45.44           C  
ATOM   4082  CE1 PHE E  20       2.506 -18.047  14.133  1.00 45.44           C  
ATOM   4083  CE2 PHE E  20       0.886 -17.125  12.617  1.00 45.44           C  
ATOM   4084  CZ  PHE E  20       2.143 -17.672  12.852  1.00 45.44           C  
ATOM   4085  N   ILE E  21      -0.914 -19.797  17.703  1.00 48.62           N  
ATOM   4086  CA  ILE E  21      -0.451 -21.109  18.141  1.00 48.62           C  
ATOM   4087  C   ILE E  21      -1.558 -22.141  17.953  1.00 48.62           C  
ATOM   4088  CB  ILE E  21      -0.004 -21.078  19.625  1.00 48.62           C  
ATOM   4089  O   ILE E  21      -1.305 -23.250  17.469  1.00 48.62           O  
ATOM   4090  CG1 ILE E  21       1.274 -20.234  19.781  1.00 48.62           C  
ATOM   4091  CG2 ILE E  21       0.200 -22.484  20.156  1.00 48.62           C  
ATOM   4092  CD1 ILE E  21       1.729 -20.062  21.219  1.00 48.62           C  
ATOM   4093  N   ALA E  22      -2.760 -21.672  18.297  1.00 47.31           N  
ATOM   4094  CA  ALA E  22      -3.893 -22.562  18.109  1.00 47.31           C  
ATOM   4095  C   ALA E  22      -4.109 -22.859  16.625  1.00 47.31           C  
ATOM   4096  CB  ALA E  22      -5.156 -21.984  18.719  1.00 47.31           C  
ATOM   4097  O   ALA E  22      -4.422 -23.984  16.234  1.00 47.31           O  
ATOM   4098  N   GLY E  23      -4.004 -21.797  15.898  1.00 43.56           N  
ATOM   4099  CA  GLY E  23      -4.043 -22.000  14.461  1.00 43.56           C  
ATOM   4100  C   GLY E  23      -2.965 -22.938  13.961  1.00 43.56           C  
ATOM   4101  O   GLY E  23      -3.234 -23.812  13.141  1.00 43.56           O  
ATOM   4102  N   ILE E  24      -1.771 -22.766  14.523  1.00 43.69           N  
ATOM   4103  CA  ILE E  24      -0.661 -23.641  14.180  1.00 43.69           C  
ATOM   4104  C   ILE E  24      -0.965 -25.062  14.664  1.00 43.69           C  
ATOM   4105  CB  ILE E  24       0.667 -23.141  14.797  1.00 43.69           C  
ATOM   4106  O   ILE E  24      -0.739 -26.031  13.930  1.00 43.69           O  
ATOM   4107  CG1 ILE E  24       1.120 -21.859  14.102  1.00 43.69           C  
ATOM   4108  CG2 ILE E  24       1.747 -24.234  14.695  1.00 43.69           C  
ATOM   4109  CD1 ILE E  24       2.371 -21.234  14.711  1.00 43.69           C  
ATOM   4110  N   LEU E  25      -1.424 -25.078  15.883  1.00 44.72           N  
ATOM   4111  CA  LEU E  25      -1.738 -26.391  16.438  1.00 44.72           C  
ATOM   4112  C   LEU E  25      -2.900 -27.047  15.695  1.00 44.72           C  
ATOM   4113  CB  LEU E  25      -2.080 -26.281  17.938  1.00 44.72           C  
ATOM   4114  O   LEU E  25      -2.902 -28.250  15.469  1.00 44.72           O  
ATOM   4115  CG  LEU E  25      -0.905 -26.031  18.875  1.00 44.72           C  
ATOM   4116  CD1 LEU E  25      -1.413 -25.672  20.266  1.00 44.72           C  
ATOM   4117  CD2 LEU E  25       0.008 -27.250  18.938  1.00 44.72           C  
ATOM   4118  N   PHE E  26      -3.846 -26.250  15.484  1.00 42.84           N  
ATOM   4119  CA  PHE E  26      -4.988 -26.766  14.742  1.00 42.84           C  
ATOM   4120  C   PHE E  26      -4.582 -27.141  13.320  1.00 42.84           C  
ATOM   4121  CB  PHE E  26      -6.113 -25.719  14.703  1.00 42.84           C  
ATOM   4122  O   PHE E  26      -4.941 -28.219  12.836  1.00 42.84           O  
ATOM   4123  CG  PHE E  26      -7.398 -26.234  14.117  1.00 42.84           C  
ATOM   4124  CD1 PHE E  26      -7.734 -25.969  12.797  1.00 42.84           C  
ATOM   4125  CD2 PHE E  26      -8.273 -27.000  14.883  1.00 42.84           C  
ATOM   4126  CE1 PHE E  26      -8.922 -26.438  12.250  1.00 42.84           C  
ATOM   4127  CE2 PHE E  26      -9.461 -27.484  14.344  1.00 42.84           C  
ATOM   4128  CZ  PHE E  26      -9.789 -27.203  13.023  1.00 42.84           C  
ATOM   4129  N   VAL E  27      -3.975 -26.109  12.688  1.00 40.41           N  
ATOM   4130  CA  VAL E  27      -3.580 -26.328  11.305  1.00 40.41           C  
ATOM   4131  C   VAL E  27      -2.512 -27.422  11.242  1.00 40.41           C  
ATOM   4132  CB  VAL E  27      -3.061 -25.047  10.641  1.00 40.41           C  
ATOM   4133  O   VAL E  27      -2.490 -28.234  10.312  1.00 40.41           O  
ATOM   4134  CG1 VAL E  27      -2.451 -25.344   9.273  1.00 40.41           C  
ATOM   4135  CG2 VAL E  27      -4.188 -24.016  10.516  1.00 40.41           C  
ATOM   4136  N   GLY E  28      -1.494 -27.328  12.172  1.00 40.28           N  
ATOM   4137  CA  GLY E  28      -0.465 -28.359  12.188  1.00 40.28           C  
ATOM   4138  C   GLY E  28      -0.964 -29.703  12.703  1.00 40.28           C  
ATOM   4139  O   GLY E  28      -0.188 -30.641  12.836  1.00 40.28           O  
ATOM   4140  N   ARG E  29      -2.146 -30.156  12.469  1.00 41.97           N  
ATOM   4141  CA  ARG E  29      -2.602 -31.438  13.016  1.00 41.97           C  
ATOM   4142  C   ARG E  29      -1.626 -31.953  14.062  1.00 41.97           C  
ATOM   4143  CB  ARG E  29      -2.781 -32.469  11.906  1.00 41.97           C  
ATOM   4144  O   ARG E  29      -1.167 -33.094  13.977  1.00 41.97           O  
ATOM   4145  CG  ARG E  29      -4.090 -32.344  11.141  1.00 41.97           C  
ATOM   4146  CD  ARG E  29      -4.293 -33.469  10.164  1.00 41.97           C  
ATOM   4147  NE  ARG E  29      -5.586 -33.375   9.492  1.00 41.97           N  
ATOM   4148  NH1 ARG E  29      -5.273 -35.281   8.188  1.00 41.97           N  
ATOM   4149  NH2 ARG E  29      -7.219 -34.062   8.023  1.00 41.97           N  
ATOM   4150  CZ  ARG E  29      -6.023 -34.250   8.570  1.00 41.97           C  
ATOM   4151  N   ILE E  30      -0.739 -31.266  14.703  1.00 39.12           N  
ATOM   4152  CA  ILE E  30       0.050 -31.828  15.789  1.00 39.12           C  
ATOM   4153  C   ILE E  30      -0.879 -32.406  16.859  1.00 39.12           C  
ATOM   4154  CB  ILE E  30       0.997 -30.781  16.406  1.00 39.12           C  
ATOM   4155  O   ILE E  30      -1.626 -31.672  17.500  1.00 39.12           O  
ATOM   4156  CG1 ILE E  30       1.896 -30.172  15.336  1.00 39.12           C  
ATOM   4157  CG2 ILE E  30       1.834 -31.406  17.531  1.00 39.12           C  
ATOM   4158  CD1 ILE E  30       2.717 -28.984  15.820  1.00 39.12           C  
ATOM   4159  N   ASP E  31      -1.373 -33.688  16.625  1.00 41.28           N  
ATOM   4160  CA  ASP E  31      -1.986 -34.406  17.734  1.00 41.28           C  
ATOM   4161  C   ASP E  31      -1.101 -34.344  18.969  1.00 41.28           C  
ATOM   4162  CB  ASP E  31      -2.260 -35.844  17.328  1.00 41.28           C  
ATOM   4163  O   ASP E  31      -0.088 -35.062  19.047  1.00 41.28           O  
ATOM   4164  CG  ASP E  31      -3.701 -36.094  16.922  1.00 41.28           C  
ATOM   4165  OD1 ASP E  31      -4.578 -35.281  17.266  1.00 41.28           O  
ATOM   4166  OD2 ASP E  31      -3.963 -37.125  16.250  1.00 41.28           O  
ATOM   4167  N   ILE E  32      -0.800 -33.531  19.734  1.00 39.69           N  
ATOM   4168  CA  ILE E  32      -0.181 -33.688  21.047  1.00 39.69           C  
ATOM   4169  C   ILE E  32      -0.567 -35.062  21.625  1.00 39.69           C  
ATOM   4170  CB  ILE E  32      -0.589 -32.562  22.000  1.00 39.69           C  
ATOM   4171  O   ILE E  32       0.069 -35.531  22.578  1.00 39.69           O  
ATOM   4172  CG1 ILE E  32      -0.368 -31.203  21.344  1.00 39.69           C  
ATOM   4173  CG2 ILE E  32       0.186 -32.656  23.312  1.00 39.69           C  
ATOM   4174  CD1 ILE E  32      -0.998 -30.031  22.094  1.00 39.69           C  
ATOM   4175  N   TRP E  33      -1.746 -35.656  21.344  1.00 40.66           N  
ATOM   4176  CA  TRP E  33      -2.088 -37.000  21.828  1.00 40.66           C  
ATOM   4177  C   TRP E  33      -1.687 -38.062  20.797  1.00 40.66           C  
ATOM   4178  CB  TRP E  33      -3.586 -37.094  22.109  1.00 40.66           C  
ATOM   4179  O   TRP E  33      -2.518 -38.500  20.016  1.00 40.66           O  
ATOM   4180  CG  TRP E  33      -4.047 -36.188  23.234  1.00 40.66           C  
ATOM   4181  CD1 TRP E  33      -4.293 -34.844  23.172  1.00 40.66           C  
ATOM   4182  CD2 TRP E  33      -4.309 -36.594  24.578  1.00 40.66           C  
ATOM   4183  CE2 TRP E  33      -4.711 -35.438  25.281  1.00 40.66           C  
ATOM   4184  CE3 TRP E  33      -4.242 -37.812  25.266  1.00 40.66           C  
ATOM   4185  NE1 TRP E  33      -4.695 -34.406  24.406  1.00 40.66           N  
ATOM   4186  CH2 TRP E  33      -4.977 -36.688  27.281  1.00 40.66           C  
ATOM   4187  CZ2 TRP E  33      -5.051 -35.469  26.641  1.00 40.66           C  
ATOM   4188  CZ3 TRP E  33      -4.578 -37.844  26.625  1.00 40.66           C  
ATOM   4189  N   ALA E  34      -0.509 -38.062  20.297  1.00 48.94           N  
ATOM   4190  CA  ALA E  34       0.013 -39.094  19.422  1.00 48.94           C  
ATOM   4191  C   ALA E  34      -0.518 -40.469  19.844  1.00 48.94           C  
ATOM   4192  CB  ALA E  34       1.540 -39.094  19.438  1.00 48.94           C  
ATOM   4193  O   ALA E  34      -0.468 -40.844  21.031  1.00 48.94           O  
ATOM   4194  N   LYS E  35      -1.381 -41.062  19.094  1.00 59.22           N  
ATOM   4195  CA  LYS E  35      -1.780 -42.438  19.359  1.00 59.22           C  
ATOM   4196  C   LYS E  35      -0.562 -43.344  19.500  1.00 59.22           C  
ATOM   4197  CB  LYS E  35      -2.686 -42.969  18.234  1.00 59.22           C  
ATOM   4198  O   LYS E  35       0.521 -43.031  19.016  1.00 59.22           O  
ATOM   4199  CG  LYS E  35      -4.055 -42.312  18.188  1.00 59.22           C  
ATOM   4200  CD  LYS E  35      -4.922 -42.906  17.094  1.00 59.22           C  
ATOM   4201  CE  LYS E  35      -6.270 -42.188  17.000  1.00 59.22           C  
ATOM   4202  NZ  LYS E  35      -7.109 -42.750  15.891  1.00 59.22           N  
ATOM   4203  N   PRO E  36      -0.634 -44.344  20.391  1.00 70.62           N  
ATOM   4204  CA  PRO E  36       0.451 -45.312  20.531  1.00 70.62           C  
ATOM   4205  C   PRO E  36       0.884 -45.906  19.188  1.00 70.62           C  
ATOM   4206  CB  PRO E  36      -0.155 -46.375  21.438  1.00 70.62           C  
ATOM   4207  O   PRO E  36       0.041 -46.188  18.344  1.00 70.62           O  
ATOM   4208  CG  PRO E  36      -1.578 -45.969  21.625  1.00 70.62           C  
ATOM   4209  CD  PRO E  36      -1.792 -44.656  20.906  1.00 70.62           C  
ATOM   4210  N   GLN E  37       2.105 -45.656  18.859  1.00 81.62           N  
ATOM   4211  CA  GLN E  37       2.637 -46.062  17.562  1.00 81.62           C  
ATOM   4212  C   GLN E  37       3.508 -47.312  17.688  1.00 81.62           C  
ATOM   4213  CB  GLN E  37       3.439 -44.906  16.938  1.00 81.62           C  
ATOM   4214  O   GLN E  37       4.070 -47.562  18.750  1.00 81.62           O  
ATOM   4215  CG  GLN E  37       2.604 -43.688  16.609  1.00 81.62           C  
ATOM   4216  CD  GLN E  37       3.420 -42.562  15.984  1.00 81.62           C  
ATOM   4217  NE2 GLN E  37       2.736 -41.562  15.453  1.00 81.62           N  
ATOM   4218  OE1 GLN E  37       4.652 -42.625  15.977  1.00 81.62           O  
ATOM   4219  N   MET E  38       3.404 -48.281  16.812  1.00 86.31           N  
ATOM   4220  CA  MET E  38       4.297 -49.438  16.688  1.00 86.31           C  
ATOM   4221  C   MET E  38       5.309 -49.219  15.562  1.00 86.31           C  
ATOM   4222  CB  MET E  38       3.492 -50.688  16.422  1.00 86.31           C  
ATOM   4223  O   MET E  38       5.035 -48.500  14.602  1.00 86.31           O  
ATOM   4224  CG  MET E  38       2.762 -50.719  15.094  1.00 86.31           C  
ATOM   4225  SD  MET E  38       1.802 -52.250  14.820  1.00 86.31           S  
ATOM   4226  CE  MET E  38       1.067 -51.875  13.203  1.00 86.31           C  
ATOM   4227  N   THR E  39       6.488 -49.719  15.773  1.00 91.81           N  
ATOM   4228  CA  THR E  39       7.570 -49.594  14.797  1.00 91.81           C  
ATOM   4229  C   THR E  39       7.777 -50.906  14.039  1.00 91.81           C  
ATOM   4230  CB  THR E  39       8.883 -49.188  15.477  1.00 91.81           C  
ATOM   4231  O   THR E  39       7.965 -51.969  14.656  1.00 91.81           O  
ATOM   4232  CG2 THR E  39       9.953 -48.844  14.445  1.00 91.81           C  
ATOM   4233  OG1 THR E  39       8.648 -48.031  16.297  1.00 91.81           O  
ATOM   4234  N   ILE E  40       7.672 -50.812  12.766  1.00 91.94           N  
ATOM   4235  CA  ILE E  40       7.898 -51.969  11.883  1.00 91.94           C  
ATOM   4236  C   ILE E  40       9.031 -51.656  10.906  1.00 91.94           C  
ATOM   4237  CB  ILE E  40       6.617 -52.344  11.117  1.00 91.94           C  
ATOM   4238  O   ILE E  40       9.133 -50.531  10.414  1.00 91.94           O  
ATOM   4239  CG1 ILE E  40       5.496 -52.719  12.094  1.00 91.94           C  
ATOM   4240  CG2 ILE E  40       6.891 -53.500  10.148  1.00 91.94           C  
ATOM   4241  CD1 ILE E  40       4.648 -53.906  11.656  1.00 91.94           C  
ATOM   4242  N   THR E  41       9.867 -52.531  10.727  1.00 92.75           N  
ATOM   4243  CA  THR E  41      10.977 -52.375   9.805  1.00 92.75           C  
ATOM   4244  C   THR E  41      10.773 -53.188   8.539  1.00 92.75           C  
ATOM   4245  CB  THR E  41      12.312 -52.750  10.461  1.00 92.75           C  
ATOM   4246  O   THR E  41      10.359 -54.375   8.617  1.00 92.75           O  
ATOM   4247  CG2 THR E  41      13.250 -51.562  10.555  1.00 92.75           C  
ATOM   4248  OG1 THR E  41      12.062 -53.250  11.789  1.00 92.75           O  
ATOM   4249  N   GLY E  42      11.000 -52.594   7.363  1.00 90.88           N  
ATOM   4250  CA  GLY E  42      10.859 -53.250   6.082  1.00 90.88           C  
ATOM   4251  C   GLY E  42      12.133 -53.250   5.266  1.00 90.88           C  
ATOM   4252  O   GLY E  42      12.820 -52.250   5.168  1.00 90.88           O  
ATOM   4253  N   ASP E  43      12.453 -54.406   4.723  1.00 89.00           N  
ATOM   4254  CA  ASP E  43      13.609 -54.562   3.838  1.00 89.00           C  
ATOM   4255  C   ASP E  43      13.188 -54.438   2.373  1.00 89.00           C  
ATOM   4256  CB  ASP E  43      14.312 -55.875   4.094  1.00 89.00           C  
ATOM   4257  O   ASP E  43      12.461 -55.312   1.869  1.00 89.00           O  
ATOM   4258  CG  ASP E  43      14.953 -55.969   5.469  1.00 89.00           C  
ATOM   4259  OD1 ASP E  43      15.602 -54.969   5.895  1.00 89.00           O  
ATOM   4260  OD2 ASP E  43      14.812 -57.000   6.133  1.00 89.00           O  
ATOM   4261  N   PHE E  44      13.633 -53.406   1.710  1.00 88.94           N  
ATOM   4262  CA  PHE E  44      13.289 -53.156   0.314  1.00 88.94           C  
ATOM   4263  C   PHE E  44      14.531 -53.219  -0.567  1.00 88.94           C  
ATOM   4264  CB  PHE E  44      12.609 -51.781   0.156  1.00 88.94           C  
ATOM   4265  O   PHE E  44      15.641 -52.938  -0.107  1.00 88.94           O  
ATOM   4266  CG  PHE E  44      11.266 -51.688   0.826  1.00 88.94           C  
ATOM   4267  CD1 PHE E  44      10.094 -51.875   0.096  1.00 88.94           C  
ATOM   4268  CD2 PHE E  44      11.172 -51.438   2.186  1.00 88.94           C  
ATOM   4269  CE1 PHE E  44       8.852 -51.812   0.714  1.00 88.94           C  
ATOM   4270  CE2 PHE E  44       9.930 -51.344   2.809  1.00 88.94           C  
ATOM   4271  CZ  PHE E  44       8.766 -51.531   2.072  1.00 88.94           C  
ATOM   4272  N   THR E  45      14.352 -53.625  -1.815  1.00 82.25           N  
ATOM   4273  CA  THR E  45      15.445 -53.625  -2.777  1.00 82.25           C  
ATOM   4274  C   THR E  45      15.688 -52.219  -3.314  1.00 82.25           C  
ATOM   4275  CB  THR E  45      15.164 -54.594  -3.949  1.00 82.25           C  
ATOM   4276  O   THR E  45      16.828 -51.781  -3.451  1.00 82.25           O  
ATOM   4277  CG2 THR E  45      15.422 -56.031  -3.543  1.00 82.25           C  
ATOM   4278  OG1 THR E  45      13.805 -54.438  -4.359  1.00 82.25           O  
ATOM   4279  N   GLN E  46      14.570 -51.531  -3.609  1.00 80.88           N  
ATOM   4280  CA  GLN E  46      14.656 -50.188  -4.148  1.00 80.88           C  
ATOM   4281  C   GLN E  46      13.484 -49.312  -3.678  1.00 80.88           C  
ATOM   4282  CB  GLN E  46      14.703 -50.219  -5.676  1.00 80.88           C  
ATOM   4283  O   GLN E  46      12.344 -49.781  -3.658  1.00 80.88           O  
ATOM   4284  CG  GLN E  46      15.195 -48.906  -6.301  1.00 80.88           C  
ATOM   4285  CD  GLN E  46      15.414 -49.031  -7.801  1.00 80.88           C  
ATOM   4286  NE2 GLN E  46      15.773 -47.938  -8.438  1.00 80.88           N  
ATOM   4287  OE1 GLN E  46      15.266 -50.125  -8.383  1.00 80.88           O  
ATOM   4288  N   VAL E  47      13.828 -48.156  -3.227  1.00 80.56           N  
ATOM   4289  CA  VAL E  47      12.797 -47.219  -2.775  1.00 80.56           C  
ATOM   4290  C   VAL E  47      12.992 -45.875  -3.443  1.00 80.56           C  
ATOM   4291  CB  VAL E  47      12.805 -47.062  -1.238  1.00 80.56           C  
ATOM   4292  O   VAL E  47      13.289 -44.875  -2.771  1.00 80.56           O  
ATOM   4293  CG1 VAL E  47      12.203 -48.312  -0.567  1.00 80.56           C  
ATOM   4294  CG2 VAL E  47      14.227 -46.812  -0.736  1.00 80.56           C  
ATOM   4295  N   ASN E  48      12.719 -45.781  -4.746  1.00 75.62           N  
ATOM   4296  CA  ASN E  48      12.938 -44.531  -5.484  1.00 75.62           C  
ATOM   4297  C   ASN E  48      11.969 -43.438  -5.031  1.00 75.62           C  
ATOM   4298  CB  ASN E  48      12.805 -44.781  -6.988  1.00 75.62           C  
ATOM   4299  O   ASN E  48      10.750 -43.594  -5.148  1.00 75.62           O  
ATOM   4300  CG  ASN E  48      14.031 -45.438  -7.586  1.00 75.62           C  
ATOM   4301  ND2 ASN E  48      13.891 -45.969  -8.797  1.00 75.62           N  
ATOM   4302  OD1 ASN E  48      15.094 -45.469  -6.965  1.00 75.62           O  
ATOM   4303  N   GLY E  49      12.555 -42.375  -4.422  1.00 73.06           N  
ATOM   4304  CA  GLY E  49      11.766 -41.188  -4.117  1.00 73.06           C  
ATOM   4305  C   GLY E  49      11.227 -41.188  -2.699  1.00 73.06           C  
ATOM   4306  O   GLY E  49      10.586 -40.219  -2.279  1.00 73.06           O  
ATOM   4307  N   LEU E  50      11.344 -42.219  -1.981  1.00 78.19           N  
ATOM   4308  CA  LEU E  50      10.859 -42.312  -0.609  1.00 78.19           C  
ATOM   4309  C   LEU E  50      11.719 -41.469   0.324  1.00 78.19           C  
ATOM   4310  CB  LEU E  50      10.844 -43.781  -0.131  1.00 78.19           C  
ATOM   4311  O   LEU E  50      12.945 -41.500   0.234  1.00 78.19           O  
ATOM   4312  CG  LEU E  50       9.922 -44.094   1.043  1.00 78.19           C  
ATOM   4313  CD1 LEU E  50       8.477 -44.188   0.567  1.00 78.19           C  
ATOM   4314  CD2 LEU E  50      10.352 -45.375   1.729  1.00 78.19           C  
ATOM   4315  N   LYS E  51      11.180 -40.656   1.124  1.00 78.19           N  
ATOM   4316  CA  LYS E  51      11.859 -39.812   2.088  1.00 78.19           C  
ATOM   4317  C   LYS E  51      11.273 -39.969   3.486  1.00 78.19           C  
ATOM   4318  CB  LYS E  51      11.773 -38.344   1.658  1.00 78.19           C  
ATOM   4319  O   LYS E  51      10.195 -40.531   3.648  1.00 78.19           O  
ATOM   4320  CG  LYS E  51      12.359 -38.062   0.282  1.00 78.19           C  
ATOM   4321  CD  LYS E  51      12.203 -36.594  -0.108  1.00 78.19           C  
ATOM   4322  CE  LYS E  51      12.758 -36.312  -1.501  1.00 78.19           C  
ATOM   4323  NZ  LYS E  51      12.562 -34.906  -1.907  1.00 78.19           N  
ATOM   4324  N   ASN E  52      12.055 -39.469   4.469  1.00 80.69           N  
ATOM   4325  CA  ASN E  52      11.570 -39.469   5.844  1.00 80.69           C  
ATOM   4326  C   ASN E  52      10.336 -38.594   5.996  1.00 80.69           C  
ATOM   4327  CB  ASN E  52      12.672 -39.000   6.801  1.00 80.69           C  
ATOM   4328  O   ASN E  52      10.312 -37.438   5.520  1.00 80.69           O  
ATOM   4329  CG  ASN E  52      13.773 -40.031   6.957  1.00 80.69           C  
ATOM   4330  ND2 ASN E  52      14.852 -39.656   7.633  1.00 80.69           N  
ATOM   4331  OD1 ASN E  52      13.656 -41.156   6.473  1.00 80.69           O  
ATOM   4332  N   GLY E  53       9.250 -39.281   6.598  1.00 78.12           N  
ATOM   4333  CA  GLY E  53       8.023 -38.531   6.812  1.00 78.12           C  
ATOM   4334  C   GLY E  53       6.922 -38.938   5.844  1.00 78.12           C  
ATOM   4335  O   GLY E  53       5.770 -38.500   6.016  1.00 78.12           O  
ATOM   4336  N   ASN E  54       7.254 -39.625   4.711  1.00 81.12           N  
ATOM   4337  CA  ASN E  54       6.230 -40.094   3.783  1.00 81.12           C  
ATOM   4338  C   ASN E  54       5.234 -41.031   4.473  1.00 81.12           C  
ATOM   4339  CB  ASN E  54       6.875 -40.812   2.592  1.00 81.12           C  
ATOM   4340  O   ASN E  54       5.531 -41.594   5.527  1.00 81.12           O  
ATOM   4341  CG  ASN E  54       7.430 -39.844   1.563  1.00 81.12           C  
ATOM   4342  ND2 ASN E  54       7.039 -38.594   1.667  1.00 81.12           N  
ATOM   4343  OD1 ASN E  54       8.203 -40.250   0.684  1.00 81.12           O  
ATOM   4344  N   GLN E  55       4.137 -41.094   3.869  1.00 84.75           N  
ATOM   4345  CA  GLN E  55       3.031 -41.812   4.504  1.00 84.75           C  
ATOM   4346  C   GLN E  55       3.111 -43.312   4.230  1.00 84.75           C  
ATOM   4347  CB  GLN E  55       1.688 -41.250   4.023  1.00 84.75           C  
ATOM   4348  O   GLN E  55       3.709 -43.719   3.240  1.00 84.75           O  
ATOM   4349  CG  GLN E  55       1.436 -39.812   4.430  1.00 84.75           C  
ATOM   4350  CD  GLN E  55       0.094 -39.281   3.945  1.00 84.75           C  
ATOM   4351  NE2 GLN E  55      -0.290 -38.125   4.418  1.00 84.75           N  
ATOM   4352  OE1 GLN E  55      -0.590 -39.938   3.152  1.00 84.75           O  
ATOM   4353  N   VAL E  56       2.627 -44.094   5.199  1.00 88.88           N  
ATOM   4354  CA  VAL E  56       2.363 -45.531   5.066  1.00 88.88           C  
ATOM   4355  C   VAL E  56       0.858 -45.781   5.062  1.00 88.88           C  
ATOM   4356  CB  VAL E  56       3.035 -46.344   6.203  1.00 88.88           C  
ATOM   4357  O   VAL E  56       0.158 -45.406   6.008  1.00 88.88           O  
ATOM   4358  CG1 VAL E  56       2.785 -47.844   6.020  1.00 88.88           C  
ATOM   4359  CG2 VAL E  56       4.535 -46.062   6.250  1.00 88.88           C  
ATOM   4360  N   LYS E  57       0.449 -46.344   4.035  1.00 88.56           N  
ATOM   4361  CA  LYS E  57      -0.987 -46.531   3.854  1.00 88.56           C  
ATOM   4362  C   LYS E  57      -1.354 -48.031   3.891  1.00 88.56           C  
ATOM   4363  CB  LYS E  57      -1.446 -45.906   2.533  1.00 88.56           C  
ATOM   4364  O   LYS E  57      -0.644 -48.844   3.326  1.00 88.56           O  
ATOM   4365  CG  LYS E  57      -1.249 -44.406   2.455  1.00 88.56           C  
ATOM   4366  CD  LYS E  57      -1.849 -43.844   1.180  1.00 88.56           C  
ATOM   4367  CE  LYS E  57      -1.672 -42.312   1.111  1.00 88.56           C  
ATOM   4368  NZ  LYS E  57      -2.293 -41.750  -0.119  1.00 88.56           N  
ATOM   4369  N   PHE E  58      -2.352 -48.344   4.648  1.00 87.12           N  
ATOM   4370  CA  PHE E  58      -2.963 -49.656   4.656  1.00 87.12           C  
ATOM   4371  C   PHE E  58      -4.238 -49.656   3.820  1.00 87.12           C  
ATOM   4372  CB  PHE E  58      -3.271 -50.094   6.090  1.00 87.12           C  
ATOM   4373  O   PHE E  58      -5.215 -49.000   4.156  1.00 87.12           O  
ATOM   4374  CG  PHE E  58      -3.760 -51.531   6.195  1.00 87.12           C  
ATOM   4375  CD1 PHE E  58      -5.121 -51.812   6.227  1.00 87.12           C  
ATOM   4376  CD2 PHE E  58      -2.859 -52.562   6.262  1.00 87.12           C  
ATOM   4377  CE1 PHE E  58      -5.578 -53.125   6.320  1.00 87.12           C  
ATOM   4378  CE2 PHE E  58      -3.307 -53.875   6.359  1.00 87.12           C  
ATOM   4379  CZ  PHE E  58      -4.668 -54.156   6.391  1.00 87.12           C  
ATOM   4380  N   SER E  59      -4.242 -50.438   2.750  1.00 82.19           N  
ATOM   4381  CA  SER E  59      -5.379 -50.500   1.839  1.00 82.19           C  
ATOM   4382  C   SER E  59      -5.820 -49.125   1.399  1.00 82.19           C  
ATOM   4383  CB  SER E  59      -6.551 -51.250   2.496  1.00 82.19           C  
ATOM   4384  O   SER E  59      -7.020 -48.844   1.356  1.00 82.19           O  
ATOM   4385  OG  SER E  59      -6.254 -52.625   2.664  1.00 82.19           O  
ATOM   4386  N   GLY E  60      -4.797 -48.250   1.341  1.00 78.56           N  
ATOM   4387  CA  GLY E  60      -5.082 -46.906   0.830  1.00 78.56           C  
ATOM   4388  C   GLY E  60      -5.332 -45.875   1.925  1.00 78.56           C  
ATOM   4389  O   GLY E  60      -5.480 -44.688   1.649  1.00 78.56           O  
ATOM   4390  N   VAL E  61      -5.410 -46.219   3.148  1.00 81.44           N  
ATOM   4391  CA  VAL E  61      -5.668 -45.312   4.266  1.00 81.44           C  
ATOM   4392  C   VAL E  61      -4.379 -45.094   5.051  1.00 81.44           C  
ATOM   4393  CB  VAL E  61      -6.770 -45.875   5.199  1.00 81.44           C  
ATOM   4394  O   VAL E  61      -3.676 -46.031   5.398  1.00 81.44           O  
ATOM   4395  CG1 VAL E  61      -7.012 -44.938   6.371  1.00 81.44           C  
ATOM   4396  CG2 VAL E  61      -8.062 -46.125   4.422  1.00 81.44           C  
ATOM   4397  N   ALA E  62      -4.109 -43.875   5.281  1.00 85.62           N  
ATOM   4398  CA  ALA E  62      -2.885 -43.500   5.988  1.00 85.62           C  
ATOM   4399  C   ALA E  62      -2.930 -43.969   7.441  1.00 85.62           C  
ATOM   4400  CB  ALA E  62      -2.662 -42.000   5.926  1.00 85.62           C  
ATOM   4401  O   ALA E  62      -3.848 -43.625   8.188  1.00 85.62           O  
ATOM   4402  N   ILE E  63      -1.956 -44.781   7.805  1.00 84.94           N  
ATOM   4403  CA  ILE E  63      -1.946 -45.344   9.156  1.00 84.94           C  
ATOM   4404  C   ILE E  63      -0.641 -44.969   9.852  1.00 84.94           C  
ATOM   4405  CB  ILE E  63      -2.127 -46.875   9.141  1.00 84.94           C  
ATOM   4406  O   ILE E  63      -0.438 -45.312  11.023  1.00 84.94           O  
ATOM   4407  CG1 ILE E  63      -1.046 -47.531   8.273  1.00 84.94           C  
ATOM   4408  CG2 ILE E  63      -3.527 -47.250   8.641  1.00 84.94           C  
ATOM   4409  CD1 ILE E  63      -0.801 -49.000   8.594  1.00 84.94           C  
ATOM   4410  N   GLY E  64       0.317 -44.344   9.047  1.00 85.75           N  
ATOM   4411  CA  GLY E  64       1.591 -44.000   9.664  1.00 85.75           C  
ATOM   4412  C   GLY E  64       2.537 -43.281   8.719  1.00 85.75           C  
ATOM   4413  O   GLY E  64       2.111 -42.750   7.699  1.00 85.75           O  
ATOM   4414  N   THR E  65       3.830 -43.188   9.250  1.00 88.56           N  
ATOM   4415  CA  THR E  65       4.840 -42.469   8.484  1.00 88.56           C  
ATOM   4416  C   THR E  65       6.180 -43.188   8.531  1.00 88.56           C  
ATOM   4417  CB  THR E  65       5.016 -41.031   9.008  1.00 88.56           C  
ATOM   4418  O   THR E  65       6.398 -44.031   9.398  1.00 88.56           O  
ATOM   4419  CG2 THR E  65       3.713 -40.219   8.898  1.00 88.56           C  
ATOM   4420  OG1 THR E  65       5.426 -41.062  10.375  1.00 88.56           O  
ATOM   4421  N   VAL E  66       6.984 -42.906   7.480  1.00 88.69           N  
ATOM   4422  CA  VAL E  66       8.344 -43.438   7.438  1.00 88.69           C  
ATOM   4423  C   VAL E  66       9.234 -42.625   8.391  1.00 88.69           C  
ATOM   4424  CB  VAL E  66       8.922 -43.375   6.004  1.00 88.69           C  
ATOM   4425  O   VAL E  66       9.312 -41.406   8.305  1.00 88.69           O  
ATOM   4426  CG1 VAL E  66      10.375 -43.875   5.992  1.00 88.69           C  
ATOM   4427  CG2 VAL E  66       8.070 -44.219   5.059  1.00 88.69           C  
ATOM   4428  N   SER E  67       9.844 -43.281   9.367  1.00 86.88           N  
ATOM   4429  CA  SER E  67      10.656 -42.625  10.375  1.00 86.88           C  
ATOM   4430  C   SER E  67      12.109 -42.500   9.938  1.00 86.88           C  
ATOM   4431  CB  SER E  67      10.570 -43.344  11.711  1.00 86.88           C  
ATOM   4432  O   SER E  67      12.773 -41.500  10.180  1.00 86.88           O  
ATOM   4433  OG  SER E  67      11.023 -44.688  11.570  1.00 86.88           O  
ATOM   4434  N   ASP E  68      12.602 -43.625   9.352  1.00 89.94           N  
ATOM   4435  CA  ASP E  68      14.016 -43.625   8.977  1.00 89.94           C  
ATOM   4436  C   ASP E  68      14.273 -44.594   7.816  1.00 89.94           C  
ATOM   4437  CB  ASP E  68      14.891 -44.000  10.172  1.00 89.94           C  
ATOM   4438  O   ASP E  68      13.594 -45.625   7.695  1.00 89.94           O  
ATOM   4439  CG  ASP E  68      16.328 -43.531  10.016  1.00 89.94           C  
ATOM   4440  OD1 ASP E  68      16.594 -42.625   9.172  1.00 89.94           O  
ATOM   4441  OD2 ASP E  68      17.203 -44.031  10.742  1.00 89.94           O  
ATOM   4442  N   ILE E  69      15.273 -44.156   7.039  1.00 87.38           N  
ATOM   4443  CA  ILE E  69      15.695 -44.969   5.910  1.00 87.38           C  
ATOM   4444  C   ILE E  69      17.203 -45.250   6.000  1.00 87.38           C  
ATOM   4445  CB  ILE E  69      15.352 -44.312   4.562  1.00 87.38           C  
ATOM   4446  O   ILE E  69      18.000 -44.312   5.980  1.00 87.38           O  
ATOM   4447  CG1 ILE E  69      13.867 -43.938   4.512  1.00 87.38           C  
ATOM   4448  CG2 ILE E  69      15.727 -45.219   3.389  1.00 87.38           C  
ATOM   4449  CD1 ILE E  69      13.477 -43.062   3.314  1.00 87.38           C  
ATOM   4450  N   GLU E  70      17.578 -46.500   6.125  1.00 88.19           N  
ATOM   4451  CA  GLU E  70      18.984 -46.906   6.215  1.00 88.19           C  
ATOM   4452  C   GLU E  70      19.406 -47.688   4.980  1.00 88.19           C  
ATOM   4453  CB  GLU E  70      19.219 -47.719   7.480  1.00 88.19           C  
ATOM   4454  O   GLU E  70      18.703 -48.625   4.574  1.00 88.19           O  
ATOM   4455  CG  GLU E  70      20.672 -47.750   7.941  1.00 88.19           C  
ATOM   4456  CD  GLU E  70      20.891 -48.531   9.227  1.00 88.19           C  
ATOM   4457  OE1 GLU E  70      22.047 -48.625   9.672  1.00 88.19           O  
ATOM   4458  OE2 GLU E  70      19.891 -49.031   9.789  1.00 88.19           O  
ATOM   4459  N   ILE E  71      20.547 -47.312   4.457  1.00 85.88           N  
ATOM   4460  CA  ILE E  71      21.062 -47.969   3.262  1.00 85.88           C  
ATOM   4461  C   ILE E  71      21.938 -49.156   3.662  1.00 85.88           C  
ATOM   4462  CB  ILE E  71      21.875 -46.969   2.395  1.00 85.88           C  
ATOM   4463  O   ILE E  71      22.750 -49.062   4.578  1.00 85.88           O  
ATOM   4464  CG1 ILE E  71      21.047 -45.750   2.059  1.00 85.88           C  
ATOM   4465  CG2 ILE E  71      22.375 -47.656   1.118  1.00 85.88           C  
ATOM   4466  CD1 ILE E  71      21.859 -44.562   1.526  1.00 85.88           C  
ATOM   4467  N   THR E  72      21.703 -50.344   3.031  1.00 84.06           N  
ATOM   4468  CA  THR E  72      22.500 -51.562   3.158  1.00 84.06           C  
ATOM   4469  C   THR E  72      23.078 -51.969   1.807  1.00 84.06           C  
ATOM   4470  CB  THR E  72      21.688 -52.719   3.742  1.00 84.06           C  
ATOM   4471  O   THR E  72      22.641 -51.469   0.765  1.00 84.06           O  
ATOM   4472  CG2 THR E  72      21.000 -52.312   5.047  1.00 84.06           C  
ATOM   4473  OG1 THR E  72      20.672 -53.094   2.797  1.00 84.06           O  
ATOM   4474  N   PRO E  73      24.125 -52.688   1.778  1.00 80.12           N  
ATOM   4475  CA  PRO E  73      24.734 -53.094   0.517  1.00 80.12           C  
ATOM   4476  C   PRO E  73      23.781 -53.906  -0.372  1.00 80.12           C  
ATOM   4477  CB  PRO E  73      25.906 -53.969   0.970  1.00 80.12           C  
ATOM   4478  O   PRO E  73      23.953 -53.906  -1.594  1.00 80.12           O  
ATOM   4479  CG  PRO E  73      26.047 -53.719   2.434  1.00 80.12           C  
ATOM   4480  CD  PRO E  73      24.781 -53.062   2.918  1.00 80.12           C  
ATOM   4481  N   ARG E  74      22.750 -54.469   0.154  1.00 79.75           N  
ATOM   4482  CA  ARG E  74      21.844 -55.312  -0.630  1.00 79.75           C  
ATOM   4483  C   ARG E  74      20.531 -54.594  -0.887  1.00 79.75           C  
ATOM   4484  CB  ARG E  74      21.609 -56.656   0.079  1.00 79.75           C  
ATOM   4485  O   ARG E  74      19.703 -55.062  -1.676  1.00 79.75           O  
ATOM   4486  CG  ARG E  74      22.828 -57.531   0.150  1.00 79.75           C  
ATOM   4487  CD  ARG E  74      22.453 -58.969   0.495  1.00 79.75           C  
ATOM   4488  NE  ARG E  74      23.641 -59.812   0.661  1.00 79.75           N  
ATOM   4489  NH1 ARG E  74      22.469 -61.719   1.250  1.00 79.75           N  
ATOM   4490  NH2 ARG E  74      24.766 -61.750   1.137  1.00 79.75           N  
ATOM   4491  CZ  ARG E  74      23.625 -61.094   1.016  1.00 79.75           C  
ATOM   4492  N   GLY E  75      20.422 -53.500  -0.314  1.00 81.88           N  
ATOM   4493  CA  GLY E  75      19.188 -52.781  -0.475  1.00 81.88           C  
ATOM   4494  C   GLY E  75      19.000 -51.688   0.550  1.00 81.88           C  
ATOM   4495  O   GLY E  75      19.938 -50.938   0.842  1.00 81.88           O  
ATOM   4496  N   VAL E  76      17.641 -51.438   0.964  1.00 87.94           N  
ATOM   4497  CA  VAL E  76      17.312 -50.344   1.878  1.00 87.94           C  
ATOM   4498  C   VAL E  76      16.375 -50.875   2.969  1.00 87.94           C  
ATOM   4499  CB  VAL E  76      16.672 -49.156   1.133  1.00 87.94           C  
ATOM   4500  O   VAL E  76      15.453 -51.625   2.695  1.00 87.94           O  
ATOM   4501  CG1 VAL E  76      16.453 -48.000   2.084  1.00 87.94           C  
ATOM   4502  CG2 VAL E  76      17.547 -48.750  -0.049  1.00 87.94           C  
ATOM   4503  N   VAL E  77      16.672 -50.500   4.141  1.00 90.56           N  
ATOM   4504  CA  VAL E  77      15.844 -50.844   5.289  1.00 90.56           C  
ATOM   4505  C   VAL E  77      15.039 -49.594   5.707  1.00 90.56           C  
ATOM   4506  CB  VAL E  77      16.688 -51.344   6.480  1.00 90.56           C  
ATOM   4507  O   VAL E  77      15.609 -48.562   6.059  1.00 90.56           O  
ATOM   4508  CG1 VAL E  77      15.789 -51.625   7.691  1.00 90.56           C  
ATOM   4509  CG2 VAL E  77      17.453 -52.594   6.086  1.00 90.56           C  
ATOM   4510  N   VAL E  78      13.719 -49.719   5.664  1.00 92.00           N  
ATOM   4511  CA  VAL E  78      12.812 -48.594   5.957  1.00 92.00           C  
ATOM   4512  C   VAL E  78      12.148 -48.812   7.312  1.00 92.00           C  
ATOM   4513  CB  VAL E  78      11.742 -48.438   4.855  1.00 92.00           C  
ATOM   4514  O   VAL E  78      11.500 -49.844   7.535  1.00 92.00           O  
ATOM   4515  CG1 VAL E  78      10.836 -47.250   5.152  1.00 92.00           C  
ATOM   4516  CG2 VAL E  78      12.398 -48.281   3.486  1.00 92.00           C  
ATOM   4517  N   LYS E  79      12.328 -47.938   8.211  1.00 93.19           N  
ATOM   4518  CA  LYS E  79      11.648 -47.938   9.500  1.00 93.19           C  
ATOM   4519  C   LYS E  79      10.344 -47.156   9.438  1.00 93.19           C  
ATOM   4520  CB  LYS E  79      12.555 -47.375  10.586  1.00 93.19           C  
ATOM   4521  O   LYS E  79      10.336 -46.000   9.055  1.00 93.19           O  
ATOM   4522  CG  LYS E  79      13.703 -48.281  10.992  1.00 93.19           C  
ATOM   4523  CD  LYS E  79      14.508 -47.719  12.148  1.00 93.19           C  
ATOM   4524  CE  LYS E  79      15.734 -48.562  12.461  1.00 93.19           C  
ATOM   4525  NZ  LYS E  79      16.516 -48.000  13.602  1.00 93.19           N  
ATOM   4526  N   MET E  80       9.289 -47.812   9.805  1.00 92.88           N  
ATOM   4527  CA  MET E  80       7.961 -47.219   9.727  1.00 92.88           C  
ATOM   4528  C   MET E  80       7.301 -47.188  11.102  1.00 92.88           C  
ATOM   4529  CB  MET E  80       7.078 -48.031   8.758  1.00 92.88           C  
ATOM   4530  O   MET E  80       7.414 -48.125  11.883  1.00 92.88           O  
ATOM   4531  CG  MET E  80       7.672 -48.156   7.363  1.00 92.88           C  
ATOM   4532  SD  MET E  80       6.793 -49.406   6.344  1.00 92.88           S  
ATOM   4533  CE  MET E  80       7.633 -50.906   6.895  1.00 92.88           C  
ATOM   4534  N   LYS E  81       6.688 -46.125  11.398  1.00 91.75           N  
ATOM   4535  CA  LYS E  81       5.871 -45.969  12.602  1.00 91.75           C  
ATOM   4536  C   LYS E  81       4.383 -46.000  12.266  1.00 91.75           C  
ATOM   4537  CB  LYS E  81       6.199 -44.625  13.289  1.00 91.75           C  
ATOM   4538  O   LYS E  81       3.859 -45.125  11.586  1.00 91.75           O  
ATOM   4539  CG  LYS E  81       7.539 -44.625  14.016  1.00 91.75           C  
ATOM   4540  CD  LYS E  81       7.777 -43.312  14.742  1.00 91.75           C  
ATOM   4541  CE  LYS E  81       9.102 -43.312  15.484  1.00 91.75           C  
ATOM   4542  NZ  LYS E  81       9.383 -42.000  16.125  1.00 91.75           N  
ATOM   4543  N   LEU E  82       3.686 -46.969  12.734  1.00 89.81           N  
ATOM   4544  CA  LEU E  82       2.293 -47.250  12.398  1.00 89.81           C  
ATOM   4545  C   LEU E  82       1.400 -47.125  13.625  1.00 89.81           C  
ATOM   4546  CB  LEU E  82       2.152 -48.625  11.773  1.00 89.81           C  
ATOM   4547  O   LEU E  82       1.883 -47.250  14.758  1.00 89.81           O  
ATOM   4548  CG  LEU E  82       3.104 -48.969  10.617  1.00 89.81           C  
ATOM   4549  CD1 LEU E  82       2.979 -50.438  10.227  1.00 89.81           C  
ATOM   4550  CD2 LEU E  82       2.824 -48.062   9.422  1.00 89.81           C  
ATOM   4551  N   ASP E  83       0.067 -47.000  13.414  1.00 87.94           N  
ATOM   4552  CA  ASP E  83      -0.935 -46.969  14.477  1.00 87.94           C  
ATOM   4553  C   ASP E  83      -1.110 -48.344  15.102  1.00 87.94           C  
ATOM   4554  CB  ASP E  83      -2.273 -46.469  13.938  1.00 87.94           C  
ATOM   4555  O   ASP E  83      -1.361 -49.312  14.398  1.00 87.94           O  
ATOM   4556  CG  ASP E  83      -3.264 -46.125  15.031  1.00 87.94           C  
ATOM   4557  OD1 ASP E  83      -2.992 -46.406  16.219  1.00 87.94           O  
ATOM   4558  OD2 ASP E  83      -4.324 -45.531  14.711  1.00 87.94           O  
ATOM   4559  N   GLU E  84      -0.994 -48.469  16.406  1.00 83.50           N  
ATOM   4560  CA  GLU E  84      -1.038 -49.719  17.141  1.00 83.50           C  
ATOM   4561  C   GLU E  84      -2.408 -50.375  17.016  1.00 83.50           C  
ATOM   4562  CB  GLU E  84      -0.689 -49.500  18.609  1.00 83.50           C  
ATOM   4563  O   GLU E  84      -2.521 -51.594  17.094  1.00 83.50           O  
ATOM   4564  CG  GLU E  84      -0.161 -50.750  19.312  1.00 83.50           C  
ATOM   4565  CD  GLU E  84       0.243 -50.469  20.750  1.00 83.50           C  
ATOM   4566  OE1 GLU E  84       0.649 -51.438  21.453  1.00 83.50           O  
ATOM   4567  OE2 GLU E  84       0.151 -49.312  21.203  1.00 83.50           O  
ATOM   4568  N   LYS E  85      -3.422 -49.625  16.766  1.00 82.19           N  
ATOM   4569  CA  LYS E  85      -4.773 -50.188  16.719  1.00 82.19           C  
ATOM   4570  C   LYS E  85      -5.035 -50.906  15.406  1.00 82.19           C  
ATOM   4571  CB  LYS E  85      -5.809 -49.094  16.938  1.00 82.19           C  
ATOM   4572  O   LYS E  85      -6.000 -51.656  15.281  1.00 82.19           O  
ATOM   4573  CG  LYS E  85      -5.898 -48.594  18.375  1.00 82.19           C  
ATOM   4574  CD  LYS E  85      -7.031 -47.594  18.547  1.00 82.19           C  
ATOM   4575  CE  LYS E  85      -7.105 -47.094  19.984  1.00 82.19           C  
ATOM   4576  NZ  LYS E  85      -8.203 -46.062  20.156  1.00 82.19           N  
ATOM   4577  N   THR E  86      -4.121 -50.719  14.508  1.00 84.75           N  
ATOM   4578  CA  THR E  86      -4.324 -51.375  13.211  1.00 84.75           C  
ATOM   4579  C   THR E  86      -3.754 -52.781  13.219  1.00 84.75           C  
ATOM   4580  CB  THR E  86      -3.670 -50.562  12.078  1.00 84.75           C  
ATOM   4581  O   THR E  86      -2.578 -53.000  13.531  1.00 84.75           O  
ATOM   4582  CG2 THR E  86      -4.172 -51.031  10.711  1.00 84.75           C  
ATOM   4583  OG1 THR E  86      -3.986 -49.156  12.250  1.00 84.75           O  
ATOM   4584  N   GLN E  87      -4.617 -53.781  13.000  1.00 86.19           N  
ATOM   4585  CA  GLN E  87      -4.203 -55.188  12.930  1.00 86.19           C  
ATOM   4586  C   GLN E  87      -3.758 -55.562  11.516  1.00 86.19           C  
ATOM   4587  CB  GLN E  87      -5.332 -56.094  13.383  1.00 86.19           C  
ATOM   4588  O   GLN E  87      -4.594 -55.781  10.641  1.00 86.19           O  
ATOM   4589  CG  GLN E  87      -5.781 -55.844  14.820  1.00 86.19           C  
ATOM   4590  CD  GLN E  87      -6.902 -56.781  15.250  1.00 86.19           C  
ATOM   4591  NE2 GLN E  87      -7.199 -56.812  16.547  1.00 86.19           N  
ATOM   4592  OE1 GLN E  87      -7.504 -57.469  14.422  1.00 86.19           O  
ATOM   4593  N   ILE E  88      -2.537 -55.656  11.320  1.00 89.94           N  
ATOM   4594  CA  ILE E  88      -1.967 -56.000  10.016  1.00 89.94           C  
ATOM   4595  C   ILE E  88      -1.584 -57.469   9.992  1.00 89.94           C  
ATOM   4596  CB  ILE E  88      -0.737 -55.125   9.695  1.00 89.94           C  
ATOM   4597  O   ILE E  88      -0.723 -57.906  10.758  1.00 89.94           O  
ATOM   4598  CG1 ILE E  88      -1.095 -53.625   9.820  1.00 89.94           C  
ATOM   4599  CG2 ILE E  88      -0.198 -55.438   8.297  1.00 89.94           C  
ATOM   4600  CD1 ILE E  88       0.112 -52.688   9.844  1.00 89.94           C  
ATOM   4601  N   PRO E  89      -2.092 -58.188   9.078  1.00 89.75           N  
ATOM   4602  CA  PRO E  89      -1.723 -59.594   8.953  1.00 89.75           C  
ATOM   4603  C   PRO E  89      -0.243 -59.812   8.625  1.00 89.75           C  
ATOM   4604  CB  PRO E  89      -2.604 -60.094   7.801  1.00 89.75           C  
ATOM   4605  O   PRO E  89       0.347 -59.000   7.906  1.00 89.75           O  
ATOM   4606  CG  PRO E  89      -3.684 -59.062   7.684  1.00 89.75           C  
ATOM   4607  CD  PRO E  89      -3.154 -57.750   8.195  1.00 89.75           C  
ATOM   4608  N   SER E  90       0.248 -60.875   9.094  1.00 88.69           N  
ATOM   4609  CA  SER E  90       1.678 -61.156   8.984  1.00 88.69           C  
ATOM   4610  C   SER E  90       2.078 -61.406   7.531  1.00 88.69           C  
ATOM   4611  CB  SER E  90       2.070 -62.344   9.852  1.00 88.69           C  
ATOM   4612  O   SER E  90       3.232 -61.219   7.156  1.00 88.69           O  
ATOM   4613  OG  SER E  90       1.372 -63.531   9.445  1.00 88.69           O  
ATOM   4614  N   ASP E  91       1.126 -61.844   6.617  1.00 85.81           N  
ATOM   4615  CA  ASP E  91       1.436 -62.125   5.219  1.00 85.81           C  
ATOM   4616  C   ASP E  91       1.081 -60.938   4.328  1.00 85.81           C  
ATOM   4617  CB  ASP E  91       0.694 -63.375   4.742  1.00 85.81           C  
ATOM   4618  O   ASP E  91       0.886 -61.094   3.121  1.00 85.81           O  
ATOM   4619  CG  ASP E  91      -0.813 -63.250   4.887  1.00 85.81           C  
ATOM   4620  OD1 ASP E  91      -1.289 -62.438   5.691  1.00 85.81           O  
ATOM   4621  OD2 ASP E  91      -1.532 -64.000   4.188  1.00 85.81           O  
ATOM   4622  N   SER E  92       1.012 -59.812   4.965  1.00 88.75           N  
ATOM   4623  CA  SER E  92       0.690 -58.625   4.184  1.00 88.75           C  
ATOM   4624  C   SER E  92       1.860 -58.219   3.297  1.00 88.75           C  
ATOM   4625  CB  SER E  92       0.303 -57.469   5.105  1.00 88.75           C  
ATOM   4626  O   SER E  92       3.018 -58.500   3.627  1.00 88.75           O  
ATOM   4627  OG  SER E  92      -0.845 -57.812   5.867  1.00 88.75           O  
ATOM   4628  N   MET E  93       1.519 -57.688   2.168  1.00 89.25           N  
ATOM   4629  CA  MET E  93       2.533 -57.281   1.200  1.00 89.25           C  
ATOM   4630  C   MET E  93       2.803 -55.781   1.295  1.00 89.25           C  
ATOM   4631  CB  MET E  93       2.100 -57.625  -0.220  1.00 89.25           C  
ATOM   4632  O   MET E  93       1.877 -54.969   1.200  1.00 89.25           O  
ATOM   4633  CG  MET E  93       3.244 -57.656  -1.222  1.00 89.25           C  
ATOM   4634  SD  MET E  93       2.682 -58.094  -2.920  1.00 89.25           S  
ATOM   4635  CE  MET E  93       2.170 -59.812  -2.676  1.00 89.25           C  
ATOM   4636  N   PHE E  94       4.078 -55.469   1.461  1.00 89.44           N  
ATOM   4637  CA  PHE E  94       4.531 -54.062   1.506  1.00 89.44           C  
ATOM   4638  C   PHE E  94       5.133 -53.656   0.169  1.00 89.44           C  
ATOM   4639  CB  PHE E  94       5.555 -53.875   2.627  1.00 89.44           C  
ATOM   4640  O   PHE E  94       6.121 -54.219  -0.280  1.00 89.44           O  
ATOM   4641  CG  PHE E  94       4.980 -54.031   4.008  1.00 89.44           C  
ATOM   4642  CD1 PHE E  94       4.930 -52.938   4.883  1.00 89.44           C  
ATOM   4643  CD2 PHE E  94       4.492 -55.250   4.438  1.00 89.44           C  
ATOM   4644  CE1 PHE E  94       4.398 -53.094   6.160  1.00 89.44           C  
ATOM   4645  CE2 PHE E  94       3.963 -55.406   5.715  1.00 89.44           C  
ATOM   4646  CZ  PHE E  94       3.916 -54.312   6.574  1.00 89.44           C  
ATOM   4647  N   SER E  95       4.539 -52.656  -0.498  1.00 88.69           N  
ATOM   4648  CA  SER E  95       5.020 -52.188  -1.790  1.00 88.69           C  
ATOM   4649  C   SER E  95       5.109 -50.656  -1.814  1.00 88.69           C  
ATOM   4650  CB  SER E  95       4.102 -52.656  -2.916  1.00 88.69           C  
ATOM   4651  O   SER E  95       4.559 -50.000  -0.940  1.00 88.69           O  
ATOM   4652  OG  SER E  95       2.795 -52.156  -2.762  1.00 88.69           O  
ATOM   4653  N   LEU E  96       5.914 -50.125  -2.752  1.00 84.31           N  
ATOM   4654  CA  LEU E  96       6.051 -48.688  -2.955  1.00 84.31           C  
ATOM   4655  C   LEU E  96       4.980 -48.188  -3.912  1.00 84.31           C  
ATOM   4656  CB  LEU E  96       7.441 -48.375  -3.498  1.00 84.31           C  
ATOM   4657  O   LEU E  96       4.812 -48.719  -5.012  1.00 84.31           O  
ATOM   4658  CG  LEU E  96       8.023 -47.000  -3.084  1.00 84.31           C  
ATOM   4659  CD1 LEU E  96       8.844 -47.156  -1.807  1.00 84.31           C  
ATOM   4660  CD2 LEU E  96       8.875 -46.438  -4.207  1.00 84.31           C  
ATOM   4661  N   GLY E  97       4.148 -47.312  -3.465  1.00 75.62           N  
ATOM   4662  CA  GLY E  97       3.121 -46.688  -4.289  1.00 75.62           C  
ATOM   4663  C   GLY E  97       3.385 -45.219  -4.562  1.00 75.62           C  
ATOM   4664  O   GLY E  97       4.297 -44.625  -3.984  1.00 75.62           O  
ATOM   4665  N   SER E  98       2.812 -44.656  -5.516  1.00 70.25           N  
ATOM   4666  CA  SER E  98       2.914 -43.250  -5.891  1.00 70.25           C  
ATOM   4667  C   SER E  98       1.536 -42.594  -6.012  1.00 70.25           C  
ATOM   4668  CB  SER E  98       3.672 -43.094  -7.211  1.00 70.25           C  
ATOM   4669  O   SER E  98       0.605 -43.219  -6.543  1.00 70.25           O  
ATOM   4670  OG  SER E  98       2.861 -42.469  -8.188  1.00 70.25           O  
ATOM   4671  N   ASP E  99       1.423 -41.438  -5.191  1.00 61.25           N  
ATOM   4672  CA  ASP E  99       0.187 -40.656  -5.324  1.00 61.25           C  
ATOM   4673  C   ASP E  99       0.223 -39.781  -6.570  1.00 61.25           C  
ATOM   4674  CB  ASP E  99      -0.054 -39.812  -4.078  1.00 61.25           C  
ATOM   4675  O   ASP E  99       0.934 -38.781  -6.598  1.00 61.25           O  
ATOM   4676  CG  ASP E  99      -1.021 -40.469  -3.100  1.00 61.25           C  
ATOM   4677  OD1 ASP E  99      -1.773 -41.375  -3.496  1.00 61.25           O  
ATOM   4678  OD2 ASP E  99      -1.035 -40.031  -1.921  1.00 61.25           O  
ATOM   4679  N   GLY E 100      -0.385 -40.094  -7.645  1.00 57.12           N  
ATOM   4680  CA  GLY E 100      -0.524 -39.281  -8.836  1.00 57.12           C  
ATOM   4681  C   GLY E 100       0.758 -39.188  -9.641  1.00 57.12           C  
ATOM   4682  O   GLY E 100       1.673 -40.000  -9.469  1.00 57.12           O  
ATOM   4683  N   PHE E 101       0.800 -38.344 -10.641  1.00 51.00           N  
ATOM   4684  CA  PHE E 101       1.893 -38.188 -11.602  1.00 51.00           C  
ATOM   4685  C   PHE E 101       3.105 -37.531 -10.945  1.00 51.00           C  
ATOM   4686  CB  PHE E 101       1.447 -37.375 -12.820  1.00 51.00           C  
ATOM   4687  O   PHE E 101       4.242 -37.938 -11.195  1.00 51.00           O  
ATOM   4688  CG  PHE E 101       2.449 -37.375 -13.938  1.00 51.00           C  
ATOM   4689  CD1 PHE E 101       3.303 -36.281 -14.117  1.00 51.00           C  
ATOM   4690  CD2 PHE E 101       2.539 -38.438 -14.820  1.00 51.00           C  
ATOM   4691  CE1 PHE E 101       4.230 -36.281 -15.156  1.00 51.00           C  
ATOM   4692  CE2 PHE E 101       3.465 -38.438 -15.859  1.00 51.00           C  
ATOM   4693  CZ  PHE E 101       4.309 -37.375 -16.031  1.00 51.00           C  
ATOM   4694  N   LEU E 102       2.969 -36.438 -10.031  1.00 51.81           N  
ATOM   4695  CA  LEU E 102       4.059 -35.719  -9.391  1.00 51.81           C  
ATOM   4696  C   LEU E 102       4.027 -35.906  -7.879  1.00 51.81           C  
ATOM   4697  CB  LEU E 102       3.969 -34.219  -9.742  1.00 51.81           C  
ATOM   4698  O   LEU E 102       4.598 -35.094  -7.141  1.00 51.81           O  
ATOM   4699  CG  LEU E 102       4.367 -33.844 -11.164  1.00 51.81           C  
ATOM   4700  CD1 LEU E 102       3.533 -32.656 -11.641  1.00 51.81           C  
ATOM   4701  CD2 LEU E 102       5.855 -33.500 -11.234  1.00 51.81           C  
ATOM   4702  N   GLY E 103       3.260 -37.000  -7.480  1.00 56.88           N  
ATOM   4703  CA  GLY E 103       2.961 -37.094  -6.059  1.00 56.88           C  
ATOM   4704  C   GLY E 103       4.062 -37.781  -5.258  1.00 56.88           C  
ATOM   4705  O   GLY E 103       5.055 -38.219  -5.824  1.00 56.88           O  
ATOM   4706  N   ASP E 104       3.941 -37.719  -3.961  1.00 63.34           N  
ATOM   4707  CA  ASP E 104       4.816 -38.281  -2.938  1.00 63.34           C  
ATOM   4708  C   ASP E 104       4.738 -39.812  -2.936  1.00 63.34           C  
ATOM   4709  CB  ASP E 104       4.449 -37.719  -1.557  1.00 63.34           C  
ATOM   4710  O   ASP E 104       3.686 -40.375  -3.229  1.00 63.34           O  
ATOM   4711  CG  ASP E 104       5.066 -36.375  -1.276  1.00 63.34           C  
ATOM   4712  OD1 ASP E 104       5.910 -35.906  -2.072  1.00 63.34           O  
ATOM   4713  OD2 ASP E 104       4.707 -35.750  -0.248  1.00 63.34           O  
ATOM   4714  N   LYS E 105       5.863 -40.375  -2.930  1.00 73.00           N  
ATOM   4715  CA  LYS E 105       5.941 -41.812  -2.738  1.00 73.00           C  
ATOM   4716  C   LYS E 105       5.520 -42.219  -1.325  1.00 73.00           C  
ATOM   4717  CB  LYS E 105       7.355 -42.344  -3.021  1.00 73.00           C  
ATOM   4718  O   LYS E 105       5.691 -41.438  -0.383  1.00 73.00           O  
ATOM   4719  CG  LYS E 105       7.852 -42.031  -4.426  1.00 73.00           C  
ATOM   4720  CD  LYS E 105       7.246 -42.969  -5.457  1.00 73.00           C  
ATOM   4721  CE  LYS E 105       7.816 -42.719  -6.848  1.00 73.00           C  
ATOM   4722  NZ  LYS E 105       7.129 -43.562  -7.879  1.00 73.00           N  
ATOM   4723  N   PHE E 106       4.715 -43.250  -1.287  1.00 83.12           N  
ATOM   4724  CA  PHE E 106       4.320 -43.781   0.010  1.00 83.12           C  
ATOM   4725  C   PHE E 106       4.434 -45.312   0.022  1.00 83.12           C  
ATOM   4726  CB  PHE E 106       2.891 -43.375   0.355  1.00 83.12           C  
ATOM   4727  O   PHE E 106       4.652 -45.938  -1.021  1.00 83.12           O  
ATOM   4728  CG  PHE E 106       1.865 -43.812  -0.652  1.00 83.12           C  
ATOM   4729  CD1 PHE E 106       1.559 -43.031  -1.751  1.00 83.12           C  
ATOM   4730  CD2 PHE E 106       1.208 -45.031  -0.500  1.00 83.12           C  
ATOM   4731  CE1 PHE E 106       0.610 -43.438  -2.686  1.00 83.12           C  
ATOM   4732  CE2 PHE E 106       0.260 -45.438  -1.430  1.00 83.12           C  
ATOM   4733  CZ  PHE E 106      -0.039 -44.656  -2.520  1.00 83.12           C  
ATOM   4734  N   ILE E 107       4.430 -45.906   1.164  1.00 87.81           N  
ATOM   4735  CA  ILE E 107       4.422 -47.344   1.318  1.00 87.81           C  
ATOM   4736  C   ILE E 107       2.984 -47.844   1.413  1.00 87.81           C  
ATOM   4737  CB  ILE E 107       5.227 -47.781   2.562  1.00 87.81           C  
ATOM   4738  O   ILE E 107       2.209 -47.375   2.248  1.00 87.81           O  
ATOM   4739  CG1 ILE E 107       6.695 -47.375   2.428  1.00 87.81           C  
ATOM   4740  CG2 ILE E 107       5.113 -49.312   2.773  1.00 87.81           C  
ATOM   4741  CD1 ILE E 107       7.688 -48.406   2.941  1.00 87.81           C  
ATOM   4742  N   GLN E 108       2.734 -48.719   0.548  1.00 88.88           N  
ATOM   4743  CA  GLN E 108       1.407 -49.312   0.528  1.00 88.88           C  
ATOM   4744  C   GLN E 108       1.435 -50.719   1.138  1.00 88.88           C  
ATOM   4745  CB  GLN E 108       0.865 -49.375  -0.900  1.00 88.88           C  
ATOM   4746  O   GLN E 108       2.240 -51.562   0.736  1.00 88.88           O  
ATOM   4747  CG  GLN E 108      -0.511 -50.031  -1.010  1.00 88.88           C  
ATOM   4748  CD  GLN E 108      -1.139 -49.844  -2.379  1.00 88.88           C  
ATOM   4749  NE2 GLN E 108      -2.381 -50.281  -2.527  1.00 88.88           N  
ATOM   4750  OE1 GLN E 108      -0.513 -49.312  -3.295  1.00 88.88           O  
ATOM   4751  N   ILE E 109       0.520 -51.000   2.123  1.00 88.12           N  
ATOM   4752  CA  ILE E 109       0.348 -52.312   2.727  1.00 88.12           C  
ATOM   4753  C   ILE E 109      -0.928 -52.938   2.193  1.00 88.12           C  
ATOM   4754  CB  ILE E 109       0.301 -52.219   4.270  1.00 88.12           C  
ATOM   4755  O   ILE E 109      -2.031 -52.469   2.443  1.00 88.12           O  
ATOM   4756  CG1 ILE E 109       1.524 -51.469   4.797  1.00 88.12           C  
ATOM   4757  CG2 ILE E 109       0.215 -53.625   4.883  1.00 88.12           C  
ATOM   4758  CD1 ILE E 109       1.461 -51.156   6.285  1.00 88.12           C  
ATOM   4759  N   SER E 110      -0.722 -54.000   1.480  1.00 88.62           N  
ATOM   4760  CA  SER E 110      -1.844 -54.781   0.998  1.00 88.62           C  
ATOM   4761  C   SER E 110      -2.152 -55.938   1.949  1.00 88.62           C  
ATOM   4762  CB  SER E 110      -1.551 -55.344  -0.399  1.00 88.62           C  
ATOM   4763  O   SER E 110      -1.278 -56.750   2.252  1.00 88.62           O  
ATOM   4764  OG  SER E 110      -1.261 -54.281  -1.302  1.00 88.62           O  
ATOM   4765  N   PRO E 111      -3.346 -56.031   2.373  1.00 86.38           N  
ATOM   4766  CA  PRO E 111      -3.709 -57.062   3.373  1.00 86.38           C  
ATOM   4767  C   PRO E 111      -3.496 -58.469   2.879  1.00 86.38           C  
ATOM   4768  CB  PRO E 111      -5.195 -56.781   3.627  1.00 86.38           C  
ATOM   4769  O   PRO E 111      -3.734 -58.781   1.704  1.00 86.38           O  
ATOM   4770  CG  PRO E 111      -5.617 -55.906   2.496  1.00 86.38           C  
ATOM   4771  CD  PRO E 111      -4.387 -55.375   1.812  1.00 86.38           C  
ATOM   4772  N   GLY E 112      -3.002 -59.281   3.830  1.00 85.06           N  
ATOM   4773  CA  GLY E 112      -2.834 -60.719   3.594  1.00 85.06           C  
ATOM   4774  C   GLY E 112      -3.971 -61.531   4.152  1.00 85.06           C  
ATOM   4775  O   GLY E 112      -5.062 -61.031   4.410  1.00 85.06           O  
ATOM   4776  N   GLN E 113      -3.764 -62.844   4.250  1.00 84.62           N  
ATOM   4777  CA  GLN E 113      -4.801 -63.781   4.680  1.00 84.62           C  
ATOM   4778  C   GLN E 113      -4.449 -64.438   6.023  1.00 84.62           C  
ATOM   4779  CB  GLN E 113      -5.016 -64.875   3.629  1.00 84.62           C  
ATOM   4780  O   GLN E 113      -5.242 -65.188   6.590  1.00 84.62           O  
ATOM   4781  CG  GLN E 113      -5.496 -64.312   2.285  1.00 84.62           C  
ATOM   4782  CD  GLN E 113      -6.348 -65.375   1.532  1.00 84.62           C  
ATOM   4783  NE2 GLN E 113      -6.863 -64.938   0.376  1.00 84.62           N  
ATOM   4784  OE1 GLN E 113      -6.547 -66.500   1.986  1.00 84.62           O  
ATOM   4785  N   SER E 114      -3.486 -64.000   6.594  1.00 87.56           N  
ATOM   4786  CA  SER E 114      -3.037 -64.625   7.836  1.00 87.56           C  
ATOM   4787  C   SER E 114      -3.826 -64.062   9.031  1.00 87.56           C  
ATOM   4788  CB  SER E 114      -1.544 -64.375   8.047  1.00 87.56           C  
ATOM   4789  O   SER E 114      -4.328 -62.969   9.008  1.00 87.56           O  
ATOM   4790  OG  SER E 114      -1.129 -64.812   9.320  1.00 87.56           O  
ATOM   4791  N   LYS E 115      -4.008 -64.938  10.055  1.00 85.94           N  
ATOM   4792  CA  LYS E 115      -4.699 -64.562  11.281  1.00 85.94           C  
ATOM   4793  C   LYS E 115      -3.713 -64.125  12.344  1.00 85.94           C  
ATOM   4794  CB  LYS E 115      -5.516 -65.750  11.820  1.00 85.94           C  
ATOM   4795  O   LYS E 115      -4.113 -63.688  13.438  1.00 85.94           O  
ATOM   4796  CG  LYS E 115      -6.781 -66.062  11.031  1.00 85.94           C  
ATOM   4797  CD  LYS E 115      -7.680 -67.062  11.750  1.00 85.94           C  
ATOM   4798  CE  LYS E 115      -8.930 -67.375  10.938  1.00 85.94           C  
ATOM   4799  NZ  LYS E 115      -9.805 -68.375  11.641  1.00 85.94           N  
ATOM   4800  N   VAL E 116      -2.449 -64.188  11.945  1.00 88.44           N  
ATOM   4801  CA  VAL E 116      -1.419 -63.625  12.836  1.00 88.44           C  
ATOM   4802  C   VAL E 116      -1.075 -62.188  12.430  1.00 88.44           C  
ATOM   4803  CB  VAL E 116      -0.148 -64.500  12.812  1.00 88.44           C  
ATOM   4804  O   VAL E 116      -0.866 -61.906  11.250  1.00 88.44           O  
ATOM   4805  CG1 VAL E 116       0.906 -63.969  13.773  1.00 88.44           C  
ATOM   4806  CG2 VAL E 116      -0.492 -65.938  13.172  1.00 88.44           C  
ATOM   4807  N   TYR E 117      -1.087 -61.438  13.430  1.00 90.12           N  
ATOM   4808  CA  TYR E 117      -0.890 -60.000  13.164  1.00 90.12           C  
ATOM   4809  C   TYR E 117       0.515 -59.562  13.562  1.00 90.12           C  
ATOM   4810  CB  TYR E 117      -1.930 -59.188  13.922  1.00 90.12           C  
ATOM   4811  O   TYR E 117       1.144 -60.188  14.430  1.00 90.12           O  
ATOM   4812  CG  TYR E 117      -3.355 -59.562  13.602  1.00 90.12           C  
ATOM   4813  CD1 TYR E 117      -3.896 -59.312  12.344  1.00 90.12           C  
ATOM   4814  CD2 TYR E 117      -4.168 -60.156  14.562  1.00 90.12           C  
ATOM   4815  CE1 TYR E 117      -5.211 -59.656  12.047  1.00 90.12           C  
ATOM   4816  CE2 TYR E 117      -5.484 -60.500  14.281  1.00 90.12           C  
ATOM   4817  OH  TYR E 117      -7.297 -60.594  12.734  1.00 90.12           O  
ATOM   4818  CZ  TYR E 117      -5.996 -60.250  13.023  1.00 90.12           C  
ATOM   4819  N   LEU E 118       0.989 -58.562  12.938  1.00 89.44           N  
ATOM   4820  CA  LEU E 118       2.322 -58.031  13.180  1.00 89.44           C  
ATOM   4821  C   LEU E 118       2.387 -57.312  14.523  1.00 89.44           C  
ATOM   4822  CB  LEU E 118       2.719 -57.062  12.055  1.00 89.44           C  
ATOM   4823  O   LEU E 118       1.416 -56.656  14.938  1.00 89.44           O  
ATOM   4824  CG  LEU E 118       2.961 -57.688  10.680  1.00 89.44           C  
ATOM   4825  CD1 LEU E 118       3.010 -56.594   9.602  1.00 89.44           C  
ATOM   4826  CD2 LEU E 118       4.250 -58.500  10.680  1.00 89.44           C  
ATOM   4827  N   GLN E 119       3.463 -57.469  15.281  1.00 87.62           N  
ATOM   4828  CA  GLN E 119       3.709 -56.812  16.562  1.00 87.62           C  
ATOM   4829  C   GLN E 119       4.855 -55.812  16.469  1.00 87.62           C  
ATOM   4830  CB  GLN E 119       4.016 -57.875  17.641  1.00 87.62           C  
ATOM   4831  O   GLN E 119       5.520 -55.719  15.438  1.00 87.62           O  
ATOM   4832  CG  GLN E 119       2.938 -58.938  17.781  1.00 87.62           C  
ATOM   4833  CD  GLN E 119       3.098 -59.781  19.047  1.00 87.62           C  
ATOM   4834  NE2 GLN E 119       2.188 -60.719  19.250  1.00 87.62           N  
ATOM   4835  OE1 GLN E 119       4.031 -59.562  19.828  1.00 87.62           O  
ATOM   4836  N   ASP E 120       5.047 -55.125  17.484  1.00 89.44           N  
ATOM   4837  CA  ASP E 120       6.074 -54.094  17.547  1.00 89.44           C  
ATOM   4838  C   ASP E 120       7.469 -54.688  17.391  1.00 89.44           C  
ATOM   4839  CB  ASP E 120       5.977 -53.312  18.859  1.00 89.44           C  
ATOM   4840  O   ASP E 120       7.832 -55.625  18.094  1.00 89.44           O  
ATOM   4841  CG  ASP E 120       6.910 -52.125  18.922  1.00 89.44           C  
ATOM   4842  OD1 ASP E 120       7.293 -51.594  17.859  1.00 89.44           O  
ATOM   4843  OD2 ASP E 120       7.270 -51.719  20.047  1.00 89.44           O  
ATOM   4844  N   GLY E 121       8.148 -54.188  16.438  1.00 87.75           N  
ATOM   4845  CA  GLY E 121       9.531 -54.594  16.234  1.00 87.75           C  
ATOM   4846  C   GLY E 121       9.688 -55.656  15.172  1.00 87.75           C  
ATOM   4847  O   GLY E 121      10.805 -56.094  14.883  1.00 87.75           O  
ATOM   4848  N   ASP E 122       8.609 -56.094  14.555  1.00 88.94           N  
ATOM   4849  CA  ASP E 122       8.680 -57.125  13.523  1.00 88.94           C  
ATOM   4850  C   ASP E 122       9.273 -56.562  12.227  1.00 88.94           C  
ATOM   4851  CB  ASP E 122       7.285 -57.719  13.250  1.00 88.94           C  
ATOM   4852  O   ASP E 122       9.320 -55.344  12.031  1.00 88.94           O  
ATOM   4853  CG  ASP E 122       6.836 -58.688  14.312  1.00 88.94           C  
ATOM   4854  OD1 ASP E 122       7.641 -59.031  15.203  1.00 88.94           O  
ATOM   4855  OD2 ASP E 122       5.660 -59.125  14.266  1.00 88.94           O  
ATOM   4856  N   SER E 123       9.875 -57.438  11.461  1.00 90.44           N  
ATOM   4857  CA  SER E 123      10.469 -57.094  10.180  1.00 90.44           C  
ATOM   4858  C   SER E 123       9.750 -57.781   9.023  1.00 90.44           C  
ATOM   4859  CB  SER E 123      11.953 -57.469  10.156  1.00 90.44           C  
ATOM   4860  O   SER E 123       9.328 -58.938   9.148  1.00 90.44           O  
ATOM   4861  OG  SER E 123      12.688 -56.688  11.062  1.00 90.44           O  
ATOM   4862  N   VAL E 124       9.594 -57.000   7.953  1.00 89.75           N  
ATOM   4863  CA  VAL E 124       8.891 -57.500   6.789  1.00 89.75           C  
ATOM   4864  C   VAL E 124       9.719 -57.250   5.527  1.00 89.75           C  
ATOM   4865  CB  VAL E 124       7.492 -56.875   6.641  1.00 89.75           C  
ATOM   4866  O   VAL E 124      10.648 -56.469   5.543  1.00 89.75           O  
ATOM   4867  CG1 VAL E 124       6.598 -57.250   7.824  1.00 89.75           C  
ATOM   4868  CG2 VAL E 124       7.613 -55.344   6.520  1.00 89.75           C  
ATOM   4869  N   LYS E 125       9.406 -58.094   4.520  1.00 84.62           N  
ATOM   4870  CA  LYS E 125      10.047 -57.906   3.221  1.00 84.62           C  
ATOM   4871  C   LYS E 125       9.156 -57.094   2.277  1.00 84.62           C  
ATOM   4872  CB  LYS E 125      10.383 -59.250   2.594  1.00 84.62           C  
ATOM   4873  O   LYS E 125       7.996 -57.469   2.057  1.00 84.62           O  
ATOM   4874  CG  LYS E 125      11.539 -59.219   1.601  1.00 84.62           C  
ATOM   4875  CD  LYS E 125      11.883 -60.594   1.077  1.00 84.62           C  
ATOM   4876  CE  LYS E 125      13.000 -60.562   0.043  1.00 84.62           C  
ATOM   4877  NZ  LYS E 125      13.320 -61.906  -0.490  1.00 84.62           N  
ATOM   4878  N   GLY E 126       9.711 -55.969   1.805  1.00 81.62           N  
ATOM   4879  CA  GLY E 126       8.961 -55.125   0.898  1.00 81.62           C  
ATOM   4880  C   GLY E 126       9.359 -55.312  -0.554  1.00 81.62           C  
ATOM   4881  O   GLY E 126      10.445 -55.812  -0.847  1.00 81.62           O  
ATOM   4882  N   GLU E 127       8.391 -55.188  -1.479  1.00 74.00           N  
ATOM   4883  CA  GLU E 127       8.641 -55.156  -2.916  1.00 74.00           C  
ATOM   4884  C   GLU E 127       8.711 -53.719  -3.443  1.00 74.00           C  
ATOM   4885  CB  GLU E 127       7.566 -55.938  -3.664  1.00 74.00           C  
ATOM   4886  O   GLU E 127       7.812 -52.938  -3.178  1.00 74.00           O  
ATOM   4887  CG  GLU E 127       7.977 -57.375  -4.020  1.00 74.00           C  
ATOM   4888  CD  GLU E 127       6.910 -58.125  -4.793  1.00 74.00           C  
ATOM   4889  OE1 GLU E 127       7.141 -59.312  -5.152  1.00 74.00           O  
ATOM   4890  OE2 GLU E 127       5.832 -57.531  -5.043  1.00 74.00           O  
ATOM   4891  N   GLY E 128       9.836 -53.219  -3.779  1.00 61.56           N  
ATOM   4892  CA  GLY E 128       9.977 -51.906  -4.375  1.00 61.56           C  
ATOM   4893  C   GLY E 128       9.562 -51.875  -5.832  1.00 61.56           C  
ATOM   4894  O   GLY E 128       9.461 -52.906  -6.488  1.00 61.56           O  
ATOM   4895  N   VAL E 129       8.703 -51.031  -6.312  1.00 50.62           N  
ATOM   4896  CA  VAL E 129       8.367 -50.938  -7.730  1.00 50.62           C  
ATOM   4897  C   VAL E 129       9.617 -50.562  -8.531  1.00 50.62           C  
ATOM   4898  CB  VAL E 129       7.254 -49.906  -7.988  1.00 50.62           C  
ATOM   4899  O   VAL E 129      10.430 -49.750  -8.086  1.00 50.62           O  
ATOM   4900  CG1 VAL E 129       6.805 -49.938  -9.445  1.00 50.62           C  
ATOM   4901  CG2 VAL E 129       6.070 -50.156  -7.055  1.00 50.62           C  
ATOM   4902  N   ASP E 130      10.023 -51.531  -9.609  1.00 37.53           N  
ATOM   4903  CA  ASP E 130      11.000 -51.125 -10.625  1.00 37.53           C  
ATOM   4904  C   ASP E 130      10.547 -49.875 -11.352  1.00 37.53           C  
ATOM   4905  CB  ASP E 130      11.219 -52.281 -11.625  1.00 37.53           C  
ATOM   4906  O   ASP E 130       9.359 -49.688 -11.594  1.00 37.53           O  
ATOM   4907  CG  ASP E 130      12.164 -53.344 -11.102  1.00 37.53           C  
ATOM   4908  OD1 ASP E 130      12.922 -53.062 -10.148  1.00 37.53           O  
ATOM   4909  OD2 ASP E 130      12.148 -54.469 -11.656  1.00 37.53           O  
TER    4910      ASP E 130                                                      
ATOM   4911  N   MET F   1     -45.812  -0.992   9.438  1.00 25.62           N  
ATOM   4912  CA  MET F   1     -44.938  -1.179  10.594  1.00 25.62           C  
ATOM   4913  C   MET F   1     -43.500  -0.831  10.234  1.00 25.62           C  
ATOM   4914  CB  MET F   1     -45.031  -2.617  11.102  1.00 25.62           C  
ATOM   4915  O   MET F   1     -42.906  -1.458   9.359  1.00 25.62           O  
ATOM   4916  CG  MET F   1     -45.812  -2.766  12.391  1.00 25.62           C  
ATOM   4917  SD  MET F   1     -45.875  -4.504  12.969  1.00 25.62           S  
ATOM   4918  CE  MET F   1     -46.375  -4.242  14.703  1.00 25.62           C  
ATOM   4919  N   LYS F   2     -43.000   0.387  10.383  1.00 32.34           N  
ATOM   4920  CA  LYS F   2     -41.844   1.105   9.875  1.00 32.34           C  
ATOM   4921  C   LYS F   2     -40.562   0.434  10.312  1.00 32.34           C  
ATOM   4922  CB  LYS F   2     -41.875   2.562  10.344  1.00 32.34           C  
ATOM   4923  O   LYS F   2     -40.344   0.197  11.508  1.00 32.34           O  
ATOM   4924  CG  LYS F   2     -42.406   3.535   9.305  1.00 32.34           C  
ATOM   4925  CD  LYS F   2     -42.344   4.977   9.797  1.00 32.34           C  
ATOM   4926  CE  LYS F   2     -42.875   5.953   8.758  1.00 32.34           C  
ATOM   4927  NZ  LYS F   2     -42.844   7.359   9.266  1.00 32.34           N  
ATOM   4928  N   TRP F   3     -40.125  -0.406   9.547  1.00 37.25           N  
ATOM   4929  CA  TRP F   3     -38.969  -1.190   9.945  1.00 37.25           C  
ATOM   4930  C   TRP F   3     -37.875  -0.300  10.562  1.00 37.25           C  
ATOM   4931  CB  TRP F   3     -38.375  -1.948   8.742  1.00 37.25           C  
ATOM   4932  O   TRP F   3     -37.531   0.732   9.992  1.00 37.25           O  
ATOM   4933  CG  TRP F   3     -39.125  -3.201   8.398  1.00 37.25           C  
ATOM   4934  CD1 TRP F   3     -40.500  -3.387   8.422  1.00 37.25           C  
ATOM   4935  CD2 TRP F   3     -38.562  -4.449   7.988  1.00 37.25           C  
ATOM   4936  CE2 TRP F   3     -39.625  -5.344   7.773  1.00 37.25           C  
ATOM   4937  CE3 TRP F   3     -37.250  -4.895   7.777  1.00 37.25           C
[truncated: 696,034 more chars]
