# Supplementary material for: The Mla system of diderm Firmicute Veillonella parvula reveals an ancestral transenvelope bridge for phospholipid trafficking
Source: Nat Commun. 2023 Nov 23;14:7642. doi: 10.1038/s41467-023-43411-y (PMC10665443; doi:10.1038/s41467-023-43411-y)
Supplement: Supplementary file 6 — Supplementary Data 3 [file 41467_2023_43411_MOESM6_ESM.zip › Supplementary Data 3_Vp_MlaD_FL_hexamer_AF2.pdb]

ATOM      1  N   MET B   1     -63.179-114.226  46.290  1.00 34.65           N  
ATOM      2  CA  MET B   1     -63.883-114.412  47.582  1.00 34.65           C  
ATOM      3  C   MET B   1     -65.359-114.655  47.301  1.00 34.65           C  
ATOM      4  O   MET B   1     -65.984-113.798  46.688  1.00 34.65           O  
ATOM      5  CB  MET B   1     -63.712-113.174  48.479  1.00 34.65           C  
ATOM      6  CG  MET B   1     -62.397-113.193  49.263  1.00 34.65           C  
ATOM      7  SD  MET B   1     -62.120-111.664  50.188  1.00 34.65           S  
ATOM      8  CE  MET B   1     -60.636-112.100  51.135  1.00 34.65           C  
ATOM      9  H   MET B   1     -62.204-114.013  46.445  1.00 34.65           H  
ATOM     10  HA  MET B   1     -63.485-115.280  48.107  1.00 34.65           H  
ATOM     11  HB2 MET B   1     -64.525-113.143  49.205  1.00 34.65           H  
ATOM     12  HB3 MET B   1     -63.766-112.269  47.874  1.00 34.65           H  
ATOM     13  HG2 MET B   1     -62.415-114.028  49.964  1.00 34.65           H  
ATOM     14  HG3 MET B   1     -61.562-113.333  48.576  1.00 34.65           H  
ATOM     15  HE1 MET B   1     -59.832-112.382  50.457  1.00 34.65           H  
ATOM     16  HE2 MET B   1     -60.857-112.929  51.807  1.00 34.65           H  
ATOM     17  HE3 MET B   1     -60.318-111.239  51.724  1.00 34.65           H  
ATOM     18  H2  MET B   1     -63.253-115.054  45.718  1.00 34.65           H  
ATOM     19  H3  MET B   1     -63.601-113.455  45.793  1.00 34.65           H  
ATOM     20  N   LYS B   2     -65.912-115.822  47.661  1.00 39.25           N  
ATOM     21  CA  LYS B   2     -67.360-116.069  47.554  1.00 39.25           C  
ATOM     22  C   LYS B   2     -68.046-115.289  48.679  1.00 39.25           C  
ATOM     23  O   LYS B   2     -67.770-115.542  49.847  1.00 39.25           O  
ATOM     24  CB  LYS B   2     -67.687-117.580  47.619  1.00 39.25           C  
ATOM     25  CG  LYS B   2     -67.410-118.331  46.298  1.00 39.25           C  
ATOM     26  CD  LYS B   2     -67.793-119.825  46.377  1.00 39.25           C  
ATOM     27  CE  LYS B   2     -67.597-120.544  45.026  1.00 39.25           C  
ATOM     28  NZ  LYS B   2     -67.943-121.996  45.073  1.00 39.25           N1+
ATOM     29  H   LYS B   2     -65.380-116.482  48.210  1.00 39.25           H  
ATOM     30  HA  LYS B   2     -67.735-115.678  46.608  1.00 39.25           H  
ATOM     31  HB2 LYS B   2     -67.125-118.041  48.431  1.00 39.25           H  
ATOM     32  HB3 LYS B   2     -68.747-117.690  47.848  1.00 39.25           H  
ATOM     33  HG2 LYS B   2     -67.987-117.861  45.501  1.00 39.25           H  
ATOM     34  HG3 LYS B   2     -66.351-118.248  46.053  1.00 39.25           H  
ATOM     35  HD2 LYS B   2     -68.838-119.908  46.675  1.00 39.25           H  
ATOM     36  HD3 LYS B   2     -67.178-120.308  47.137  1.00 39.25           H  
ATOM     37  HE2 LYS B   2     -66.557-120.431  44.717  1.00 39.25           H  
ATOM     38  HE3 LYS B   2     -68.216-120.051  44.277  1.00 39.25           H  
ATOM     39  HZ1 LYS B   2     -67.815-122.433  44.171  1.00 39.25           H  
ATOM     40  HZ2 LYS B   2     -68.909-122.147  45.327  1.00 39.25           H  
ATOM     41  HZ3 LYS B   2     -67.364-122.505  45.726  1.00 39.25           H  
ATOM     42  N   TRP B   3     -68.865-114.304  48.319  1.00 38.26           N  
ATOM     43  CA  TRP B   3     -69.616-113.494  49.276  1.00 38.26           C  
ATOM     44  C   TRP B   3     -70.602-114.409  50.003  1.00 38.26           C  
ATOM     45  O   TRP B   3     -71.383-115.106  49.346  1.00 38.26           O  
ATOM     46  CB  TRP B   3     -70.339-112.360  48.534  1.00 38.26           C  
ATOM     47  CG  TRP B   3     -69.461-111.309  47.916  1.00 38.26           C  
ATOM     48  CD1 TRP B   3     -68.551-111.493  46.928  1.00 38.26           C  
ATOM     49  CD2 TRP B   3     -69.403-109.879  48.225  1.00 38.26           C  
ATOM     50  CE2 TRP B   3     -68.434-109.263  47.380  1.00 38.26           C  
ATOM     51  CE3 TRP B   3     -70.058-109.041  49.145  1.00 38.26           C  
ATOM     52  NE1 TRP B   3     -67.947-110.293  46.614  1.00 38.26           N  
ATOM     53  CZ2 TRP B   3     -68.147-107.892  47.428  1.00 38.26           C  
ATOM     54  CZ3 TRP B   3     -69.726-107.679  49.257  1.00 38.26           C  
ATOM     55  CH2 TRP B   3     -68.799-107.093  48.379  1.00 38.26           C  
ATOM     56  H   TRP B   3     -69.023-114.132  47.337  1.00 38.26           H  
ATOM     57  HA  TRP B   3     -68.937-113.056  50.006  1.00 38.26           H  
ATOM     58  HB2 TRP B   3     -71.007-111.865  49.239  1.00 38.26           H  
ATOM     59  HB3 TRP B   3     -70.965-112.787  47.750  1.00 38.26           H  
ATOM     60  HD1 TRP B   3     -68.332-112.432  46.441  1.00 38.26           H  
ATOM     61  HE1 TRP B   3     -67.266-110.176  45.876  1.00 38.26           H  
ATOM     62  HE3 TRP B   3     -70.811-109.463  49.795  1.00 38.26           H  
ATOM     63  HZ2 TRP B   3     -67.420-107.456  46.759  1.00 38.26           H  
ATOM     64  HZ3 TRP B   3     -70.181-107.075  50.027  1.00 38.26           H  
ATOM     65  HH2 TRP B   3     -68.574-106.040  48.455  1.00 38.26           H  
ATOM     66  N   THR B   4     -70.553-114.430  51.334  1.00 45.95           N  
ATOM     67  CA  THR B   4     -71.584-115.102  52.128  1.00 45.95           C  
ATOM     68  C   THR B   4     -72.929-114.409  51.898  1.00 45.95           C  
ATOM     69  O   THR B   4     -72.974-113.268  51.422  1.00 45.95           O  
ATOM     70  CB  THR B   4     -71.225-115.154  53.619  1.00 45.95           C  
ATOM     71  CG2 THR B   4     -69.865-115.795  53.895  1.00 45.95           C  
ATOM     72  OG1 THR B   4     -71.221-113.868  54.186  1.00 45.95           O  
ATOM     73  H   THR B   4     -69.912-113.827  51.830  1.00 45.95           H  
ATOM     74  HA  THR B   4     -71.681-116.129  51.778  1.00 45.95           H  
ATOM     75  HB  THR B   4     -71.977-115.771  54.112  1.00 45.95           H  
ATOM     76  HG1 THR B   4     -71.901-113.942  54.861  1.00 45.95           H  
ATOM     77 HG21 THR B   4     -69.830-116.787  53.445  1.00 45.95           H  
ATOM     78 HG22 THR B   4     -69.734-115.892  54.973  1.00 45.95           H  
ATOM     79 HG23 THR B   4     -69.063-115.179  53.490  1.00 45.95           H  
ATOM     80  N   THR B   5     -74.040-115.087  52.178  1.00 49.61           N  
ATOM     81  CA  THR B   5     -75.388-114.535  51.975  1.00 49.61           C  
ATOM     82  C   THR B   5     -75.556-113.200  52.708  1.00 49.61           C  
ATOM     83  O   THR B   5     -76.136-112.271  52.154  1.00 49.61           O  
ATOM     84  CB  THR B   5     -76.450-115.546  52.439  1.00 49.61           C  
ATOM     85  CG2 THR B   5     -77.825-115.264  51.835  1.00 49.61           C  
ATOM     86  OG1 THR B   5     -76.079-116.841  52.013  1.00 49.61           O  
ATOM     87  H   THR B   5     -73.986-116.017  52.568  1.00 49.61           H  
ATOM     88  HA  THR B   5     -75.534-114.350  50.911  1.00 49.61           H  
ATOM     89  HB  THR B   5     -76.514-115.538  53.528  1.00 49.61           H  
ATOM     90  HG1 THR B   5     -76.682-117.458  52.432  1.00 49.61           H  
ATOM     91 HG21 THR B   5     -78.541-116.006  52.190  1.00 49.61           H  
ATOM     92 HG22 THR B   5     -78.170-114.278  52.143  1.00 49.61           H  
ATOM     93 HG23 THR B   5     -77.775-115.306  50.747  1.00 49.61           H  
ATOM     94  N   GLU B   6     -74.936-113.044  53.879  1.00 46.21           N  
ATOM     95  CA  GLU B   6     -74.932-111.800  54.659  1.00 46.21           C  
ATOM     96  C   GLU B   6     -74.115-110.701  53.975  1.00 46.21           C  
ATOM     97  O   GLU B   6     -74.532-109.548  53.958  1.00 46.21           O  
ATOM     98  CB  GLU B   6     -74.374-112.014  56.081  1.00 46.21           C  
ATOM     99  CG  GLU B   6     -74.929-113.231  56.846  1.00 46.21           C  
ATOM    100  CD  GLU B   6     -74.348-114.570  56.363  1.00 46.21           C  
ATOM    101  OE1 GLU B   6     -74.972-115.619  56.604  1.00 46.21           O  
ATOM    102  OE2 GLU B   6     -73.313-114.539  55.649  1.00 46.21           O1-
ATOM    103  H   GLU B   6     -74.438-113.828  54.275  1.00 46.21           H  
ATOM    104  HA  GLU B   6     -75.957-111.442  54.752  1.00 46.21           H  
ATOM    105  HB2 GLU B   6     -74.618-111.122  56.658  1.00 46.21           H  
ATOM    106  HB3 GLU B   6     -73.286-112.070  56.047  1.00 46.21           H  
ATOM    107  HG2 GLU B   6     -74.678-113.109  57.900  1.00 46.21           H  
ATOM    108  HG3 GLU B   6     -76.014-113.236  56.755  1.00 46.21           H  
ATOM    109  N   ALA B   7     -72.981-111.044  53.354  1.00 51.21           N  
ATOM    110  CA  ALA B   7     -72.193-110.090  52.580  1.00 51.21           C  
ATOM    111  C   ALA B   7     -72.932-109.666  51.300  1.00 51.21           C  
ATOM    112  O   ALA B   7     -72.836-108.509  50.908  1.00 51.21           O  
ATOM    113  CB  ALA B   7     -70.812-110.698  52.302  1.00 51.21           C  
ATOM    114  H   ALA B   7     -72.691-112.011  53.374  1.00 51.21           H  
ATOM    115  HA  ALA B   7     -72.052-109.194  53.183  1.00 51.21           H  
ATOM    116  HB1 ALA B   7     -70.379-111.058  53.235  1.00 51.21           H  
ATOM    117  HB2 ALA B   7     -70.901-111.530  51.604  1.00 51.21           H  
ATOM    118  HB3 ALA B   7     -70.152-109.935  51.890  1.00 51.21           H  
ATOM    119  N   LYS B   8     -73.704-110.562  50.665  1.00 50.20           N  
ATOM    120  CA  LYS B   8     -74.572-110.215  49.525  1.00 50.20           C  
ATOM    121  C   LYS B   8     -75.706-109.284  49.943  1.00 50.20           C  
ATOM    122  O   LYS B   8     -75.965-108.324  49.232  1.00 50.20           O  
ATOM    123  CB  LYS B   8     -75.174-111.467  48.876  1.00 50.20           C  
ATOM    124  CG  LYS B   8     -74.150-112.331  48.132  1.00 50.20           C  
ATOM    125  CD  LYS B   8     -74.871-113.553  47.553  1.00 50.20           C  
ATOM    126  CE  LYS B   8     -73.902-114.489  46.831  1.00 50.20           C  
ATOM    127  NZ  LYS B   8     -74.611-115.703  46.349  1.00 50.20           N1+
ATOM    128  H   LYS B   8     -73.730-111.500  51.039  1.00 50.20           H  
ATOM    129  HA  LYS B   8     -73.991-109.669  48.782  1.00 50.20           H  
ATOM    130  HB2 LYS B   8     -75.666-112.068  49.641  1.00 50.20           H  
ATOM    131  HB3 LYS B   8     -75.933-111.150  48.162  1.00 50.20           H  
ATOM    132  HG2 LYS B   8     -73.374-112.661  48.822  1.00 50.20           H  
ATOM    133  HG3 LYS B   8     -73.697-111.752  47.327  1.00 50.20           H  
ATOM    134  HD2 LYS B   8     -75.347-114.095  48.370  1.00 50.20           H  
ATOM    135  HD3 LYS B   8     -75.643-113.218  46.860  1.00 50.20           H  
ATOM    136  HE2 LYS B   8     -73.110-114.767  47.528  1.00 50.20           H  
ATOM    137  HE3 LYS B   8     -73.452-113.952  45.997  1.00 50.20           H  
ATOM    138  HZ1 LYS B   8     -75.009-116.208  47.128  1.00 50.20           H  
ATOM    139  HZ2 LYS B   8     -75.371-115.459  45.731  1.00 50.20           H  
ATOM    140  HZ3 LYS B   8     -73.988-116.330  45.859  1.00 50.20           H  
ATOM    141  N   VAL B   9     -76.350-109.546  51.084  1.00 44.68           N  
ATOM    142  CA  VAL B   9     -77.387-108.660  51.638  1.00 44.68           C  
ATOM    143  C   VAL B   9     -76.773-107.313  52.020  1.00 44.68           C  
ATOM    144  O   VAL B   9     -77.275-106.289  51.582  1.00 44.68           O  
ATOM    145  CB  VAL B   9     -78.123-109.316  52.823  1.00 44.68           C  
ATOM    146  CG1 VAL B   9     -79.103-108.351  53.502  1.00 44.68           C  
ATOM    147  CG2 VAL B   9     -78.948-110.524  52.355  1.00 44.68           C  
ATOM    148  H   VAL B   9     -76.117-110.389  51.589  1.00 44.68           H  
ATOM    149  HA  VAL B   9     -78.125-108.456  50.863  1.00 44.68           H  
ATOM    150  HB  VAL B   9     -77.393-109.651  53.560  1.00 44.68           H  
ATOM    151 HG11 VAL B   9     -78.564-107.532  53.977  1.00 44.68           H  
ATOM    152 HG12 VAL B   9     -79.798-107.939  52.770  1.00 44.68           H  
ATOM    153 HG13 VAL B   9     -79.666-108.873  54.276  1.00 44.68           H  
ATOM    154 HG21 VAL B   9     -78.331-111.227  51.795  1.00 44.68           H  
ATOM    155 HG22 VAL B   9     -79.365-111.040  53.220  1.00 44.68           H  
ATOM    156 HG23 VAL B   9     -79.762-110.191  51.711  1.00 44.68           H  
ATOM    157  N   GLY B  10     -75.642-107.296  52.733  1.00 46.31           N  
ATOM    158  CA  GLY B  10     -74.924-106.067  53.085  1.00 46.31           C  
ATOM    159  C   GLY B  10     -74.469-105.267  51.860  1.00 46.31           C  
ATOM    160  O   GLY B  10     -74.648-104.054  51.819  1.00 46.31           O  
ATOM    161  H   GLY B  10     -75.283-108.169  53.090  1.00 46.31           H  
ATOM    162  HA2 GLY B  10     -75.571-105.431  53.690  1.00 46.31           H  
ATOM    163  HA3 GLY B  10     -74.042-106.327  53.669  1.00 46.31           H  
ATOM    164  N   ALA B  11     -73.960-105.940  50.824  1.00 52.67           N  
ATOM    165  CA  ALA B  11     -73.627-105.323  49.543  1.00 52.67           C  
ATOM    166  C   ALA B  11     -74.862-104.804  48.817  1.00 52.67           C  
ATOM    167  O   ALA B  11     -74.793-103.727  48.251  1.00 52.67           O  
ATOM    168  CB  ALA B  11     -72.926-106.337  48.641  1.00 52.67           C  
ATOM    169  H   ALA B  11     -73.796-106.933  50.923  1.00 52.67           H  
ATOM    170  HA  ALA B  11     -72.956-104.483  49.717  1.00 52.67           H  
ATOM    171  HB1 ALA B  11     -73.601-107.157  48.392  1.00 52.67           H  
ATOM    172  HB2 ALA B  11     -72.595-105.849  47.725  1.00 52.67           H  
ATOM    173  HB3 ALA B  11     -72.061-106.740  49.167  1.00 52.67           H  
ATOM    174  N   PHE B  12     -75.978-105.532  48.824  1.00 51.21           N  
ATOM    175  CA  PHE B  12     -77.220-105.089  48.197  1.00 51.21           C  
ATOM    176  C   PHE B  12     -77.792-103.863  48.910  1.00 51.21           C  
ATOM    177  O   PHE B  12     -78.204-102.925  48.241  1.00 51.21           O  
ATOM    178  CB  PHE B  12     -78.234-106.235  48.167  1.00 51.21           C  
ATOM    179  CG  PHE B  12     -79.498-105.883  47.408  1.00 51.21           C  
ATOM    180  CD1 PHE B  12     -80.626-105.389  48.092  1.00 51.21           C  
ATOM    181  CD2 PHE B  12     -79.529-106.012  46.007  1.00 51.21           C  
ATOM    182  CE1 PHE B  12     -81.782-105.033  47.374  1.00 51.21           C  
ATOM    183  CE2 PHE B  12     -80.685-105.658  45.291  1.00 51.21           C  
ATOM    184  CZ  PHE B  12     -81.812-105.169  45.975  1.00 51.21           C  
ATOM    185  H   PHE B  12     -75.974-106.433  49.282  1.00 51.21           H  
ATOM    186  HA  PHE B  12     -77.008-104.793  47.170  1.00 51.21           H  
ATOM    187  HB2 PHE B  12     -78.495-106.520  49.186  1.00 51.21           H  
ATOM    188  HB3 PHE B  12     -77.777-107.099  47.686  1.00 51.21           H  
ATOM    189  HD1 PHE B  12     -80.600-105.264  49.164  1.00 51.21           H  
ATOM    190  HD2 PHE B  12     -78.658-106.370  45.478  1.00 51.21           H  
ATOM    191  HE1 PHE B  12     -82.641-104.639  47.897  1.00 51.21           H  
ATOM    192  HE2 PHE B  12     -80.705-105.744  44.215  1.00 51.21           H  
ATOM    193  HZ  PHE B  12     -82.697-104.880  45.426  1.00 51.21           H  
ATOM    194  N   THR B  13     -77.749-103.823  50.243  1.00 47.04           N  
ATOM    195  CA  THR B  13     -78.130-102.640  51.022  1.00 47.04           C  
ATOM    196  C   THR B  13     -77.200-101.467  50.719  1.00 47.04           C  
ATOM    197  O   THR B  13     -77.688-100.370  50.482  1.00 47.04           O  
ATOM    198  CB  THR B  13     -78.137-102.935  52.529  1.00 47.04           C  
ATOM    199  CG2 THR B  13     -78.826-101.834  53.330  1.00 47.04           C  
ATOM    200  OG1 THR B  13     -78.862-104.111  52.799  1.00 47.04           O  
ATOM    201  H   THR B  13     -77.492-104.657  50.752  1.00 47.04           H  
ATOM    202  HA  THR B  13     -79.138-102.346  50.731  1.00 47.04           H  
ATOM    203  HB  THR B  13     -77.114-103.062  52.885  1.00 47.04           H  
ATOM    204  HG1 THR B  13     -78.856-104.242  53.749  1.00 47.04           H  
ATOM    205 HG21 THR B  13     -78.835-102.093  54.390  1.00 47.04           H  
ATOM    206 HG22 THR B  13     -79.850-101.700  52.981  1.00 47.04           H  
ATOM    207 HG23 THR B  13     -78.285-100.896  53.211  1.00 47.04           H  
ATOM    208  N   ILE B  14     -75.880-101.683  50.640  1.00 53.61           N  
ATOM    209  CA  ILE B  14     -74.925-100.629  50.259  1.00 53.61           C  
ATOM    210  C   ILE B  14     -75.142-100.173  48.821  1.00 53.61           C  
ATOM    211  O   ILE B  14     -75.182 -98.980  48.585  1.00 53.61           O  
ATOM    212  CB  ILE B  14     -73.464-101.068  50.489  1.00 53.61           C  
ATOM    213  CG1 ILE B  14     -73.188-101.051  52.004  1.00 53.61           C  
ATOM    214  CG2 ILE B  14     -72.459-100.136  49.771  1.00 53.61           C  
ATOM    215  CD1 ILE B  14     -71.869-101.716  52.381  1.00 53.61           C  
ATOM    216  H   ILE B  14     -75.521-102.598  50.872  1.00 53.61           H  
ATOM    217  HA  ILE B  14     -75.113 -99.754  50.883  1.00 53.61           H  
ATOM    218  HB  ILE B  14     -73.333-102.080  50.103  1.00 53.61           H  
ATOM    219 HG12 ILE B  14     -73.987-101.571  52.534  1.00 53.61           H  
ATOM    220 HG13 ILE B  14     -73.174-100.020  52.355  1.00 53.61           H  
ATOM    221 HG21 ILE B  14     -72.599 -99.107  50.101  1.00 53.61           H  
ATOM    222 HG22 ILE B  14     -72.591-100.180  48.690  1.00 53.61           H  
ATOM    223 HG23 ILE B  14     -71.429-100.435  49.965  1.00 53.61           H  
ATOM    224 HD11 ILE B  14     -71.734-101.610  53.457  1.00 53.61           H  
ATOM    225 HD12 ILE B  14     -71.912-102.766  52.094  1.00 53.61           H  
ATOM    226 HD13 ILE B  14     -71.017-101.235  51.898  1.00 53.61           H  
ATOM    227  N   ILE B  15     -75.306-101.082  47.861  1.00 54.58           N  
ATOM    228  CA  ILE B  15     -75.582-100.751  46.460  1.00 54.58           C  
ATOM    229  C   ILE B  15     -76.919-100.023  46.358  1.00 54.58           C  
ATOM    230  O   ILE B  15     -77.009 -99.065  45.611  1.00 54.58           O  
ATOM    231  CB  ILE B  15     -75.550-102.018  45.574  1.00 54.58           C  
ATOM    232  CG1 ILE B  15     -74.105-102.545  45.431  1.00 54.58           C  
ATOM    233  CG2 ILE B  15     -76.128-101.746  44.172  1.00 54.58           C  
ATOM    234  CD1 ILE B  15     -74.032-103.986  44.905  1.00 54.58           C  
ATOM    235  H   ILE B  15     -75.255-102.057  48.119  1.00 54.58           H  
ATOM    236  HA  ILE B  15     -74.816-100.063  46.102  1.00 54.58           H  
ATOM    237  HB  ILE B  15     -76.164-102.784  46.049  1.00 54.58           H  
ATOM    238 HG12 ILE B  15     -73.600-102.519  46.397  1.00 54.58           H  
ATOM    239 HG13 ILE B  15     -73.544-101.892  44.761  1.00 54.58           H  
ATOM    240 HG21 ILE B  15     -76.030-102.621  43.530  1.00 54.58           H  
ATOM    241 HG22 ILE B  15     -77.192-101.522  44.245  1.00 54.58           H  
ATOM    242 HG23 ILE B  15     -75.614-100.903  43.710  1.00 54.58           H  
ATOM    243 HD11 ILE B  15     -72.999-104.331  44.951  1.00 54.58           H  
ATOM    244 HD12 ILE B  15     -74.649-104.640  45.522  1.00 54.58           H  
ATOM    245 HD13 ILE B  15     -74.367-104.039  43.869  1.00 54.58           H  
ATOM    246  N   GLY B  16     -77.933-100.428  47.123  1.00 49.33           N  
ATOM    247  CA  GLY B  16     -79.216 -99.741  47.219  1.00 49.33           C  
ATOM    248  C   GLY B  16     -79.045 -98.320  47.742  1.00 49.33           C  
ATOM    249  O   GLY B  16     -79.494 -97.389  47.091  1.00 49.33           O  
ATOM    250  H   GLY B  16     -77.807-101.255  47.691  1.00 49.33           H  
ATOM    251  HA2 GLY B  16     -79.865-100.287  47.905  1.00 49.33           H  
ATOM    252  HA3 GLY B  16     -79.687 -99.700  46.237  1.00 49.33           H  
ATOM    253  N   ILE B  17     -78.315 -98.142  48.846  1.00 52.61           N  
ATOM    254  CA  ILE B  17     -77.976 -96.828  49.407  1.00 52.61           C  
ATOM    255  C   ILE B  17     -77.144 -96.006  48.410  1.00 52.61           C  
ATOM    256  O   ILE B  17     -77.431 -94.837  48.216  1.00 52.61           O  
ATOM    257  CB  ILE B  17     -77.270 -97.000  50.776  1.00 52.61           C  
ATOM    258  CG1 ILE B  17     -78.265 -97.513  51.843  1.00 52.61           C  
ATOM    259  CG2 ILE B  17     -76.643 -95.681  51.255  1.00 52.61           C  
ATOM    260  CD1 ILE B  17     -77.590 -98.028  53.123  1.00 52.61           C  
ATOM    261  H   ILE B  17     -77.978 -98.961  49.332  1.00 52.61           H  
ATOM    262  HA  ILE B  17     -78.898 -96.272  49.572  1.00 52.61           H  
ATOM    263  HB  ILE B  17     -76.470 -97.731  50.662  1.00 52.61           H  
ATOM    264 HG12 ILE B  17     -78.862 -98.329  51.434  1.00 52.61           H  
ATOM    265 HG13 ILE B  17     -78.957 -96.713  52.107  1.00 52.61           H  
ATOM    266 HG21 ILE B  17     -75.833 -95.393  50.584  1.00 52.61           H  
ATOM    267 HG22 ILE B  17     -77.393 -94.891  51.279  1.00 52.61           H  
ATOM    268 HG23 ILE B  17     -76.207 -95.790  52.249  1.00 52.61           H  
ATOM    269 HD11 ILE B  17     -77.113 -97.212  53.666  1.00 52.61           H  
ATOM    270 HD12 ILE B  17     -78.345 -98.472  53.771  1.00 52.61           H  
ATOM    271 HD13 ILE B  17     -76.846 -98.785  52.872  1.00 52.61           H  
ATOM    272  N   VAL B  18     -76.159 -96.590  47.726  1.00 55.69           N  
ATOM    273  CA  VAL B  18     -75.280 -95.904  46.763  1.00 55.69           C  
ATOM    274  C   VAL B  18     -76.021 -95.538  45.481  1.00 55.69           C  
ATOM    275  O   VAL B  18     -75.862 -94.423  45.009  1.00 55.69           O  
ATOM    276  CB  VAL B  18     -74.028 -96.752  46.452  1.00 55.69           C  
ATOM    277  CG1 VAL B  18     -73.213 -96.220  45.264  1.00 55.69           C  
ATOM    278  CG2 VAL B  18     -73.078 -96.783  47.657  1.00 55.69           C  
ATOM    279  H   VAL B  18     -75.963 -97.559  47.934  1.00 55.69           H  
ATOM    280  HA  VAL B  18     -74.946 -94.966  47.206  1.00 55.69           H  
ATOM    281  HB  VAL B  18     -74.338 -97.771  46.218  1.00 55.69           H  
ATOM    282 HG11 VAL B  18     -73.780 -96.318  44.339  1.00 55.69           H  
ATOM    283 HG12 VAL B  18     -72.966 -95.170  45.422  1.00 55.69           H  
ATOM    284 HG13 VAL B  18     -72.292 -96.793  45.158  1.00 55.69           H  
ATOM    285 HG21 VAL B  18     -73.610 -97.069  48.564  1.00 55.69           H  
ATOM    286 HG22 VAL B  18     -72.647 -95.795  47.816  1.00 55.69           H  
ATOM    287 HG23 VAL B  18     -72.277 -97.502  47.478  1.00 55.69           H  
ATOM    288  N   LEU B  19     -76.844 -96.427  44.920  1.00 55.80           N  
ATOM    289  CA  LEU B  19     -77.707 -96.135  43.769  1.00 55.80           C  
ATOM    290  C   LEU B  19     -78.773 -95.104  44.132  1.00 55.80           C  
ATOM    291  O   LEU B  19     -79.153 -94.307  43.285  1.00 55.80           O  
ATOM    292  CB  LEU B  19     -78.403 -97.414  43.266  1.00 55.80           C  
ATOM    293  CG  LEU B  19     -77.507 -98.381  42.475  1.00 55.80           C  
ATOM    294  CD1 LEU B  19     -78.285 -99.669  42.192  1.00 55.80           C  
ATOM    295  CD2 LEU B  19     -77.072 -97.797  41.129  1.00 55.80           C  
ATOM    296  H   LEU B  19     -76.939 -97.331  45.361  1.00 55.80           H  
ATOM    297  HA  LEU B  19     -77.108 -95.700  42.970  1.00 55.80           H  
ATOM    298  HB2 LEU B  19     -78.837 -97.932  44.120  1.00 55.80           H  
ATOM    299  HB3 LEU B  19     -79.229 -97.122  42.616  1.00 55.80           H  
ATOM    300  HG  LEU B  19     -76.617 -98.628  43.055  1.00 55.80           H  
ATOM    301 HD11 LEU B  19     -78.638-100.092  43.133  1.00 55.80           H  
ATOM    302 HD12 LEU B  19     -79.144 -99.452  41.557  1.00 55.80           H  
ATOM    303 HD13 LEU B  19     -77.636-100.389  41.696  1.00 55.80           H  
ATOM    304 HD21 LEU B  19     -76.508 -98.542  40.567  1.00 55.80           H  
ATOM    305 HD22 LEU B  19     -76.430 -96.931  41.287  1.00 55.80           H  
ATOM    306 HD23 LEU B  19     -77.946 -97.493  40.550  1.00 55.80           H  
ATOM    307  N   PHE B  20     -79.233 -95.100  45.381  1.00 52.67           N  
ATOM    308  CA  PHE B  20     -80.169 -94.113  45.899  1.00 52.67           C  
ATOM    309  C   PHE B  20     -79.501 -92.749  46.108  1.00 52.67           C  
ATOM    310  O   PHE B  20     -80.040 -91.751  45.649  1.00 52.67           O  
ATOM    311  CB  PHE B  20     -80.781 -94.685  47.174  1.00 52.67           C  
ATOM    312  CG  PHE B  20     -81.827 -93.814  47.800  1.00 52.67           C  
ATOM    313  CD1 PHE B  20     -81.478 -92.976  48.868  1.00 52.67           C  
ATOM    314  CD2 PHE B  20     -83.148 -93.861  47.327  1.00 52.67           C  
ATOM    315  CE1 PHE B  20     -82.466 -92.199  49.479  1.00 52.67           C  
ATOM    316  CE2 PHE B  20     -84.136 -93.079  47.943  1.00 52.67           C  
ATOM    317  CZ  PHE B  20     -83.791 -92.256  49.028  1.00 52.67           C  
ATOM    318  H   PHE B  20     -78.943 -95.838  46.006  1.00 52.67           H  
ATOM    319  HA  PHE B  20     -80.970 -93.969  45.175  1.00 52.67           H  
ATOM    320  HB2 PHE B  20     -81.257 -95.635  46.933  1.00 52.67           H  
ATOM    321  HB3 PHE B  20     -79.997 -94.875  47.907  1.00 52.67           H  
ATOM    322  HD1 PHE B  20     -80.455 -92.919  49.214  1.00 52.67           H  
ATOM    323  HD2 PHE B  20     -83.408 -94.499  46.495  1.00 52.67           H  
ATOM    324  HE1 PHE B  20     -82.190 -91.517  50.271  1.00 52.67           H  
ATOM    325  HE2 PHE B  20     -85.155 -93.115  47.586  1.00 52.67           H  
ATOM    326  HZ  PHE B  20     -84.527 -91.642  49.524  1.00 52.67           H  
ATOM    327  N   ILE B  21     -78.293 -92.697  46.684  1.00 51.98           N  
ATOM    328  CA  ILE B  21     -77.464 -91.482  46.735  1.00 51.98           C  
ATOM    329  C   ILE B  21     -77.154 -91.007  45.320  1.00 51.98           C  
ATOM    330  O   ILE B  21     -77.279 -89.826  45.053  1.00 51.98           O  
ATOM    331  CB  ILE B  21     -76.139 -91.710  47.495  1.00 51.98           C  
ATOM    332  CG1 ILE B  21     -76.368 -91.944  48.996  1.00 51.98           C  
ATOM    333  CG2 ILE B  21     -75.171 -90.518  47.345  1.00 51.98           C  
ATOM    334  CD1 ILE B  21     -75.111 -92.531  49.650  1.00 51.98           C  
ATOM    335  H   ILE B  21     -77.918 -93.546  47.083  1.00 51.98           H  
ATOM    336  HA  ILE B  21     -78.021 -90.689  47.234  1.00 51.98           H  
ATOM    337  HB  ILE B  21     -75.662 -92.592  47.067  1.00 51.98           H  
ATOM    338 HG12 ILE B  21     -77.201 -92.630  49.151  1.00 51.98           H  
ATOM    339 HG13 ILE B  21     -76.633 -91.008  49.487  1.00 51.98           H  
ATOM    340 HG21 ILE B  21     -74.280 -90.652  47.959  1.00 51.98           H  
ATOM    341 HG22 ILE B  21     -75.666 -89.592  47.640  1.00 51.98           H  
ATOM    342 HG23 ILE B  21     -74.833 -90.431  46.312  1.00 51.98           H  
ATOM    343 HD11 ILE B  21     -74.545 -93.137  48.943  1.00 51.98           H  
ATOM    344 HD12 ILE B  21     -74.479 -91.734  50.041  1.00 51.98           H  
ATOM    345 HD13 ILE B  21     -75.417 -93.191  50.462  1.00 51.98           H  
ATOM    346  N   ALA B  22     -76.780 -91.894  44.398  1.00 55.95           N  
ATOM    347  CA  ALA B  22     -76.517 -91.533  43.010  1.00 55.95           C  
ATOM    348  C   ALA B  22     -77.787 -91.023  42.320  1.00 55.95           C  
ATOM    349  O   ALA B  22     -77.717 -90.041  41.595  1.00 55.95           O  
ATOM    350  CB  ALA B  22     -75.917 -92.737  42.276  1.00 55.95           C  
ATOM    351  H   ALA B  22     -76.644 -92.855  44.678  1.00 55.95           H  
ATOM    352  HA  ALA B  22     -75.788 -90.723  42.993  1.00 55.95           H  
ATOM    353  HB1 ALA B  22     -76.632 -93.559  42.262  1.00 55.95           H  
ATOM    354  HB2 ALA B  22     -75.682 -92.453  41.250  1.00 55.95           H  
ATOM    355  HB3 ALA B  22     -75.003 -93.058  42.775  1.00 55.95           H  
ATOM    356  N   GLY B  23     -78.942 -91.640  42.582  1.00 52.49           N  
ATOM    357  CA  GLY B  23     -80.246 -91.198  42.098  1.00 52.49           C  
ATOM    358  C   GLY B  23     -80.646 -89.835  42.658  1.00 52.49           C  
ATOM    359  O   GLY B  23     -81.137 -89.004  41.908  1.00 52.49           O  
ATOM    360  H   GLY B  23     -78.918 -92.474  43.152  1.00 52.49           H  
ATOM    361  HA2 GLY B  23     -81.000 -91.925  42.403  1.00 52.49           H  
ATOM    362  HA3 GLY B  23     -80.232 -91.136  41.010  1.00 52.49           H  
ATOM    363  N   ILE B  24     -80.365 -89.555  43.932  1.00 50.12           N  
ATOM    364  CA  ILE B  24     -80.604 -88.242  44.547  1.00 50.12           C  
ATOM    365  C   ILE B  24     -79.580 -87.216  44.080  1.00 50.12           C  
ATOM    366  O   ILE B  24     -79.973 -86.114  43.758  1.00 50.12           O  
ATOM    367  CB  ILE B  24     -80.641 -88.334  46.084  1.00 50.12           C  
ATOM    368  CG1 ILE B  24     -81.923 -89.071  46.513  1.00 50.12           C  
ATOM    369  CG2 ILE B  24     -80.613 -86.932  46.732  1.00 50.12           C  
ATOM    370  CD1 ILE B  24     -81.886 -89.503  47.977  1.00 50.12           C  
ATOM    371  H   ILE B  24     -80.002 -90.293  44.519  1.00 50.12           H  
ATOM    372  HA  ILE B  24     -81.577 -87.877  44.219  1.00 50.12           H  
ATOM    373  HB  ILE B  24     -79.768 -88.892  46.424  1.00 50.12           H  
ATOM    374 HG12 ILE B  24     -82.785 -88.423  46.354  1.00 50.12           H  
ATOM    375 HG13 ILE B  24     -82.066 -89.969  45.910  1.00 50.12           H  
ATOM    376 HG21 ILE B  24     -81.454 -86.333  46.385  1.00 50.12           H  
ATOM    377 HG22 ILE B  24     -80.652 -86.996  47.819  1.00 50.12           H  
ATOM    378 HG23 ILE B  24     -79.687 -86.406  46.501  1.00 50.12           H  
ATOM    379 HD11 ILE B  24     -81.678 -88.669  48.647  1.00 50.12           H  
ATOM    380 HD12 ILE B  24     -81.113 -90.259  48.110  1.00 50.12           H  
ATOM    381 HD13 ILE B  24     -82.867 -89.902  48.237  1.00 50.12           H  
ATOM    382  N   LEU B  25     -78.293 -87.540  43.972  1.00 53.77           N  
ATOM    383  CA  LEU B  25     -77.290 -86.645  43.382  1.00 53.77           C  
ATOM    384  C   LEU B  25     -77.599 -86.356  41.912  1.00 53.77           C  
ATOM    385  O   LEU B  25     -77.219 -85.307  41.399  1.00 53.77           O  
ATOM    386  CB  LEU B  25     -75.888 -87.267  43.499  1.00 53.77           C  
ATOM    387  CG  LEU B  25     -75.287 -87.250  44.914  1.00 53.77           C  
ATOM    388  CD1 LEU B  25     -73.971 -88.032  44.899  1.00 53.77           C  
ATOM    389  CD2 LEU B  25     -74.986 -85.830  45.394  1.00 53.77           C  
ATOM    390  H   LEU B  25     -78.000 -88.455  44.288  1.00 53.77           H  
ATOM    391  HA  LEU B  25     -77.320 -85.686  43.898  1.00 53.77           H  
ATOM    392  HB2 LEU B  25     -75.937 -88.294  43.139  1.00 53.77           H  
ATOM    393  HB3 LEU B  25     -75.212 -86.721  42.841  1.00 53.77           H  
ATOM    394  HG  LEU B  25     -75.968 -87.720  45.623  1.00 53.77           H  
ATOM    395 HD11 LEU B  25     -73.254 -87.544  44.238  1.00 53.77           H  
ATOM    396 HD12 LEU B  25     -74.154 -89.047  44.549  1.00 53.77           H  
ATOM    397 HD13 LEU B  25     -73.562 -88.071  45.908  1.00 53.77           H  
ATOM    398 HD21 LEU B  25     -74.334 -85.315  44.689  1.00 53.77           H  
ATOM    399 HD22 LEU B  25     -75.912 -85.265  45.508  1.00 53.77           H  
ATOM    400 HD23 LEU B  25     -74.506 -85.870  46.373  1.00 53.77           H  
ATOM    401  N   PHE B  26     -78.289 -87.276  41.238  1.00 55.79           N  
ATOM    402  CA  PHE B  26     -78.838 -87.048  39.915  1.00 55.79           C  
ATOM    403  C   PHE B  26     -80.061 -86.120  39.981  1.00 55.79           C  
ATOM    404  O   PHE B  26     -80.093 -85.153  39.234  1.00 55.79           O  
ATOM    405  CB  PHE B  26     -79.109 -88.401  39.245  1.00 55.79           C  
ATOM    406  CG  PHE B  26     -79.294 -88.320  37.751  1.00 55.79           C  
ATOM    407  CD1 PHE B  26     -80.583 -88.340  37.192  1.00 55.79           C  
ATOM    408  CD2 PHE B  26     -78.164 -88.229  36.917  1.00 55.79           C  
ATOM    409  CE1 PHE B  26     -80.741 -88.261  35.798  1.00 55.79           C  
ATOM    410  CE2 PHE B  26     -78.323 -88.148  35.524  1.00 55.79           C  
ATOM    411  CZ  PHE B  26     -79.613 -88.161  34.965  1.00 55.79           C  
ATOM    412  H   PHE B  26     -78.473 -88.162  41.686  1.00 55.79           H  
ATOM    413  HA  PHE B  26     -78.087 -86.530  39.319  1.00 55.79           H  
ATOM    414  HB2 PHE B  26     -78.252 -89.053  39.412  1.00 55.79           H  
ATOM    415  HB3 PHE B  26     -79.984 -88.873  39.692  1.00 55.79           H  
ATOM    416  HD1 PHE B  26     -81.450 -88.400  37.833  1.00 55.79           H  
ATOM    417  HD2 PHE B  26     -77.175 -88.206  37.350  1.00 55.79           H  
ATOM    418  HE1 PHE B  26     -81.731 -88.258  35.367  1.00 55.79           H  
ATOM    419  HE2 PHE B  26     -77.458 -88.057  34.883  1.00 55.79           H  
ATOM    420  HZ  PHE B  26     -79.739 -88.079  33.896  1.00 55.79           H  
ATOM    421  N   VAL B  27     -81.009 -86.319  40.908  1.00 48.18           N  
ATOM    422  CA  VAL B  27     -82.199 -85.452  41.086  1.00 48.18           C  
ATOM    423  C   VAL B  27     -81.857 -84.051  41.604  1.00 48.18           C  
ATOM    424  O   VAL B  27     -82.312 -83.075  41.027  1.00 48.18           O  
ATOM    425  CB  VAL B  27     -83.273 -86.136  41.955  1.00 48.18           C  
ATOM    426  CG1 VAL B  27     -84.453 -85.209  42.275  1.00 48.18           C  
ATOM    427  CG2 VAL B  27     -83.872 -87.353  41.230  1.00 48.18           C  
ATOM    428  H   VAL B  27     -80.931 -87.138  41.495  1.00 48.18           H  
ATOM    429  HA  VAL B  27     -82.651 -85.278  40.109  1.00 48.18           H  
ATOM    430  HB  VAL B  27     -82.822 -86.466  42.890  1.00 48.18           H  
ATOM    431 HG11 VAL B  27     -85.233 -85.760  42.802  1.00 48.18           H  
ATOM    432 HG12 VAL B  27     -84.865 -84.786  41.360  1.00 48.18           H  
ATOM    433 HG13 VAL B  27     -84.130 -84.393  42.923  1.00 48.18           H  
ATOM    434 HG21 VAL B  27     -84.477 -87.018  40.387  1.00 48.18           H  
ATOM    435 HG22 VAL B  27     -84.498 -87.916  41.921  1.00 48.18           H  
ATOM    436 HG23 VAL B  27     -83.089 -88.006  40.846  1.00 48.18           H  
ATOM    437  N   GLY B  28     -80.995 -83.915  42.606  1.00 44.84           N  
ATOM    438  CA  GLY B  28     -80.469 -82.637  43.092  1.00 44.84           C  
ATOM    439  C   GLY B  28     -79.586 -81.909  42.070  1.00 44.84           C  
ATOM    440  O   GLY B  28     -79.239 -80.756  42.283  1.00 44.84           O  
ATOM    441  H   GLY B  28     -80.665 -84.753  43.062  1.00 44.84           H  
ATOM    442  HA2 GLY B  28     -81.300 -81.979  43.345  1.00 44.84           H  
ATOM    443  HA3 GLY B  28     -79.878 -82.810  43.991  1.00 44.84           H  
ATOM    444  N   ARG B  29     -79.234 -82.557  40.950  1.00 44.41           N  
ATOM    445  CA  ARG B  29     -78.640 -81.917  39.762  1.00 44.41           C  
ATOM    446  C   ARG B  29     -79.609 -81.777  38.582  1.00 44.41           C  
ATOM    447  O   ARG B  29     -79.197 -81.256  37.551  1.00 44.41           O  
ATOM    448  CB  ARG B  29     -77.384 -82.683  39.319  1.00 44.41           C  
ATOM    449  CG  ARG B  29     -76.157 -82.364  40.176  1.00 44.41           C  
ATOM    450  CD  ARG B  29     -74.949 -83.060  39.544  1.00 44.41           C  
ATOM    451  NE  ARG B  29     -73.690 -82.692  40.213  1.00 44.41           N  
ATOM    452  CZ  ARG B  29     -72.482 -83.084  39.854  1.00 44.41           C  
ATOM    453  NH1 ARG B  29     -72.292 -83.870  38.831  1.00 44.41           N1+
ATOM    454  NH2 ARG B  29     -71.435 -82.688  40.524  1.00 44.41           N  
ATOM    455  H   ARG B  29     -79.536 -83.517  40.856  1.00 44.41           H  
ATOM    456  HA  ARG B  29     -78.367 -80.890  40.002  1.00 44.41           H  
ATOM    457  HB2 ARG B  29     -77.142 -82.402  38.294  1.00 44.41           H  
ATOM    458  HB3 ARG B  29     -77.587 -83.754  39.326  1.00 44.41           H  
ATOM    459  HG2 ARG B  29     -75.996 -81.286  40.186  1.00 44.41           H  
ATOM    460  HG3 ARG B  29     -76.309 -82.718  41.196  1.00 44.41           H  
ATOM    461  HD2 ARG B  29     -75.103 -84.137  39.610  1.00 44.41           H  
ATOM    462  HD3 ARG B  29     -74.894 -82.772  38.494  1.00 44.41           H  
ATOM    463  HE  ARG B  29     -73.781 -82.083  41.013  1.00 44.41           H  
ATOM    464 HH11 ARG B  29     -71.364 -84.140  38.540  1.00 44.41           H  
ATOM    465 HH12 ARG B  29     -73.109 -84.154  38.309  1.00 44.41           H  
ATOM    466 HH21 ARG B  29     -71.567 -82.079  41.318  1.00 44.41           H  
ATOM    467 HH22 ARG B  29     -70.508 -82.976  40.245  1.00 44.41           H  
ATOM    468  N   ILE B  30     -80.852 -82.262  38.681  1.00 44.00           N  
ATOM    469  CA  ILE B  30     -81.832 -82.157  37.586  1.00 44.00           C  
ATOM    470  C   ILE B  30     -82.369 -80.727  37.448  1.00 44.00           C  
ATOM    471  O   ILE B  30     -82.727 -80.337  36.334  1.00 44.00           O  
ATOM    472  CB  ILE B  30     -82.918 -83.262  37.676  1.00 44.00           C  
ATOM    473  CG1 ILE B  30     -82.391 -84.555  37.007  1.00 44.00           C  
ATOM    474  CG2 ILE B  30     -84.236 -82.871  36.979  1.00 44.00           C  
ATOM    475  CD1 ILE B  30     -83.133 -85.846  37.389  1.00 44.00           C  
ATOM    476  H   ILE B  30     -81.162 -82.637  39.566  1.00 44.00           H  
ATOM    477  HA  ILE B  30     -81.297 -82.326  36.651  1.00 44.00           H  
ATOM    478  HB  ILE B  30     -83.146 -83.461  38.724  1.00 44.00           H  
ATOM    479 HG12 ILE B  30     -82.466 -84.431  35.926  1.00 44.00           H  
ATOM    480 HG13 ILE B  30     -81.331 -84.689  37.218  1.00 44.00           H  
ATOM    481 HG21 ILE B  30     -84.056 -82.622  35.933  1.00 44.00           H  
ATOM    482 HG22 ILE B  30     -84.673 -82.005  37.476  1.00 44.00           H  
ATOM    483 HG23 ILE B  30     -84.967 -83.677  37.038  1.00 44.00           H  
ATOM    484 HD11 ILE B  30     -82.998 -86.579  36.594  1.00 44.00           H  
ATOM    485 HD12 ILE B  30     -84.202 -85.672  37.520  1.00 44.00           H  
ATOM    486 HD13 ILE B  30     -82.717 -86.266  38.304  1.00 44.00           H  
ATOM    487  N   ASP B  31     -82.281 -79.896  38.487  1.00 40.72           N  
ATOM    488  CA  ASP B  31     -82.268 -78.449  38.283  1.00 40.72           C  
ATOM    489  C   ASP B  31     -80.889 -78.047  37.765  1.00 40.72           C  
ATOM    490  O   ASP B  31     -79.969 -77.778  38.527  1.00 40.72           O  
ATOM    491  CB  ASP B  31     -82.700 -77.685  39.542  1.00 40.72           C  
ATOM    492  CG  ASP B  31     -84.221 -77.686  39.743  1.00 40.72           C  
ATOM    493  OD1 ASP B  31     -84.954 -77.984  38.769  1.00 40.72           O  
ATOM    494  OD2 ASP B  31     -84.641 -77.366  40.872  1.00 40.72           O1-
ATOM    495  H   ASP B  31     -82.023 -80.246  39.398  1.00 40.72           H  
ATOM    496  HA  ASP B  31     -82.980 -78.188  37.499  1.00 40.72           H  
ATOM    497  HB2 ASP B  31     -82.383 -76.647  39.444  1.00 40.72           H  
ATOM    498  HB3 ASP B  31     -82.208 -78.112  40.415  1.00 40.72           H  
ATOM    499  N   ILE B  32     -80.736 -78.158  36.446  1.00 37.69           N  
ATOM    500  CA  ILE B  32     -79.977 -77.328  35.499  1.00 37.69           C  
ATOM    501  C   ILE B  32     -79.865 -78.194  34.234  1.00 37.69           C  
ATOM    502  O   ILE B  32     -78.840 -78.794  33.905  1.00 37.69           O  
ATOM    503  CB  ILE B  32     -78.606 -76.779  35.999  1.00 37.69           C  
ATOM    504  CG1 ILE B  32     -78.722 -75.654  37.065  1.00 37.69           C  
ATOM    505  CG2 ILE B  32     -77.815 -76.094  34.859  1.00 37.69           C  
ATOM    506  CD1 ILE B  32     -77.577 -75.721  38.089  1.00 37.69           C  
ATOM    507  H   ILE B  32     -81.466 -78.723  36.036  1.00 37.69           H  
ATOM    508  HA  ILE B  32     -80.589 -76.462  35.248  1.00 37.69           H  
ATOM    509  HB  ILE B  32     -78.022 -77.610  36.394  1.00 37.69           H  
ATOM    510 HG12 ILE B  32     -79.681 -75.668  37.581  1.00 37.69           H  
ATOM    511 HG13 ILE B  32     -78.698 -74.671  36.593  1.00 37.69           H  
ATOM    512 HG21 ILE B  32     -77.455 -76.828  34.140  1.00 37.69           H  
ATOM    513 HG22 ILE B  32     -76.935 -75.587  35.256  1.00 37.69           H  
ATOM    514 HG23 ILE B  32     -78.449 -75.361  34.359  1.00 37.69           H  
ATOM    515 HD11 ILE B  32     -77.706 -74.927  38.824  1.00 37.69           H  
ATOM    516 HD12 ILE B  32     -76.616 -75.593  37.591  1.00 37.69           H  
ATOM    517 HD13 ILE B  32     -77.588 -76.682  38.605  1.00 37.69           H  
ATOM    518  N   TRP B  33     -80.942 -78.220  33.451  1.00 39.66           N  
ATOM    519  CA  TRP B  33     -80.725 -78.107  32.015  1.00 39.66           C  
ATOM    520  C   TRP B  33     -79.952 -76.804  31.840  1.00 39.66           C  
ATOM    521  O   TRP B  33     -80.492 -75.739  32.139  1.00 39.66           O  
ATOM    522  CB  TRP B  33     -82.059 -78.083  31.265  1.00 39.66           C  
ATOM    523  CG  TRP B  33     -82.692 -79.428  31.097  1.00 39.66           C  
ATOM    524  CD1 TRP B  33     -83.160 -80.213  32.095  1.00 39.66           C  
ATOM    525  CD2 TRP B  33     -82.907 -80.177  29.863  1.00 39.66           C  
ATOM    526  CE2 TRP B  33     -83.520 -81.422  30.194  1.00 39.66           C  
ATOM    527  CE3 TRP B  33     -82.643 -79.929  28.496  1.00 39.66           C  
ATOM    528  NE1 TRP B  33     -83.653 -81.387  31.566  1.00 39.66           N  
ATOM    529  CZ2 TRP B  33     -83.861 -82.372  29.221  1.00 39.66           C  
ATOM    530  CZ3 TRP B  33     -82.982 -80.876  27.510  1.00 39.66           C  
ATOM    531  CH2 TRP B  33     -83.589 -82.094  27.869  1.00 39.66           C  
ATOM    532  H   TRP B  33     -81.785 -77.797  33.815  1.00 39.66           H  
ATOM    533  HA  TRP B  33     -80.124 -78.943  31.656  1.00 39.66           H  
ATOM    534  HB2 TRP B  33     -82.758 -77.421  31.777  1.00 39.66           H  
ATOM    535  HB3 TRP B  33     -81.886 -77.669  30.272  1.00 39.66           H  
ATOM    536  HD1 TRP B  33     -83.142 -79.958  33.145  1.00 39.66           H  
ATOM    537  HE1 TRP B  33     -84.065 -82.110  32.137  1.00 39.66           H  
ATOM    538  HE3 TRP B  33     -82.180 -78.996  28.212  1.00 39.66           H  
ATOM    539  HZ2 TRP B  33     -84.330 -83.301  29.509  1.00 39.66           H  
ATOM    540  HZ3 TRP B  33     -82.776 -80.666  26.471  1.00 39.66           H  
ATOM    541  HH2 TRP B  33     -83.849 -82.812  27.106  1.00 39.66           H  
ATOM    542  N   ALA B  34     -78.671 -76.911  31.483  1.00 47.63           N  
ATOM    543  CA  ALA B  34     -77.761 -75.791  31.304  1.00 47.63           C  
ATOM    544  C   ALA B  34     -78.335 -74.828  30.260  1.00 47.63           C  
ATOM    545  O   ALA B  34     -78.077 -74.948  29.062  1.00 47.63           O  
ATOM    546  CB  ALA B  34     -76.377 -76.338  30.928  1.00 47.63           C  
ATOM    547  H   ALA B  34     -78.283 -77.840  31.401  1.00 47.63           H  
ATOM    548  HA  ALA B  34     -77.665 -75.241  32.240  1.00 47.63           H  
ATOM    549  HB1 ALA B  34     -75.997 -76.968  31.732  1.00 47.63           H  
ATOM    550  HB2 ALA B  34     -76.437 -76.917  30.006  1.00 47.63           H  
ATOM    551  HB3 ALA B  34     -75.690 -75.505  30.778  1.00 47.63           H  
ATOM    552  N   LYS B  35     -79.155 -73.877  30.715  1.00 59.33           N  
ATOM    553  CA  LYS B  35     -79.337 -72.632  29.991  1.00 59.33           C  
ATOM    554  C   LYS B  35     -77.944 -72.001  29.899  1.00 59.33           C  
ATOM    555  O   LYS B  35     -77.214 -72.058  30.892  1.00 59.33           O  
ATOM    556  CB  LYS B  35     -80.327 -71.704  30.701  1.00 59.33           C  
ATOM    557  CG  LYS B  35     -81.775 -72.211  30.612  1.00 59.33           C  
ATOM    558  CD  LYS B  35     -82.696 -71.161  31.244  1.00 59.33           C  
ATOM    559  CE  LYS B  35     -84.182 -71.510  31.144  1.00 59.33           C  
ATOM    560  NZ  LYS B  35     -84.983 -70.385  31.691  1.00 59.33           N1+
ATOM    561  H   LYS B  35     -79.437 -73.925  31.682  1.00 59.33           H  
ATOM    562  HA  LYS B  35     -79.712 -72.865  28.994  1.00 59.33           H  
ATOM    563  HB2 LYS B  35     -80.036 -71.592  31.745  1.00 59.33           H  
ATOM    564  HB3 LYS B  35     -80.268 -70.722  30.229  1.00 59.33           H  
ATOM    565  HG2 LYS B  35     -81.876 -73.157  31.145  1.00 59.33           H  
ATOM    566  HG3 LYS B  35     -82.049 -72.351  29.566  1.00 59.33           H  
ATOM    567  HD2 LYS B  35     -82.522 -70.203  30.752  1.00 59.33           H  
ATOM    568  HD3 LYS B  35     -82.426 -71.047  32.293  1.00 59.33           H  
ATOM    569  HE2 LYS B  35     -84.374 -72.427  31.702  1.00 59.33           H  
ATOM    570  HE3 LYS B  35     -84.434 -71.677  30.097  1.00 59.33           H  
ATOM    571  HZ1 LYS B  35     -85.979 -70.547  31.641  1.00 59.33           H  
ATOM    572  HZ2 LYS B  35     -84.761 -69.522  31.214  1.00 59.33           H  
ATOM    573  HZ3 LYS B  35     -84.737 -70.213  32.655  1.00 59.33           H  
ATOM    574  N   PRO B  36     -77.547 -71.476  28.735  1.00 73.69           N  
ATOM    575  CA  PRO B  36     -76.308 -70.725  28.626  1.00 73.69           C  
ATOM    576  C   PRO B  36     -76.302 -69.629  29.703  1.00 73.69           C  
ATOM    577  O   PRO B  36     -77.301 -68.928  29.880  1.00 73.69           O  
ATOM    578  CB  PRO B  36     -76.290 -70.191  27.193  1.00 73.69           C  
ATOM    579  CG  PRO B  36     -77.289 -71.048  26.428  1.00 73.69           C  
ATOM    580  CD  PRO B  36     -78.295 -71.448  27.494  1.00 73.69           C  
ATOM    581  HA  PRO B  36     -75.461 -71.396  28.774  1.00 73.69           H  
ATOM    582  HB2 PRO B  36     -76.640 -69.159  27.170  1.00 73.69           H  
ATOM    583  HB3 PRO B  36     -75.297 -70.281  26.753  1.00 73.69           H  
ATOM    584  HG2 PRO B  36     -76.786 -71.938  26.050  1.00 73.69           H  
ATOM    585  HG3 PRO B  36     -77.755 -70.495  25.614  1.00 73.69           H  
ATOM    586  HD2 PRO B  36     -79.080 -70.695  27.565  1.00 73.69           H  
ATOM    587  HD3 PRO B  36     -78.709 -72.425  27.246  1.00 73.69           H  
ATOM    588  N   GLN B  37     -75.243 -69.583  30.507  1.00 81.80           N  
ATOM    589  CA  GLN B  37     -75.096 -68.633  31.605  1.00 81.80           C  
ATOM    590  C   GLN B  37     -73.863 -67.783  31.351  1.00 81.80           C  
ATOM    591  O   GLN B  37     -72.816 -68.322  30.999  1.00 81.80           O  
ATOM    592  CB  GLN B  37     -74.972 -69.328  32.976  1.00 81.80           C  
ATOM    593  CG  GLN B  37     -76.305 -69.869  33.504  1.00 81.80           C  
ATOM    594  CD  GLN B  37     -76.230 -70.356  34.951  1.00 81.80           C  
ATOM    595  NE2 GLN B  37     -77.334 -70.324  35.667  1.00 81.80           N  
ATOM    596  OE1 GLN B  37     -75.205 -70.783  35.472  1.00 81.80           O  
ATOM    597  H   GLN B  37     -74.415 -70.095  30.240  1.00 81.80           H  
ATOM    598  HA  GLN B  37     -75.959 -67.968  31.624  1.00 81.80           H  
ATOM    599  HB2 GLN B  37     -74.241 -70.134  32.916  1.00 81.80           H  
ATOM    600  HB3 GLN B  37     -74.608 -68.593  33.695  1.00 81.80           H  
ATOM    601  HG2 GLN B  37     -77.050 -69.076  33.443  1.00 81.80           H  
ATOM    602  HG3 GLN B  37     -76.639 -70.697  32.879  1.00 81.80           H  
ATOM    603 HE21 GLN B  37     -78.165 -69.895  35.284  1.00 81.80           H  
ATOM    604 HE22 GLN B  37     -77.260 -70.586  36.639  1.00 81.80           H  
ATOM    605  N   MET B  38     -73.985 -66.488  31.614  1.00 88.68           N  
ATOM    606  CA  MET B  38     -72.861 -65.565  31.665  1.00 88.68           C  
ATOM    607  C   MET B  38     -72.464 -65.300  33.118  1.00 88.68           C  
ATOM    608  O   MET B  38     -73.312 -65.241  34.012  1.00 88.68           O  
ATOM    609  CB  MET B  38     -73.181 -64.287  30.880  1.00 88.68           C  
ATOM    610  CG  MET B  38     -74.335 -63.460  31.448  1.00 88.68           C  
ATOM    611  SD  MET B  38     -74.623 -61.958  30.483  1.00 88.68           S  
ATOM    612  CE  MET B  38     -76.026 -61.261  31.384  1.00 88.68           C  
ATOM    613  H   MET B  38     -74.874 -66.159  31.962  1.00 88.68           H  
ATOM    614  HA  MET B  38     -72.005 -66.023  31.172  1.00 88.68           H  
ATOM    615  HB2 MET B  38     -73.409 -64.556  29.849  1.00 88.68           H  
ATOM    616  HB3 MET B  38     -72.293 -63.654  30.872  1.00 88.68           H  
ATOM    617  HG2 MET B  38     -75.245 -64.059  31.449  1.00 88.68           H  
ATOM    618  HG3 MET B  38     -74.102 -63.170  32.473  1.00 88.68           H  
ATOM    619  HE1 MET B  38     -76.351 -60.346  30.888  1.00 88.68           H  
ATOM    620  HE2 MET B  38     -76.849 -61.975  31.391  1.00 88.68           H  
ATOM    621  HE3 MET B  38     -75.723 -61.032  32.406  1.00 88.68           H  
ATOM    622  N   THR B  39     -71.170 -65.154  33.364  1.00 88.75           N  
ATOM    623  CA  THR B  39     -70.593 -64.808  34.657  1.00 88.75           C  
ATOM    624  C   THR B  39     -70.202 -63.337  34.644  1.00 88.75           C  
ATOM    625  O   THR B  39     -69.328 -62.934  33.885  1.00 88.75           O  
ATOM    626  CB  THR B  39     -69.388 -65.689  35.004  1.00 88.75           C  
ATOM    627  CG2 THR B  39     -68.959 -65.500  36.461  1.00 88.75           C  
ATOM    628  OG1 THR B  39     -69.724 -67.051  34.836  1.00 88.75           O  
ATOM    629  H   THR B  39     -70.537 -65.199  32.579  1.00 88.75           H  
ATOM    630  HA  THR B  39     -71.345 -64.979  35.427  1.00 88.75           H  
ATOM    631  HB  THR B  39     -68.554 -65.450  34.345  1.00 88.75           H  
ATOM    632  HG1 THR B  39     -69.869 -67.137  33.890  1.00 88.75           H  
ATOM    633 HG21 THR B  39     -68.132 -66.175  36.684  1.00 88.75           H  
ATOM    634 HG22 THR B  39     -68.626 -64.475  36.621  1.00 88.75           H  
ATOM    635 HG23 THR B  39     -69.796 -65.716  37.126  1.00 88.75           H  
ATOM    636  N   ILE B  40     -70.833 -62.541  35.502  1.00 92.63           N  
ATOM    637  CA  ILE B  40     -70.547 -61.113  35.667  1.00 92.63           C  
ATOM    638  C   ILE B  40     -69.882 -60.898  37.019  1.00 92.63           C  
ATOM    639  O   ILE B  40     -70.297 -61.483  38.023  1.00 92.63           O  
ATOM    640  CB  ILE B  40     -71.832 -60.274  35.503  1.00 92.63           C  
ATOM    641  CG1 ILE B  40     -72.518 -60.500  34.137  1.00 92.63           C  
ATOM    642  CG2 ILE B  40     -71.561 -58.772  35.713  1.00 92.63           C  
ATOM    643  CD1 ILE B  40     -71.672 -60.160  32.904  1.00 92.63           C  
ATOM    644  H   ILE B  40     -71.511 -62.960  36.123  1.00 92.63           H  
ATOM    645  HA  ILE B  40     -69.840 -60.790  34.903  1.00 92.63           H  
ATOM    646  HB  ILE B  40     -72.539 -60.587  36.271  1.00 92.63           H  
ATOM    647 HG12 ILE B  40     -72.834 -61.541  34.059  1.00 92.63           H  
ATOM    648 HG13 ILE B  40     -73.418 -59.887  34.097  1.00 92.63           H  
ATOM    649 HG21 ILE B  40     -71.236 -58.576  36.735  1.00 92.63           H  
ATOM    650 HG22 ILE B  40     -72.472 -58.199  35.536  1.00 92.63           H  
ATOM    651 HG23 ILE B  40     -70.789 -58.421  35.029  1.00 92.63           H  
ATOM    652 HD11 ILE B  40     -72.255 -60.365  32.006  1.00 92.63           H  
ATOM    653 HD12 ILE B  40     -70.766 -60.763  32.874  1.00 92.63           H  
ATOM    654 HD13 ILE B  40     -71.411 -59.101  32.912  1.00 92.63           H  
ATOM    655  N   THR B  41     -68.859 -60.053  37.056  1.00 91.93           N  
ATOM    656  CA  THR B  41     -68.137 -59.731  38.292  1.00 91.93           C  
ATOM    657  C   THR B  41     -68.519 -58.330  38.760  1.00 91.93           C  
ATOM    658  O   THR B  41     -68.261 -57.356  38.066  1.00 91.93           O  
ATOM    659  CB  THR B  41     -66.625 -59.874  38.076  1.00 91.93           C  
ATOM    660  CG2 THR B  41     -65.863 -59.741  39.383  1.00 91.93           C  
ATOM    661  OG1 THR B  41     -66.327 -61.160  37.574  1.00 91.93           O  
ATOM    662  H   THR B  41     -68.604 -59.568  36.208  1.00 91.93           H  
ATOM    663  HA  THR B  41     -68.414 -60.433  39.078  1.00 91.93           H  
ATOM    664  HB  THR B  41     -66.276 -59.123  37.368  1.00 91.93           H  
ATOM    665  HG1 THR B  41     -66.596 -61.148  36.651  1.00 91.93           H  
ATOM    666 HG21 THR B  41     -66.246 -60.464  40.104  1.00 91.93           H  
ATOM    667 HG22 THR B  41     -65.980 -58.728  39.769  1.00 91.93           H  
ATOM    668 HG23 THR B  41     -64.803 -59.927  39.207  1.00 91.93           H  
ATOM    669  N   GLY B  42     -69.150 -58.206  39.923  1.00 90.77           N  
ATOM    670  CA  GLY B  42     -69.498 -56.919  40.524  1.00 90.77           C  
ATOM    671  C   GLY B  42     -68.518 -56.527  41.624  1.00 90.77           C  
ATOM    672  O   GLY B  42     -68.252 -57.333  42.509  1.00 90.77           O  
ATOM    673  H   GLY B  42     -69.318 -59.035  40.475  1.00 90.77           H  
ATOM    674  HA2 GLY B  42     -70.496 -56.979  40.959  1.00 90.77           H  
ATOM    675  HA3 GLY B  42     -69.520 -56.139  39.764  1.00 90.77           H  
ATOM    676  N   ASP B  43     -67.991 -55.305  41.584  1.00 89.61           N  
ATOM    677  CA  ASP B  43     -67.165 -54.729  42.655  1.00 89.61           C  
ATOM    678  C   ASP B  43     -68.033 -53.855  43.569  1.00 89.61           C  
ATOM    679  O   ASP B  43     -68.543 -52.824  43.127  1.00 89.61           O  
ATOM    680  CB  ASP B  43     -66.000 -53.944  42.029  1.00 89.61           C  
ATOM    681  CG  ASP B  43     -64.971 -53.422  43.043  1.00 89.61           C  
ATOM    682  OD1 ASP B  43     -65.065 -53.773  44.238  1.00 89.61           O  
ATOM    683  OD2 ASP B  43     -64.059 -52.684  42.594  1.00 89.61           O1-
ATOM    684  H   ASP B  43     -68.227 -54.709  40.804  1.00 89.61           H  
ATOM    685  HA  ASP B  43     -66.735 -55.527  43.261  1.00 89.61           H  
ATOM    686  HB2 ASP B  43     -65.478 -54.601  41.332  1.00 89.61           H  
ATOM    687  HB3 ASP B  43     -66.397 -53.105  41.458  1.00 89.61           H  
ATOM    688  N   PHE B  44     -68.222 -54.281  44.817  1.00 88.36           N  
ATOM    689  CA  PHE B  44     -69.041 -53.612  45.827  1.00 88.36           C  
ATOM    690  C   PHE B  44     -68.161 -53.118  46.975  1.00 88.36           C  
ATOM    691  O   PHE B  44     -67.218 -53.784  47.392  1.00 88.36           O  
ATOM    692  CB  PHE B  44     -70.109 -54.577  46.366  1.00 88.36           C  
ATOM    693  CG  PHE B  44     -71.187 -54.969  45.373  1.00 88.36           C  
ATOM    694  CD1 PHE B  44     -72.445 -54.337  45.408  1.00 88.36           C  
ATOM    695  CD2 PHE B  44     -70.940 -55.981  44.426  1.00 88.36           C  
ATOM    696  CE1 PHE B  44     -73.443 -54.699  44.484  1.00 88.36           C  
ATOM    697  CE2 PHE B  44     -71.937 -56.342  43.503  1.00 88.36           C  
ATOM    698  CZ  PHE B  44     -73.182 -55.691  43.522  1.00 88.36           C  
ATOM    699  H   PHE B  44     -67.706 -55.095  45.123  1.00 88.36           H  
ATOM    700  HA  PHE B  44     -69.544 -52.753  45.385  1.00 88.36           H  
ATOM    701  HB2 PHE B  44     -70.592 -54.113  47.226  1.00 88.36           H  
ATOM    702  HB3 PHE B  44     -69.615 -55.480  46.721  1.00 88.36           H  
ATOM    703  HD1 PHE B  44     -72.650 -53.571  46.141  1.00 88.36           H  
ATOM    704  HD2 PHE B  44     -69.979 -56.474  44.407  1.00 88.36           H  
ATOM    705  HE1 PHE B  44     -74.402 -54.205  44.511  1.00 88.36           H  
ATOM    706  HE2 PHE B  44     -71.750 -57.124  42.782  1.00 88.36           H  
ATOM    707  HZ  PHE B  44     -73.948 -55.965  42.812  1.00 88.36           H  
ATOM    708  N   THR B  45     -68.506 -51.984  47.578  1.00 81.31           N  
ATOM    709  CA  THR B  45     -67.857 -51.532  48.823  1.00 81.31           C  
ATOM    710  C   THR B  45     -68.220 -52.412  50.023  1.00 81.31           C  
ATOM    711  O   THR B  45     -67.408 -52.588  50.927  1.00 81.31           O  
ATOM    712  CB  THR B  45     -68.256 -50.081  49.129  1.00 81.31           C  
ATOM    713  CG2 THR B  45     -67.547 -49.104  48.191  1.00 81.31           C  
ATOM    714  OG1 THR B  45     -69.646 -49.913  48.935  1.00 81.31           O  
ATOM    715  H   THR B  45     -69.288 -51.446  47.233  1.00 81.31           H  
ATOM    716  HA  THR B  45     -66.775 -51.579  48.709  1.00 81.31           H  
ATOM    717  HB  THR B  45     -67.995 -49.840  50.158  1.00 81.31           H  
ATOM    718  HG1 THR B  45     -69.943 -49.164  49.457  1.00 81.31           H  
ATOM    719 HG21 THR B  45     -66.467 -49.217  48.298  1.00 81.31           H  
ATOM    720 HG22 THR B  45     -67.826 -48.084  48.452  1.00 81.31           H  
ATOM    721 HG23 THR B  45     -67.831 -49.304  47.158  1.00 81.31           H  
ATOM    722  N   GLN B  46     -69.434 -52.962  50.023  1.00 82.00           N  
ATOM    723  CA  GLN B  46     -70.115 -53.561  51.171  1.00 82.00           C  
ATOM    724  C   GLN B  46     -71.219 -54.491  50.652  1.00 82.00           C  
ATOM    725  O   GLN B  46     -71.963 -54.106  49.749  1.00 82.00           O  
ATOM    726  CB  GLN B  46     -70.692 -52.378  51.979  1.00 82.00           C  
ATOM    727  CG  GLN B  46     -71.973 -52.583  52.801  1.00 82.00           C  
ATOM    728  CD  GLN B  46     -71.750 -52.976  54.245  1.00 82.00           C  
ATOM    729  NE2 GLN B  46     -72.717 -52.697  55.074  1.00 82.00           N  
ATOM    730  OE1 GLN B  46     -70.737 -53.527  54.645  1.00 82.00           O  
ATOM    731  H   GLN B  46     -70.021 -52.773  49.224  1.00 82.00           H  
ATOM    732  HA  GLN B  46     -69.418 -54.126  51.789  1.00 82.00           H  
ATOM    733  HB2 GLN B  46     -70.946 -51.592  51.269  1.00 82.00           H  
ATOM    734  HB3 GLN B  46     -69.910 -51.965  52.616  1.00 82.00           H  
ATOM    735  HG2 GLN B  46     -72.488 -51.622  52.819  1.00 82.00           H  
ATOM    736  HG3 GLN B  46     -72.667 -53.281  52.333  1.00 82.00           H  
ATOM    737 HE21 GLN B  46     -73.426 -52.015  54.848  1.00 82.00           H  
ATOM    738 HE22 GLN B  46     -72.588 -52.980  56.036  1.00 82.00           H  
ATOM    739  N   VAL B  47     -71.362 -55.687  51.233  1.00 82.87           N  
ATOM    740  CA  VAL B  47     -72.427 -56.652  50.871  1.00 82.87           C  
ATOM    741  C   VAL B  47     -73.068 -57.312  52.098  1.00 82.87           C  
ATOM    742  O   VAL B  47     -73.203 -58.534  52.172  1.00 82.87           O  
ATOM    743  CB  VAL B  47     -71.964 -57.683  49.820  1.00 82.87           C  
ATOM    744  CG1 VAL B  47     -71.664 -57.022  48.474  1.00 82.87           C  
ATOM    745  CG2 VAL B  47     -70.727 -58.477  50.249  1.00 82.87           C  
ATOM    746  H   VAL B  47     -70.688 -55.958  51.934  1.00 82.87           H  
ATOM    747  HA  VAL B  47     -73.238 -56.092  50.405  1.00 82.87           H  
ATOM    748  HB  VAL B  47     -72.782 -58.382  49.643  1.00 82.87           H  
ATOM    749 HG11 VAL B  47     -70.800 -56.365  48.565  1.00 82.87           H  
ATOM    750 HG12 VAL B  47     -72.525 -56.442  48.142  1.00 82.87           H  
ATOM    751 HG13 VAL B  47     -71.446 -57.789  47.732  1.00 82.87           H  
ATOM    752 HG21 VAL B  47     -70.904 -58.986  51.195  1.00 82.87           H  
ATOM    753 HG22 VAL B  47     -70.503 -59.225  49.489  1.00 82.87           H  
ATOM    754 HG23 VAL B  47     -69.883 -57.796  50.362  1.00 82.87           H  
ATOM    755  N   ASN B  48     -73.463 -56.503  53.087  1.00 76.25           N  
ATOM    756  CA  ASN B  48     -74.088 -56.970  54.330  1.00 76.25           C  
ATOM    757  C   ASN B  48     -75.240 -57.958  54.070  1.00 76.25           C  
ATOM    758  O   ASN B  48     -76.272 -57.592  53.514  1.00 76.25           O  
ATOM    759  CB  ASN B  48     -74.582 -55.754  55.155  1.00 76.25           C  
ATOM    760  CG  ASN B  48     -73.614 -55.275  56.227  1.00 76.25           C  
ATOM    761  ND2 ASN B  48     -73.987 -54.290  57.011  1.00 76.25           N  
ATOM    762  OD1 ASN B  48     -72.537 -55.805  56.411  1.00 76.25           O  
ATOM    763  H   ASN B  48     -73.330 -55.509  52.971  1.00 76.25           H  
ATOM    764  HA  ASN B  48     -73.339 -57.510  54.911  1.00 76.25           H  
ATOM    765  HB2 ASN B  48     -75.500 -56.025  55.675  1.00 76.25           H  
ATOM    766  HB3 ASN B  48     -74.824 -54.920  54.497  1.00 76.25           H  
ATOM    767 HD21 ASN B  48     -73.386 -54.020  57.777  1.00 76.25           H  
ATOM    768 HD22 ASN B  48     -74.850 -53.790  56.848  1.00 76.25           H  
ATOM    769  N   GLY B  49     -75.065 -59.210  54.508  1.00 74.69           N  
ATOM    770  CA  GLY B  49     -76.078 -60.271  54.440  1.00 74.69           C  
ATOM    771  C   GLY B  49     -76.155 -61.043  53.115  1.00 74.69           C  
ATOM    772  O   GLY B  49     -76.926 -62.000  53.026  1.00 74.69           O  
ATOM    773  H   GLY B  49     -74.155 -59.444  54.878  1.00 74.69           H  
ATOM    774  HA2 GLY B  49     -75.874 -60.994  55.231  1.00 74.69           H  
ATOM    775  HA3 GLY B  49     -77.059 -59.838  54.635  1.00 74.69           H  
ATOM    776  N   LEU B  50     -75.358 -60.687  52.103  1.00 82.05           N  
ATOM    777  CA  LEU B  50     -75.286 -61.438  50.847  1.00 82.05           C  
ATOM    778  C   LEU B  50     -74.515 -62.755  51.043  1.00 82.05           C  
ATOM    779  O   LEU B  50     -73.420 -62.764  51.608  1.00 82.05           O  
ATOM    780  CB  LEU B  50     -74.637 -60.556  49.768  1.00 82.05           C  
ATOM    781  CG  LEU B  50     -74.868 -61.041  48.326  1.00 82.05           C  
ATOM    782  CD1 LEU B  50     -76.314 -60.814  47.867  1.00 82.05           C  
ATOM    783  CD2 LEU B  50     -73.935 -60.280  47.387  1.00 82.05           C  
ATOM    784  H   LEU B  50     -74.711 -59.922  52.234  1.00 82.05           H  
ATOM    785  HA  LEU B  50     -76.305 -61.675  50.544  1.00 82.05           H  
ATOM    786  HB2 LEU B  50     -75.017 -59.538  49.858  1.00 82.05           H  
ATOM    787  HB3 LEU B  50     -73.565 -60.526  49.966  1.00 82.05           H  
ATOM    788  HG  LEU B  50     -74.637 -62.104  48.253  1.00 82.05           H  
ATOM    789 HD11 LEU B  50     -77.004 -61.388  48.485  1.00 82.05           H  
ATOM    790 HD12 LEU B  50     -76.433 -61.134  46.831  1.00 82.05           H  
ATOM    791 HD13 LEU B  50     -76.568 -59.757  47.936  1.00 82.05           H  
ATOM    792 HD21 LEU B  50     -72.898 -60.497  47.645  1.00 82.05           H  
ATOM    793 HD22 LEU B  50     -74.107 -59.208  47.484  1.00 82.05           H  
ATOM    794 HD23 LEU B  50     -74.112 -60.584  46.355  1.00 82.05           H  
ATOM    795  N   LYS B  51     -75.066 -63.876  50.563  1.00 76.73           N  
ATOM    796  CA  LYS B  51     -74.443 -65.212  50.627  1.00 76.73           C  
ATOM    797  C   LYS B  51     -74.359 -65.856  49.241  1.00 76.73           C  
ATOM    798  O   LYS B  51     -75.066 -65.473  48.310  1.00 76.73           O  
ATOM    799  CB  LYS B  51     -75.205 -66.126  51.610  1.00 76.73           C  
ATOM    800  CG  LYS B  51     -75.354 -65.559  53.032  1.00 76.73           C  
ATOM    801  CD  LYS B  51     -76.274 -66.458  53.869  1.00 76.73           C  
ATOM    802  CE  LYS B  51     -76.525 -65.831  55.244  1.00 76.73           C  
ATOM    803  NZ  LYS B  51     -77.643 -66.507  55.949  1.00 76.73           N1+
ATOM    804  H   LYS B  51     -75.979 -63.805  50.134  1.00 76.73           H  
ATOM    805  HA  LYS B  51     -73.420 -65.103  50.988  1.00 76.73           H  
ATOM    806  HB2 LYS B  51     -76.199 -66.324  51.208  1.00 76.73           H  
ATOM    807  HB3 LYS B  51     -74.687 -67.082  51.674  1.00 76.73           H  
ATOM    808  HG2 LYS B  51     -74.373 -65.488  53.503  1.00 76.73           H  
ATOM    809  HG3 LYS B  51     -75.799 -64.565  52.989  1.00 76.73           H  
ATOM    810  HD2 LYS B  51     -77.225 -66.558  53.343  1.00 76.73           H  
ATOM    811  HD3 LYS B  51     -75.826 -67.445  53.980  1.00 76.73           H  
ATOM    812  HE2 LYS B  51     -76.777 -64.782  55.094  1.00 76.73           H  
ATOM    813  HE3 LYS B  51     -75.608 -65.876  55.832  1.00 76.73           H  
ATOM    814  HZ1 LYS B  51     -77.824 -66.065  56.840  1.00 76.73           H  
ATOM    815  HZ2 LYS B  51     -78.487 -66.423  55.401  1.00 76.73           H  
ATOM    816  HZ3 LYS B  51     -77.455 -67.489  56.090  1.00 76.73           H  
ATOM    817  N   ASN B  52     -73.508 -66.875  49.108  1.00 77.47           N  
ATOM    818  CA  ASN B  52     -73.480 -67.715  47.910  1.00 77.47           C  
ATOM    819  C   ASN B  52     -74.833 -68.420  47.730  1.00 77.47           C  
ATOM    820  O   ASN B  52     -75.363 -69.006  48.671  1.00 77.47           O  
ATOM    821  CB  ASN B  52     -72.317 -68.724  47.988  1.00 77.47           C  
ATOM    822  CG  ASN B  52     -70.963 -68.088  47.722  1.00 77.47           C  
ATOM    823  ND2 ASN B  52     -69.879 -68.803  47.931  1.00 77.47           N  
ATOM    824  OD1 ASN B  52     -70.862 -66.953  47.305  1.00 77.47           O  
ATOM    825  H   ASN B  52     -72.941 -67.136  49.903  1.00 77.47           H  
ATOM    826  HA  ASN B  52     -73.332 -67.075  47.041  1.00 77.47           H  
ATOM    827  HB2 ASN B  52     -72.311 -69.210  48.964  1.00 77.47           H  
ATOM    828  HB3 ASN B  52     -72.464 -69.489  47.225  1.00 77.47           H  
ATOM    829 HD21 ASN B  52     -69.932 -69.752  48.271  1.00 77.47           H  
ATOM    830 HD22 ASN B  52     -69.007 -68.374  47.657  1.00 77.47           H  
ATOM    831  N   GLY B  53     -75.368 -68.377  46.512  1.00 77.59           N  
ATOM    832  CA  GLY B  53     -76.704 -68.861  46.166  1.00 77.59           C  
ATOM    833  C   GLY B  53     -77.790 -67.784  46.201  1.00 77.59           C  
ATOM    834  O   GLY B  53     -78.833 -67.988  45.579  1.00 77.59           O  
ATOM    835  H   GLY B  53     -74.853 -67.903  45.783  1.00 77.59           H  
ATOM    836  HA2 GLY B  53     -76.998 -69.649  46.859  1.00 77.59           H  
ATOM    837  HA3 GLY B  53     -76.678 -69.281  45.161  1.00 77.59           H  
ATOM    838  N   ASN B  54     -77.549 -66.630  46.839  1.00 84.19           N  
ATOM    839  CA  ASN B  54     -78.519 -65.536  46.860  1.00 84.19           C  
ATOM    840  C   ASN B  54     -78.866 -65.094  45.438  1.00 84.19           C  
ATOM    841  O   ASN B  54     -78.039 -65.152  44.526  1.00 84.19           O  
ATOM    842  CB  ASN B  54     -78.017 -64.348  47.693  1.00 84.19           C  
ATOM    843  CG  ASN B  54     -78.045 -64.619  49.188  1.00 84.19           C  
ATOM    844  ND2 ASN B  54     -78.123 -63.603  50.008  1.00 84.19           N  
ATOM    845  OD1 ASN B  54     -77.966 -65.739  49.651  1.00 84.19           O  
ATOM    846  H   ASN B  54     -76.698 -66.518  47.373  1.00 84.19           H  
ATOM    847  HA  ASN B  54     -79.433 -65.909  47.322  1.00 84.19           H  
ATOM    848  HB2 ASN B  54     -78.660 -63.492  47.486  1.00 84.19           H  
ATOM    849  HB3 ASN B  54     -77.005 -64.075  47.394  1.00 84.19           H  
ATOM    850 HD21 ASN B  54     -78.292 -63.846  50.974  1.00 84.19           H  
ATOM    851 HD22 ASN B  54     -78.519 -62.752  49.634  1.00 84.19           H  
ATOM    852  N   GLN B  55     -80.106 -64.663  45.240  1.00 86.42           N  
ATOM    853  CA  GLN B  55     -80.602 -64.361  43.905  1.00 86.42           C  
ATOM    854  C   GLN B  55     -79.931 -63.116  43.320  1.00 86.42           C  
ATOM    855  O   GLN B  55     -79.505 -62.203  44.029  1.00 86.42           O  
ATOM    856  CB  GLN B  55     -82.134 -64.258  43.913  1.00 86.42           C  
ATOM    857  CG  GLN B  55     -82.764 -65.618  44.261  1.00 86.42           C  
ATOM    858  CD  GLN B  55     -84.282 -65.638  44.130  1.00 86.42           C  
ATOM    859  NE2 GLN B  55     -84.882 -66.805  44.047  1.00 86.42           N  
ATOM    860  OE1 GLN B  55     -84.963 -64.629  44.072  1.00 86.42           O  
ATOM    861  H   GLN B  55     -80.731 -64.579  46.029  1.00 86.42           H  
ATOM    862  HA  GLN B  55     -80.335 -65.195  43.255  1.00 86.42           H  
ATOM    863  HB2 GLN B  55     -82.451 -63.504  44.634  1.00 86.42           H  
ATOM    864  HB3 GLN B  55     -82.473 -63.959  42.922  1.00 86.42           H  
ATOM    865  HG2 GLN B  55     -82.355 -66.377  43.593  1.00 86.42           H  
ATOM    866  HG3 GLN B  55     -82.511 -65.897  45.284  1.00 86.42           H  
ATOM    867 HE21 GLN B  55     -84.350 -67.656  44.163  1.00 86.42           H  
ATOM    868 HE22 GLN B  55     -85.890 -66.787  44.007  1.00 86.42           H  
ATOM    869  N   VAL B  56     -79.869 -63.078  41.996  1.00 88.69           N  
ATOM    870  CA  VAL B  56     -79.607 -61.861  41.235  1.00 88.69           C  
ATOM    871  C   VAL B  56     -80.848 -61.572  40.412  1.00 88.69           C  
ATOM    872  O   VAL B  56     -81.295 -62.419  39.631  1.00 88.69           O  
ATOM    873  CB  VAL B  56     -78.353 -61.967  40.362  1.00 88.69           C  
ATOM    874  CG1 VAL B  56     -78.095 -60.603  39.711  1.00 88.69           C  
ATOM    875  CG2 VAL B  56     -77.130 -62.398  41.180  1.00 88.69           C  
ATOM    876  H   VAL B  56     -80.175 -63.891  41.479  1.00 88.69           H  
ATOM    877  HA  VAL B  56     -79.453 -61.033  41.927  1.00 88.69           H  
ATOM    878  HB  VAL B  56     -78.513 -62.712  39.582  1.00 88.69           H  
ATOM    879 HG11 VAL B  56     -77.068 -60.528  39.353  1.00 88.69           H  
ATOM    880 HG12 VAL B  56     -78.780 -60.463  38.875  1.00 88.69           H  
ATOM    881 HG13 VAL B  56     -78.247 -59.796  40.426  1.00 88.69           H  
ATOM    882 HG21 VAL B  56     -76.950 -61.702  41.999  1.00 88.69           H  
ATOM    883 HG22 VAL B  56     -76.252 -62.436  40.535  1.00 88.69           H  
ATOM    884 HG23 VAL B  56     -77.295 -63.391  41.598  1.00 88.69           H  
ATOM    885  N   LYS B  57     -81.438 -60.400  40.630  1.00 87.18           N  
ATOM    886  CA  LYS B  57     -82.725 -60.007  40.068  1.00 87.18           C  
ATOM    887  C   LYS B  57     -82.547 -58.839  39.113  1.00 87.18           C  
ATOM    888  O   LYS B  57     -82.019 -57.813  39.513  1.00 87.18           O  
ATOM    889  CB  LYS B  57     -83.728 -59.666  41.186  1.00 87.18           C  
ATOM    890  CG  LYS B  57     -84.006 -60.838  42.141  1.00 87.18           C  
ATOM    891  CD  LYS B  57     -85.154 -60.519  43.110  1.00 87.18           C  
ATOM    892  CE  LYS B  57     -85.320 -61.670  44.105  1.00 87.18           C  
ATOM    893  NZ  LYS B  57     -86.424 -61.452  45.067  1.00 87.18           N1+
ATOM    894  H   LYS B  57     -80.971 -59.740  41.234  1.00 87.18           H  
ATOM    895  HA  LYS B  57     -83.121 -60.847  39.498  1.00 87.18           H  
ATOM    896  HB2 LYS B  57     -84.666 -59.367  40.719  1.00 87.18           H  
ATOM    897  HB3 LYS B  57     -83.353 -58.821  41.764  1.00 87.18           H  
ATOM    898  HG2 LYS B  57     -83.104 -61.055  42.715  1.00 87.18           H  
ATOM    899  HG3 LYS B  57     -84.274 -61.723  41.563  1.00 87.18           H  
ATOM    900  HD2 LYS B  57     -84.932 -59.601  43.655  1.00 87.18           H  
ATOM    901  HD3 LYS B  57     -86.078 -60.383  42.548  1.00 87.18           H  
ATOM    902  HE2 LYS B  57     -85.502 -62.588  43.547  1.00 87.18           H  
ATOM    903  HE3 LYS B  57     -84.388 -61.791  44.658  1.00 87.18           H  
ATOM    904  HZ1 LYS B  57     -86.437 -62.131  45.815  1.00 87.18           H  
ATOM    905  HZ2 LYS B  57     -86.320 -60.619  45.629  1.00 87.18           H  
ATOM    906  HZ3 LYS B  57     -87.343 -61.409  44.651  1.00 87.18           H  
ATOM    907  N   PHE B  58     -83.039 -58.951  37.883  1.00 86.63           N  
ATOM    908  CA  PHE B  58     -83.101 -57.836  36.938  1.00 86.63           C  
ATOM    909  C   PHE B  58     -84.529 -57.309  36.854  1.00 86.63           C  
ATOM    910  O   PHE B  58     -85.463 -58.078  36.630  1.00 86.63           O  
ATOM    911  CB  PHE B  58     -82.534 -58.258  35.584  1.00 86.63           C  
ATOM    912  CG  PHE B  58     -82.648 -57.202  34.502  1.00 86.63           C  
ATOM    913  CD1 PHE B  58     -83.523 -57.396  33.428  1.00 86.63           C  
ATOM    914  CD2 PHE B  58     -81.886 -56.025  34.556  1.00 86.63           C  
ATOM    915  CE1 PHE B  58     -83.615 -56.445  32.396  1.00 86.63           C  
ATOM    916  CE2 PHE B  58     -81.961 -55.074  33.528  1.00 86.63           C  
ATOM    917  CZ  PHE B  58     -82.823 -55.286  32.439  1.00 86.63           C  
ATOM    918  H   PHE B  58     -83.544 -59.795  37.650  1.00 86.63           H  
ATOM    919  HA  PHE B  58     -82.482 -57.016  37.303  1.00 86.63           H  
ATOM    920  HB2 PHE B  58     -83.040 -59.166  35.258  1.00 86.63           H  
ATOM    921  HB3 PHE B  58     -81.477 -58.489  35.719  1.00 86.63           H  
ATOM    922  HD1 PHE B  58     -84.121 -58.295  33.414  1.00 86.63           H  
ATOM    923  HD2 PHE B  58     -81.234 -55.842  35.397  1.00 86.63           H  
ATOM    924  HE1 PHE B  58     -84.287 -56.603  31.566  1.00 86.63           H  
ATOM    925  HE2 PHE B  58     -81.352 -54.184  33.579  1.00 86.63           H  
ATOM    926  HZ  PHE B  58     -82.883 -54.560  31.641  1.00 86.63           H  
ATOM    927  N   SER B  59     -84.704 -56.009  37.105  1.00 83.10           N  
ATOM    928  CA  SER B  59     -86.023 -55.365  37.244  1.00 83.10           C  
ATOM    929  C   SER B  59     -86.962 -56.091  38.233  1.00 83.10           C  
ATOM    930  O   SER B  59     -88.185 -56.094  38.081  1.00 83.10           O  
ATOM    931  CB  SER B  59     -86.665 -55.144  35.868  1.00 83.10           C  
ATOM    932  OG  SER B  59     -85.769 -54.488  34.991  1.00 83.10           O  
ATOM    933  H   SER B  59     -83.886 -55.431  37.238  1.00 83.10           H  
ATOM    934  HA  SER B  59     -85.852 -54.375  37.666  1.00 83.10           H  
ATOM    935  HB2 SER B  59     -86.957 -56.102  35.438  1.00 83.10           H  
ATOM    936  HB3 SER B  59     -87.552 -54.521  35.990  1.00 83.10           H  
ATOM    937  HG  SER B  59     -85.122 -55.124  34.677  1.00 83.10           H  
ATOM    938  N   GLY B  60     -86.385 -56.744  39.250  1.00 78.12           N  
ATOM    939  CA  GLY B  60     -87.105 -57.512  40.271  1.00 78.12           C  
ATOM    940  C   GLY B  60     -87.367 -58.992  39.949  1.00 78.12           C  
ATOM    941  O   GLY B  60     -87.905 -59.692  40.804  1.00 78.12           O  
ATOM    942  H   GLY B  60     -85.383 -56.656  39.343  1.00 78.12           H  
ATOM    943  HA2 GLY B  60     -88.072 -57.040  40.446  1.00 78.12           H  
ATOM    944  HA3 GLY B  60     -86.541 -57.466  41.203  1.00 78.12           H  
ATOM    945  N   VAL B  61     -86.962 -59.498  38.776  1.00 80.17           N  
ATOM    946  CA  VAL B  61     -87.126 -60.908  38.371  1.00 80.17           C  
ATOM    947  C   VAL B  61     -85.804 -61.660  38.507  1.00 80.17           C  
ATOM    948  O   VAL B  61     -84.785 -61.205  37.994  1.00 80.17           O  
ATOM    949  CB  VAL B  61     -87.647 -61.017  36.924  1.00 80.17           C  
ATOM    950  CG1 VAL B  61     -87.956 -62.475  36.556  1.00 80.17           C  
ATOM    951  CG2 VAL B  61     -88.928 -60.199  36.728  1.00 80.17           C  
ATOM    952  H   VAL B  61     -86.540 -58.872  38.103  1.00 80.17           H  
ATOM    953  HA  VAL B  61     -87.863 -61.380  39.019  1.00 80.17           H  
ATOM    954  HB  VAL B  61     -86.890 -60.632  36.240  1.00 80.17           H  
ATOM    955 HG11 VAL B  61     -88.379 -62.519  35.552  1.00 80.17           H  
ATOM    956 HG12 VAL B  61     -87.045 -63.075  36.565  1.00 80.17           H  
ATOM    957 HG13 VAL B  61     -88.679 -62.896  37.255  1.00 80.17           H  
ATOM    958 HG21 VAL B  61     -88.721 -59.136  36.858  1.00 80.17           H  
ATOM    959 HG22 VAL B  61     -89.685 -60.508  37.447  1.00 80.17           H  
ATOM    960 HG23 VAL B  61     -89.304 -60.338  35.714  1.00 80.17           H  
ATOM    961  N   ALA B  62     -85.798 -62.816  39.179  1.00 82.59           N  
ATOM    962  CA  ALA B  62     -84.591 -63.626  39.355  1.00 82.59           C  
ATOM    963  C   ALA B  62     -84.086 -64.179  38.014  1.00 82.59           C  
ATOM    964  O   ALA B  62     -84.754 -64.984  37.369  1.00 82.59           O  
ATOM    965  CB  ALA B  62     -84.865 -64.741  40.372  1.00 82.59           C  
ATOM    966  H   ALA B  62     -86.670 -63.168  39.549  1.00 82.59           H  
ATOM    967  HA  ALA B  62     -83.809 -62.991  39.770  1.00 82.59           H  
ATOM    968  HB1 ALA B  62     -85.186 -64.309  41.319  1.00 82.59           H  
ATOM    969  HB2 ALA B  62     -85.640 -65.409  39.996  1.00 82.59           H  
ATOM    970  HB3 ALA B  62     -83.952 -65.314  40.539  1.00 82.59           H  
ATOM    971  N   ILE B  63     -82.884 -63.764  37.619  1.00 86.41           N  
ATOM    972  CA  ILE B  63     -82.220 -64.190  36.378  1.00 86.41           C  
ATOM    973  C   ILE B  63     -80.952 -64.999  36.638  1.00 86.41           C  
ATOM    974  O   ILE B  63     -80.297 -65.460  35.705  1.00 86.41           O  
ATOM    975  CB  ILE B  63     -81.909 -62.980  35.481  1.00 86.41           C  
ATOM    976  CG1 ILE B  63     -81.033 -61.936  36.205  1.00 86.41           C  
ATOM    977  CG2 ILE B  63     -83.214 -62.364  34.966  1.00 86.41           C  
ATOM    978  CD1 ILE B  63     -80.278 -61.062  35.206  1.00 86.41           C  
ATOM    979  H   ILE B  63     -82.409 -63.086  38.198  1.00 86.41           H  
ATOM    980  HA  ILE B  63     -82.885 -64.849  35.819  1.00 86.41           H  
ATOM    981  HB  ILE B  63     -81.365 -63.349  34.611  1.00 86.41           H  
ATOM    982 HG12 ILE B  63     -80.291 -62.436  36.827  1.00 86.41           H  
ATOM    983 HG13 ILE B  63     -81.647 -61.307  36.851  1.00 86.41           H  
ATOM    984 HG21 ILE B  63     -83.797 -61.947  35.787  1.00 86.41           H  
ATOM    985 HG22 ILE B  63     -83.000 -61.571  34.249  1.00 86.41           H  
ATOM    986 HG23 ILE B  63     -83.804 -63.130  34.463  1.00 86.41           H  
ATOM    987 HD11 ILE B  63     -80.971 -60.476  34.602  1.00 86.41           H  
ATOM    988 HD12 ILE B  63     -79.610 -60.391  35.746  1.00 86.41           H  
ATOM    989 HD13 ILE B  63     -79.682 -61.695  34.550  1.00 86.41           H  
ATOM    990  N   GLY B  64     -80.573 -65.150  37.904  1.00 87.78           N  
ATOM    991  CA  GLY B  64     -79.317 -65.767  38.270  1.00 87.78           C  
ATOM    992  C   GLY B  64     -79.102 -65.843  39.770  1.00 87.78           C  
ATOM    993  O   GLY B  64     -79.990 -65.531  40.564  1.00 87.78           O  
ATOM    994  H   GLY B  64     -81.126 -64.730  38.636  1.00 87.78           H  
ATOM    995  HA2 GLY B  64     -78.521 -65.155  37.846  1.00 87.78           H  
ATOM    996  HA3 GLY B  64     -79.251 -66.771  37.849  1.00 87.78           H  
ATOM    997  N   THR B  65     -77.898 -66.253  40.145  1.00 86.98           N  
ATOM    998  CA  THR B  65     -77.479 -66.408  41.540  1.00 86.98           C  
ATOM    999  C   THR B  65     -76.054 -65.917  41.735  1.00 86.98           C  
ATOM   1000  O   THR B  65     -75.203 -66.064  40.850  1.00 86.98           O  
ATOM   1001  CB  THR B  65     -77.561 -67.868  42.016  1.00 86.98           C  
ATOM   1002  CG2 THR B  65     -78.990 -68.405  42.041  1.00 86.98           C  
ATOM   1003  OG1 THR B  65     -76.789 -68.693  41.164  1.00 86.98           O  
ATOM   1004  H   THR B  65     -77.222 -66.449  39.419  1.00 86.98           H  
ATOM   1005  HA  THR B  65     -78.129 -65.811  42.179  1.00 86.98           H  
ATOM   1006  HB  THR B  65     -77.155 -67.928  43.026  1.00 86.98           H  
ATOM   1007  HG1 THR B  65     -75.964 -68.228  41.008  1.00 86.98           H  
ATOM   1008 HG21 THR B  65     -78.990 -69.405  42.476  1.00 86.98           H  
ATOM   1009 HG22 THR B  65     -79.400 -68.453  41.032  1.00 86.98           H  
ATOM   1010 HG23 THR B  65     -79.612 -67.758  42.659  1.00 86.98           H  
ATOM   1011  N   VAL B  66     -75.766 -65.411  42.928  1.00 87.38           N  
ATOM   1012  CA  VAL B  66     -74.409 -65.175  43.408  1.00 87.38           C  
ATOM   1013  C   VAL B  66     -73.693 -66.520  43.488  1.00 87.38           C  
ATOM   1014  O   VAL B  66     -74.122 -67.433  44.187  1.00 87.38           O  
ATOM   1015  CB  VAL B  66     -74.430 -64.469  44.771  1.00 87.38           C  
ATOM   1016  CG1 VAL B  66     -73.002 -64.261  45.279  1.00 87.38           C  
ATOM   1017  CG2 VAL B  66     -75.118 -63.102  44.658  1.00 87.38           C  
ATOM   1018  H   VAL B  66     -76.518 -65.303  43.594  1.00 87.38           H  
ATOM   1019  HA  VAL B  66     -73.884 -64.532  42.701  1.00 87.38           H  
ATOM   1020  HB  VAL B  66     -74.978 -65.077  45.491  1.00 87.38           H  
ATOM   1021 HG11 VAL B  66     -72.565 -65.210  45.586  1.00 87.38           H  
ATOM   1022 HG12 VAL B  66     -72.380 -63.820  44.498  1.00 87.38           H  
ATOM   1023 HG13 VAL B  66     -73.014 -63.601  46.146  1.00 87.38           H  
ATOM   1024 HG21 VAL B  66     -75.108 -62.620  45.635  1.00 87.38           H  
ATOM   1025 HG22 VAL B  66     -76.158 -63.214  44.352  1.00 87.38           H  
ATOM   1026 HG23 VAL B  66     -74.593 -62.470  43.941  1.00 87.38           H  
ATOM   1027  N   SER B  67     -72.628 -66.668  42.712  1.00 86.69           N  
ATOM   1028  CA  SER B  67     -71.859 -67.907  42.617  1.00 86.69           C  
ATOM   1029  C   SER B  67     -70.679 -67.947  43.579  1.00 86.69           C  
ATOM   1030  O   SER B  67     -70.355 -69.027  44.074  1.00 86.69           O  
ATOM   1031  CB  SER B  67     -71.408 -68.126  41.173  1.00 86.69           C  
ATOM   1032  OG  SER B  67     -70.472 -67.163  40.729  1.00 86.69           O  
ATOM   1033  H   SER B  67     -72.302 -65.854  42.210  1.00 86.69           H  
ATOM   1034  HA  SER B  67     -72.506 -68.744  42.883  1.00 86.69           H  
ATOM   1035  HB2 SER B  67     -72.288 -68.090  40.532  1.00 86.69           H  
ATOM   1036  HB3 SER B  67     -70.959 -69.117  41.089  1.00 86.69           H  
ATOM   1037  HG  SER B  67     -70.692 -66.308  41.106  1.00 86.69           H  
ATOM   1038  N   ASP B  68     -70.058 -66.794  43.830  1.00 85.96           N  
ATOM   1039  CA  ASP B  68     -68.935 -66.654  44.751  1.00 85.96           C  
ATOM   1040  C   ASP B  68     -68.820 -65.215  45.270  1.00 85.96           C  
ATOM   1041  O   ASP B  68     -69.227 -64.268  44.586  1.00 85.96           O  
ATOM   1042  CB  ASP B  68     -67.635 -67.086  44.055  1.00 85.96           C  
ATOM   1043  CG  ASP B  68     -66.550 -67.534  45.034  1.00 85.96           C  
ATOM   1044  OD1 ASP B  68     -66.887 -67.814  46.210  1.00 85.96           O  
ATOM   1045  OD2 ASP B  68     -65.406 -67.672  44.552  1.00 85.96           O1-
ATOM   1046  H   ASP B  68     -70.410 -65.934  43.433  1.00 85.96           H  
ATOM   1047  HA  ASP B  68     -69.119 -67.312  45.600  1.00 85.96           H  
ATOM   1048  HB2 ASP B  68     -67.839 -67.926  43.390  1.00 85.96           H  
ATOM   1049  HB3 ASP B  68     -67.261 -66.261  43.448  1.00 85.96           H  
ATOM   1050  N   ILE B  69     -68.244 -65.057  46.460  1.00 86.28           N  
ATOM   1051  CA  ILE B  69     -68.017 -63.773  47.130  1.00 86.28           C  
ATOM   1052  C   ILE B  69     -66.565 -63.759  47.609  1.00 86.28           C  
ATOM   1053  O   ILE B  69     -66.193 -64.490  48.527  1.00 86.28           O  
ATOM   1054  CB  ILE B  69     -69.023 -63.565  48.291  1.00 86.28           C  
ATOM   1055  CG1 ILE B  69     -70.483 -63.521  47.782  1.00 86.28           C  
ATOM   1056  CG2 ILE B  69     -68.724 -62.253  49.031  1.00 86.28           C  
ATOM   1057  CD1 ILE B  69     -71.537 -63.478  48.898  1.00 86.28           C  
ATOM   1058  H   ILE B  69     -67.859 -65.881  46.900  1.00 86.28           H  
ATOM   1059  HA  ILE B  69     -68.148 -62.958  46.418  1.00 86.28           H  
ATOM   1060  HB  ILE B  69     -68.919 -64.393  48.991  1.00 86.28           H  
ATOM   1061 HG12 ILE B  69     -70.685 -64.413  47.187  1.00 86.28           H  
ATOM   1062 HG13 ILE B  69     -70.619 -62.657  47.132  1.00 86.28           H  
ATOM   1063 HG21 ILE B  69     -69.352 -62.163  49.918  1.00 86.28           H  
ATOM   1064 HG22 ILE B  69     -68.929 -61.419  48.360  1.00 86.28           H  
ATOM   1065 HG23 ILE B  69     -67.687 -62.215  49.363  1.00 86.28           H  
ATOM   1066 HD11 ILE B  69     -71.511 -62.520  49.417  1.00 86.28           H  
ATOM   1067 HD12 ILE B  69     -71.358 -64.287  49.607  1.00 86.28           H  
ATOM   1068 HD13 ILE B  69     -72.529 -63.605  48.464  1.00 86.28           H  
ATOM   1069  N   GLU B  70     -65.739 -62.922  46.987  1.00 86.30           N  
ATOM   1070  CA  GLU B  70     -64.319 -62.784  47.299  1.00 86.30           C  
ATOM   1071  C   GLU B  70     -64.062 -61.461  48.024  1.00 86.30           C  
ATOM   1072  O   GLU B  70     -64.365 -60.374  47.527  1.00 86.30           O  
ATOM   1073  CB  GLU B  70     -63.462 -62.913  46.028  1.00 86.30           C  
ATOM   1074  CG  GLU B  70     -63.426 -64.351  45.476  1.00 86.30           C  
ATOM   1075  CD  GLU B  70     -62.603 -64.504  44.182  1.00 86.30           C  
ATOM   1076  OE1 GLU B  70     -62.565 -65.618  43.607  1.00 86.30           O  
ATOM   1077  OE2 GLU B  70     -62.048 -63.516  43.653  1.00 86.30           O1-
ATOM   1078  H   GLU B  70     -66.119 -62.313  46.276  1.00 86.30           H  
ATOM   1079  HA  GLU B  70     -64.018 -63.591  47.968  1.00 86.30           H  
ATOM   1080  HB2 GLU B  70     -63.853 -62.240  45.263  1.00 86.30           H  
ATOM   1081  HB3 GLU B  70     -62.441 -62.612  46.265  1.00 86.30           H  
ATOM   1082  HG2 GLU B  70     -63.007 -65.004  46.242  1.00 86.30           H  
ATOM   1083  HG3 GLU B  70     -64.447 -64.676  45.274  1.00 86.30           H  
ATOM   1084  N   ILE B  71     -63.470 -61.546  49.215  1.00 84.18           N  
ATOM   1085  CA  ILE B  71     -63.079 -60.370  49.993  1.00 84.18           C  
ATOM   1086  C   ILE B  71     -61.827 -59.749  49.373  1.00 84.18           C  
ATOM   1087  O   ILE B  71     -60.836 -60.439  49.122  1.00 84.18           O  
ATOM   1088  CB  ILE B  71     -62.861 -60.736  51.474  1.00 84.18           C  
ATOM   1089  CG1 ILE B  71     -64.143 -61.356  52.078  1.00 84.18           C  
ATOM   1090  CG2 ILE B  71     -62.426 -59.485  52.255  1.00 84.18           C  
ATOM   1091  CD1 ILE B  71     -63.950 -61.826  53.521  1.00 84.18           C  
ATOM   1092  H   ILE B  71     -63.238 -62.459  49.577  1.00 84.18           H  
ATOM   1093  HA  ILE B  71     -63.884 -59.636  49.942  1.00 84.18           H  
ATOM   1094  HB  ILE B  71     -62.060 -61.473  51.534  1.00 84.18           H  
ATOM   1095 HG12 ILE B  71     -64.957 -60.633  52.042  1.00 84.18           H  
ATOM   1096 HG13 ILE B  71     -64.437 -62.229  51.496  1.00 84.18           H  
ATOM   1097 HG21 ILE B  71     -62.281 -59.725  53.308  1.00 84.18           H  
ATOM   1098 HG22 ILE B  71     -63.183 -58.709  52.153  1.00 84.18           H  
ATOM   1099 HG23 ILE B  71     -61.472 -59.106  51.887  1.00 84.18           H  
ATOM   1100 HD11 ILE B  71     -63.938 -60.963  54.187  1.00 84.18           H  
ATOM   1101 HD12 ILE B  71     -64.774 -62.478  53.813  1.00 84.18           H  
ATOM   1102 HD13 ILE B  71     -63.018 -62.382  53.617  1.00 84.18           H  
ATOM   1103  N   THR B  72     -61.841 -58.430  49.186  1.00 85.11           N  
ATOM   1104  CA  THR B  72     -60.667 -57.652  48.775  1.00 85.11           C  
ATOM   1105  C   THR B  72     -60.329 -56.607  49.840  1.00 85.11           C  
ATOM   1106  O   THR B  72     -61.201 -56.234  50.619  1.00 85.11           O  
ATOM   1107  CB  THR B  72     -60.871 -56.979  47.412  1.00 85.11           C  
ATOM   1108  CG2 THR B  72     -61.345 -57.939  46.325  1.00 85.11           C  
ATOM   1109  OG1 THR B  72     -61.775 -55.908  47.518  1.00 85.11           O  
ATOM   1110  H   THR B  72     -62.661 -57.911  49.466  1.00 85.11           H  
ATOM   1111  HA  THR B  72     -59.817 -58.329  48.678  1.00 85.11           H  
ATOM   1112  HB  THR B  72     -59.914 -56.570  47.088  1.00 85.11           H  
ATOM   1113  HG1 THR B  72     -62.621 -56.262  47.803  1.00 85.11           H  
ATOM   1114 HG21 THR B  72     -60.670 -58.792  46.257  1.00 85.11           H  
ATOM   1115 HG22 THR B  72     -61.355 -57.414  45.370  1.00 85.11           H  
ATOM   1116 HG23 THR B  72     -62.348 -58.300  46.550  1.00 85.11           H  
ATOM   1117  N   PRO B  73     -59.105 -56.052  49.886  1.00 80.33           N  
ATOM   1118  CA  PRO B  73     -58.729 -55.083  50.922  1.00 80.33           C  
ATOM   1119  C   PRO B  73     -59.561 -53.787  50.957  1.00 80.33           C  
ATOM   1120  O   PRO B  73     -59.405 -52.992  51.877  1.00 80.33           O  
ATOM   1121  CB  PRO B  73     -57.255 -54.763  50.653  1.00 80.33           C  
ATOM   1122  CG  PRO B  73     -56.738 -55.970  49.876  1.00 80.33           C  
ATOM   1123  CD  PRO B  73     -57.955 -56.420  49.076  1.00 80.33           C  
ATOM   1124  HA  PRO B  73     -58.816 -55.568  51.895  1.00 80.33           H  
ATOM   1125  HB2 PRO B  73     -57.171 -53.872  50.031  1.00 80.33           H  
ATOM   1126  HB3 PRO B  73     -56.711 -54.630  51.588  1.00 80.33           H  
ATOM   1127  HG2 PRO B  73     -55.899 -55.711  49.231  1.00 80.33           H  
ATOM   1128  HG3 PRO B  73     -56.452 -56.758  50.573  1.00 80.33           H  
ATOM   1129  HD2 PRO B  73     -57.990 -55.884  48.128  1.00 80.33           H  
ATOM   1130  HD3 PRO B  73     -57.899 -57.495  48.903  1.00 80.33           H  
ATOM   1131  N   ARG B  74     -60.390 -53.523  49.936  1.00 82.50           N  
ATOM   1132  CA  ARG B  74     -61.147 -52.270  49.763  1.00 82.50           C  
ATOM   1133  C   ARG B  74     -62.657 -52.465  49.606  1.00 82.50           C  
ATOM   1134  O   ARG B  74     -63.359 -51.489  49.372  1.00 82.50           O  
ATOM   1135  CB  ARG B  74     -60.588 -51.499  48.561  1.00 82.50           C  
ATOM   1136  CG  ARG B  74     -59.158 -51.016  48.803  1.00 82.50           C  
ATOM   1137  CD  ARG B  74     -58.707 -50.227  47.579  1.00 82.50           C  
ATOM   1138  NE  ARG B  74     -57.356 -49.686  47.777  1.00 82.50           N  
ATOM   1139  CZ  ARG B  74     -56.606 -49.144  46.842  1.00 82.50           C  
ATOM   1140  NH1 ARG B  74     -56.985 -49.108  45.592  1.00 82.50           N1+
ATOM   1141  NH2 ARG B  74     -55.465 -48.605  47.161  1.00 82.50           N  
ATOM   1142  H   ARG B  74     -60.539 -54.258  49.259  1.00 82.50           H  
ATOM   1143  HA  ARG B  74     -61.042 -51.653  50.655  1.00 82.50           H  
ATOM   1144  HB2 ARG B  74     -61.211 -50.625  48.374  1.00 82.50           H  
ATOM   1145  HB3 ARG B  74     -60.622 -52.137  47.678  1.00 82.50           H  
ATOM   1146  HG2 ARG B  74     -58.490 -51.865  48.953  1.00 82.50           H  
ATOM   1147  HG3 ARG B  74     -59.136 -50.377  49.686  1.00 82.50           H  
ATOM   1148  HD2 ARG B  74     -58.730 -50.893  46.716  1.00 82.50           H  
ATOM   1149  HD3 ARG B  74     -59.407 -49.407  47.415  1.00 82.50           H  
ATOM   1150  HE  ARG B  74     -57.029 -49.671  48.732  1.00 82.50           H  
ATOM   1151 HH11 ARG B  74     -56.424 -48.687  44.866  1.00 82.50           H  
ATOM   1152 HH12 ARG B  74     -57.883 -49.515  45.374  1.00 82.50           H  
ATOM   1153 HH21 ARG B  74     -55.253 -48.541  48.145  1.00 82.50           H  
ATOM   1154 HH22 ARG B  74     -54.974 -48.059  46.468  1.00 82.50           H  
ATOM   1155  N   GLY B  75     -63.142 -53.698  49.695  1.00 83.54           N  
ATOM   1156  CA  GLY B  75     -64.527 -54.036  49.385  1.00 83.54           C  
ATOM   1157  C   GLY B  75     -64.686 -55.525  49.112  1.00 83.54           C  
ATOM   1158  O   GLY B  75     -63.887 -56.347  49.566  1.00 83.54           O  
ATOM   1159  H   GLY B  75     -62.526 -54.460  49.942  1.00 83.54           H  
ATOM   1160  HA2 GLY B  75     -65.176 -53.759  50.216  1.00 83.54           H  
ATOM   1161  HA3 GLY B  75     -64.848 -53.482  48.502  1.00 83.54           H  
ATOM   1162  N   VAL B  76     -65.701 -55.886  48.344  1.00 87.35           N  
ATOM   1163  CA  VAL B  76     -66.071 -57.269  48.062  1.00 87.35           C  
ATOM   1164  C   VAL B  76     -66.372 -57.431  46.582  1.00 87.35           C  
ATOM   1165  O   VAL B  76     -67.171 -56.701  46.004  1.00 87.35           O  
ATOM   1166  CB  VAL B  76     -67.267 -57.708  48.923  1.00 87.35           C  
ATOM   1167  CG1 VAL B  76     -67.478 -59.213  48.780  1.00 87.35           C  
ATOM   1168  CG2 VAL B  76     -67.022 -57.413  50.407  1.00 87.35           C  
ATOM   1169  H   VAL B  76     -66.276 -55.163  47.936  1.00 87.35           H  
ATOM   1170  HA  VAL B  76     -65.234 -57.922  48.306  1.00 87.35           H  
ATOM   1171  HB  VAL B  76     -68.170 -57.185  48.607  1.00 87.35           H  
ATOM   1172 HG11 VAL B  76     -66.558 -59.749  49.009  1.00 87.35           H  
ATOM   1173 HG12 VAL B  76     -67.795 -59.450  47.764  1.00 87.35           H  
ATOM   1174 HG13 VAL B  76     -68.251 -59.536  49.476  1.00 87.35           H  
ATOM   1175 HG21 VAL B  76     -67.790 -57.871  51.030  1.00 87.35           H  
ATOM   1176 HG22 VAL B  76     -66.049 -57.796  50.714  1.00 87.35           H  
ATOM   1177 HG23 VAL B  76     -67.065 -56.335  50.563  1.00 87.35           H  
ATOM   1178  N   VAL B  77     -65.740 -58.430  45.976  1.00 89.22           N  
ATOM   1179  CA  VAL B  77     -66.004 -58.830  44.599  1.00 89.22           C  
ATOM   1180  C   VAL B  77     -67.038 -59.948  44.608  1.00 89.22           C  
ATOM   1181  O   VAL B  77     -66.811 -61.023  45.160  1.00 89.22           O  
ATOM   1182  CB  VAL B  77     -64.699 -59.225  43.895  1.00 89.22           C  
ATOM   1183  CG1 VAL B  77     -64.980 -59.811  42.512  1.00 89.22           C  
ATOM   1184  CG2 VAL B  77     -63.810 -57.990  43.698  1.00 89.22           C  
ATOM   1185  H   VAL B  77     -65.160 -59.040  46.534  1.00 89.22           H  
ATOM   1186  HA  VAL B  77     -66.422 -57.983  44.055  1.00 89.22           H  
ATOM   1187  HB  VAL B  77     -64.160 -59.963  44.488  1.00 89.22           H  
ATOM   1188 HG11 VAL B  77     -64.046 -59.949  41.970  1.00 89.22           H  
ATOM   1189 HG12 VAL B  77     -65.629 -59.119  41.975  1.00 89.22           H  
ATOM   1190 HG13 VAL B  77     -65.466 -60.781  42.610  1.00 89.22           H  
ATOM   1191 HG21 VAL B  77     -62.897 -58.263  43.169  1.00 89.22           H  
ATOM   1192 HG22 VAL B  77     -63.549 -57.567  44.668  1.00 89.22           H  
ATOM   1193 HG23 VAL B  77     -64.345 -57.226  43.133  1.00 89.22           H  
ATOM   1194  N   VAL B  78     -68.180 -59.707  43.975  1.00 90.62           N  
ATOM   1195  CA  VAL B  78     -69.288 -60.657  43.866  1.00 90.62           C  
ATOM   1196  C   VAL B  78     -69.320 -61.228  42.453  1.00 90.62           C  
ATOM   1197  O   VAL B  78     -69.538 -60.503  41.484  1.00 90.62           O  
ATOM   1198  CB  VAL B  78     -70.623 -59.981  44.221  1.00 90.62           C  
ATOM   1199  CG1 VAL B  78     -71.776 -60.988  44.202  1.00 90.62           C  
ATOM   1200  CG2 VAL B  78     -70.593 -59.360  45.622  1.00 90.62           C  
ATOM   1201  H   VAL B  78     -68.290 -58.800  43.544  1.00 90.62           H  
ATOM   1202  HA  VAL B  78     -69.137 -61.478  44.567  1.00 90.62           H  
ATOM   1203  HB  VAL B  78     -70.833 -59.195  43.496  1.00 90.62           H  
ATOM   1204 HG11 VAL B  78     -72.714 -60.468  44.401  1.00 90.62           H  
ATOM   1205 HG12 VAL B  78     -71.853 -61.472  43.229  1.00 90.62           H  
ATOM   1206 HG13 VAL B  78     -71.611 -61.740  44.975  1.00 90.62           H  
ATOM   1207 HG21 VAL B  78     -70.369 -60.119  46.372  1.00 90.62           H  
ATOM   1208 HG22 VAL B  78     -71.567 -58.916  45.829  1.00 90.62           H  
ATOM   1209 HG23 VAL B  78     -69.843 -58.571  45.676  1.00 90.62           H  
ATOM   1210  N   LYS B  79     -69.141 -62.543  42.313  1.00 91.66           N  
ATOM   1211  CA  LYS B  79     -69.274 -63.243  41.028  1.00 91.66           C  
ATOM   1212  C   LYS B  79     -70.693 -63.763  40.870  1.00 91.66           C  
ATOM   1213  O   LYS B  79     -71.148 -64.598  41.652  1.00 91.66           O  
ATOM   1214  CB  LYS B  79     -68.254 -64.381  40.919  1.00 91.66           C  
ATOM   1215  CG  LYS B  79     -66.824 -63.841  40.802  1.00 91.66           C  
ATOM   1216  CD  LYS B  79     -65.814 -64.992  40.775  1.00 91.66           C  
ATOM   1217  CE  LYS B  79     -64.403 -64.402  40.717  1.00 91.66           C  
ATOM   1218  NZ  LYS B  79     -63.376 -65.390  41.116  1.00 91.66           N1+
ATOM   1219  H   LYS B  79     -69.007 -63.091  43.152  1.00 91.66           H  
ATOM   1220  HA  LYS B  79     -69.087 -62.545  40.212  1.00 91.66           H  
ATOM   1221  HB2 LYS B  79     -68.338 -65.025  41.793  1.00 91.66           H  
ATOM   1222  HB3 LYS B  79     -68.475 -64.972  40.030  1.00 91.66           H  
ATOM   1223  HG2 LYS B  79     -66.605 -63.201  41.657  1.00 91.66           H  
ATOM   1224  HG3 LYS B  79     -66.733 -63.253  39.889  1.00 91.66           H  
ATOM   1225  HD2 LYS B  79     -65.921 -65.575  41.690  1.00 91.66           H  
ATOM   1226  HD3 LYS B  79     -65.992 -65.632  39.912  1.00 91.66           H  
ATOM   1227  HE2 LYS B  79     -64.357 -63.566  41.416  1.00 91.66           H  
ATOM   1228  HE3 LYS B  79     -64.214 -64.011  39.718  1.00 91.66           H  
ATOM   1229  HZ1 LYS B  79     -63.352 -66.221  40.544  1.00 91.66           H  
ATOM   1230  HZ2 LYS B  79     -63.504 -65.663  42.079  1.00 91.66           H  
ATOM   1231  HZ3 LYS B  79     -62.471 -64.952  41.204  1.00 91.66           H  
ATOM   1232  N   MET B  80     -71.381 -63.332  39.827  1.00 91.91           N  
ATOM   1233  CA  MET B  80     -72.790 -63.622  39.567  1.00 91.91           C  
ATOM   1234  C   MET B  80     -72.934 -64.495  38.323  1.00 91.91           C  
ATOM   1235  O   MET B  80     -72.379 -64.158  37.285  1.00 91.91           O  
ATOM   1236  CB  MET B  80     -73.521 -62.293  39.353  1.00 91.91           C  
ATOM   1237  CG  MET B  80     -73.487 -61.391  40.591  1.00 91.91           C  
ATOM   1238  SD  MET B  80     -74.107 -59.723  40.271  1.00 91.91           S  
ATOM   1239  CE  MET B  80     -72.669 -59.025  39.411  1.00 91.91           C  
ATOM   1240  H   MET B  80     -70.929 -62.673  39.208  1.00 91.91           H  
ATOM   1241  HA  MET B  80     -73.243 -64.135  40.415  1.00 91.91           H  
ATOM   1242  HB2 MET B  80     -73.061 -61.769  38.516  1.00 91.91           H  
ATOM   1243  HB3 MET B  80     -74.558 -62.499  39.086  1.00 91.91           H  
ATOM   1244  HG2 MET B  80     -72.466 -61.298  40.959  1.00 91.91           H  
ATOM   1245  HG3 MET B  80     -74.091 -61.846  41.377  1.00 91.91           H  
ATOM   1246  HE1 MET B  80     -72.498 -59.558  38.475  1.00 91.91           H  
ATOM   1247  HE2 MET B  80     -72.840 -57.971  39.197  1.00 91.91           H  
ATOM   1248  HE3 MET B  80     -71.786 -59.120  40.044  1.00 91.91           H  
ATOM   1249  N   LYS B  81     -73.708 -65.582  38.400  1.00 89.40           N  
ATOM   1250  CA  LYS B  81     -74.103 -66.383  37.230  1.00 89.40           C  
ATOM   1251  C   LYS B  81     -75.508 -66.002  36.796  1.00 89.40           C  
ATOM   1252  O   LYS B  81     -76.445 -66.235  37.553  1.00 89.40           O  
ATOM   1253  CB  LYS B  81     -74.051 -67.877  37.553  1.00 89.40           C  
ATOM   1254  CG  LYS B  81     -72.621 -68.412  37.513  1.00 89.40           C  
ATOM   1255  CD  LYS B  81     -72.663 -69.910  37.801  1.00 89.40           C  
ATOM   1256  CE  LYS B  81     -71.264 -70.497  37.675  1.00 89.40           C  
ATOM   1257  NZ  LYS B  81     -71.339 -71.972  37.748  1.00 89.40           N1+
ATOM   1258  H   LYS B  81     -74.180 -65.766  39.275  1.00 89.40           H  
ATOM   1259  HA  LYS B  81     -73.436 -66.182  36.392  1.00 89.40           H  
ATOM   1260  HB2 LYS B  81     -74.637 -68.411  36.803  1.00 89.40           H  
ATOM   1261  HB3 LYS B  81     -74.498 -68.059  38.530  1.00 89.40           H  
ATOM   1262  HG2 LYS B  81     -72.200 -68.242  36.522  1.00 89.40           H  
ATOM   1263  HG3 LYS B  81     -72.007 -67.903  38.255  1.00 89.40           H  
ATOM   1264  HD2 LYS B  81     -73.322 -70.388  37.074  1.00 89.40           H  
ATOM   1265  HD3 LYS B  81     -73.055 -70.079  38.804  1.00 89.40           H  
ATOM   1266  HE2 LYS B  81     -70.636 -70.088  38.466  1.00 89.40           H  
ATOM   1267  HE3 LYS B  81     -70.848 -70.181  36.719  1.00 89.40           H  
ATOM   1268  HZ1 LYS B  81     -71.945 -72.296  37.009  1.00 89.40           H  
ATOM   1269  HZ2 LYS B  81     -71.734 -72.249  38.635  1.00 89.40           H  
ATOM   1270  HZ3 LYS B  81     -70.418 -72.369  37.629  1.00 89.40           H  
ATOM   1271  N   LEU B  82     -75.645 -65.442  35.599  1.00 89.52           N  
ATOM   1272  CA  LEU B  82     -76.881 -64.885  35.042  1.00 89.52           C  
ATOM   1273  C   LEU B  82     -77.283 -65.631  33.762  1.00 89.52           C  
ATOM   1274  O   LEU B  82     -76.422 -66.163  33.068  1.00 89.52           O  
ATOM   1275  CB  LEU B  82     -76.677 -63.381  34.760  1.00 89.52           C  
ATOM   1276  CG  LEU B  82     -76.080 -62.557  35.917  1.00 89.52           C  
ATOM   1277  CD1 LEU B  82     -75.957 -61.086  35.532  1.00 89.52           C  
ATOM   1278  CD2 LEU B  82     -76.935 -62.626  37.176  1.00 89.52           C  
ATOM   1279  H   LEU B  82     -74.815 -65.348  35.030  1.00 89.52           H  
ATOM   1280  HA  LEU B  82     -77.694 -64.998  35.759  1.00 89.52           H  
ATOM   1281  HB2 LEU B  82     -76.007 -63.285  33.905  1.00 89.52           H  
ATOM   1282  HB3 LEU B  82     -77.637 -62.951  34.474  1.00 89.52           H  
ATOM   1283  HG  LEU B  82     -75.081 -62.924  36.151  1.00 89.52           H  
ATOM   1284 HD11 LEU B  82     -76.945 -60.655  35.371  1.00 89.52           H  
ATOM   1285 HD12 LEU B  82     -75.449 -60.535  36.323  1.00 89.52           H  
ATOM   1286 HD13 LEU B  82     -75.372 -60.999  34.615  1.00 89.52           H  
ATOM   1287 HD21 LEU B  82     -77.941 -62.259  36.972  1.00 89.52           H  
ATOM   1288 HD22 LEU B  82     -76.464 -62.005  37.939  1.00 89.52           H  
ATOM   1289 HD23 LEU B  82     -76.976 -63.647  37.554  1.00 89.52           H  
ATOM   1290  N   ASP B  83     -78.573 -65.668  33.427  1.00 86.14           N  
ATOM   1291  CA  ASP B  83     -79.066 -66.205  32.147  1.00 86.14           C  
ATOM   1292  C   ASP B  83     -78.544 -65.358  30.972  1.00 86.14           C  
ATOM   1293  O   ASP B  83     -78.881 -64.178  30.855  1.00 86.14           O  
ATOM   1294  CB  ASP B  83     -80.610 -66.279  32.173  1.00 86.14           C  
ATOM   1295  CG  ASP B  83     -81.251 -66.999  30.965  1.00 86.14           C  
ATOM   1296  OD1 ASP B  83     -80.561 -67.248  29.951  1.00 86.14           O  
ATOM   1297  OD2 ASP B  83     -82.446 -67.377  31.059  1.00 86.14           O1-
ATOM   1298  H   ASP B  83     -79.251 -65.289  34.073  1.00 86.14           H  
ATOM   1299  HA  ASP B  83     -78.685 -67.218  32.025  1.00 86.14           H  
ATOM   1300  HB2 ASP B  83     -80.906 -66.817  33.074  1.00 86.14           H  
ATOM   1301  HB3 ASP B  83     -81.018 -65.271  32.245  1.00 86.14           H  
ATOM   1302  N   GLU B  84     -77.751 -65.967  30.085  1.00 84.10           N  
ATOM   1303  CA  GLU B  84     -77.114 -65.313  28.929  1.00 84.10           C  
ATOM   1304  C   GLU B  84     -78.140 -64.774  27.919  1.00 84.10           C  
ATOM   1305  O   GLU B  84     -77.856 -63.845  27.167  1.00 84.10           O  
ATOM   1306  CB  GLU B  84     -76.195 -66.347  28.257  1.00 84.10           C  
ATOM   1307  CG  GLU B  84     -75.252 -65.791  27.174  1.00 84.10           C  
ATOM   1308  CD  GLU B  84     -74.438 -66.891  26.465  1.00 84.10           C  
ATOM   1309  OE1 GLU B  84     -73.943 -66.623  25.345  1.00 84.10           O  
ATOM   1310  OE2 GLU B  84     -74.361 -68.022  26.994  1.00 84.10           O1-
ATOM   1311  H   GLU B  84     -77.591 -66.959  30.194  1.00 84.10           H  
ATOM   1312  HA  GLU B  84     -76.511 -64.473  29.275  1.00 84.10           H  
ATOM   1313  HB2 GLU B  84     -76.836 -67.104  27.805  1.00 84.10           H  
ATOM   1314  HB3 GLU B  84     -75.583 -66.816  29.027  1.00 84.10           H  
ATOM   1315  HG2 GLU B  84     -74.572 -65.075  27.635  1.00 84.10           H  
ATOM   1316  HG3 GLU B  84     -75.843 -65.269  26.421  1.00 84.10           H  
ATOM   1317  N   LYS B  85     -79.367 -65.318  27.898  1.00 82.18           N  
ATOM   1318  CA  LYS B  85     -80.436 -64.801  27.025  1.00 82.18           C  
ATOM   1319  C   LYS B  85     -80.987 -63.451  27.487  1.00 82.18           C  
ATOM   1320  O   LYS B  85     -81.679 -62.790  26.711  1.00 82.18           O  
ATOM   1321  CB  LYS B  85     -81.572 -65.820  26.919  1.00 82.18           C  
ATOM   1322  CG  LYS B  85     -81.126 -67.087  26.186  1.00 82.18           C  
ATOM   1323  CD  LYS B  85     -82.333 -68.005  25.999  1.00 82.18           C  
ATOM   1324  CE  LYS B  85     -81.901 -69.257  25.240  1.00 82.18           C  
ATOM   1325  NZ  LYS B  85     -83.066 -70.135  24.988  1.00 82.18           N1+
ATOM   1326  H   LYS B  85     -79.581 -66.031  28.580  1.00 82.18           H  
ATOM   1327  HA  LYS B  85     -80.017 -64.620  26.035  1.00 82.18           H  
ATOM   1328  HB2 LYS B  85     -81.929 -66.073  27.918  1.00 82.18           H  
ATOM   1329  HB3 LYS B  85     -82.394 -65.367  26.366  1.00 82.18           H  
ATOM   1330  HG2 LYS B  85     -80.363 -67.605  26.768  1.00 82.18           H  
ATOM   1331  HG3 LYS B  85     -80.717 -66.819  25.213  1.00 82.18           H  
ATOM   1332  HD2 LYS B  85     -83.101 -67.473  25.437  1.00 82.18           H  
ATOM   1333  HD3 LYS B  85     -82.725 -68.275  26.979  1.00 82.18           H  
ATOM   1334  HE2 LYS B  85     -81.439 -68.949  24.302  1.00 82.18           H  
ATOM   1335  HE3 LYS B  85     -81.145 -69.771  25.832  1.00 82.18           H  
ATOM   1336  HZ1 LYS B  85     -83.487 -70.393  25.869  1.00 82.18           H  
ATOM   1337  HZ2 LYS B  85     -82.781 -70.967  24.491  1.00 82.18           H  
ATOM   1338  HZ3 LYS B  85     -83.754 -69.635  24.442  1.00 82.18           H  
ATOM   1339  N   THR B  86     -80.720 -63.053  28.729  1.00 83.89           N  
ATOM   1340  CA  THR B  86     -81.219 -61.796  29.289  1.00 83.89           C  
ATOM   1341  C   THR B  86     -80.360 -60.638  28.800  1.00 83.89           C  
ATOM   1342  O   THR B  86     -79.182 -60.532  29.127  1.00 83.89           O  
ATOM   1343  CB  THR B  86     -81.253 -61.817  30.822  1.00 83.89           C  
ATOM   1344  CG2 THR B  86     -82.055 -60.633  31.364  1.00 83.89           C  
ATOM   1345  OG1 THR B  86     -81.889 -62.988  31.270  1.00 83.89           O  
ATOM   1346  H   THR B  86     -80.068 -63.594  29.279  1.00 83.89           H  
ATOM   1347  HA  THR B  86     -82.243 -61.647  28.946  1.00 83.89           H  
ATOM   1348  HB  THR B  86     -80.240 -61.784  31.223  1.00 83.89           H  
ATOM   1349  HG1 THR B  86     -81.207 -63.662  31.301  1.00 83.89           H  
ATOM   1350 HG21 THR B  86     -82.026 -60.648  32.452  1.00 83.89           H  
ATOM   1351 HG22 THR B  86     -83.090 -60.700  31.029  1.00 83.89           H  
ATOM   1352 HG23 THR B  86     -81.621 -59.690  31.028  1.00 83.89           H  
ATOM   1353  N   GLN B  87     -80.961 -59.732  28.032  1.00 86.27           N  
ATOM   1354  CA  GLN B  87     -80.288 -58.535  27.532  1.00 86.27           C  
ATOM   1355  C   GLN B  87     -80.217 -57.458  28.619  1.00 86.27           C  
ATOM   1356  O   GLN B  87     -81.124 -56.637  28.746  1.00 86.27           O  
ATOM   1357  CB  GLN B  87     -81.021 -58.035  26.283  1.00 86.27           C  
ATOM   1358  CG  GLN B  87     -80.797 -58.955  25.081  1.00 86.27           C  
ATOM   1359  CD  GLN B  87     -81.449 -58.422  23.810  1.00 86.27           C  
ATOM   1360  NE2 GLN B  87     -81.157 -59.021  22.677  1.00 86.27           N  
ATOM   1361  OE1 GLN B  87     -82.234 -57.487  23.788  1.00 86.27           O  
ATOM   1362  H   GLN B  87     -81.931 -59.873  27.790  1.00 86.27           H  
ATOM   1363  HA  GLN B  87     -79.265 -58.786  27.250  1.00 86.27           H  
ATOM   1364  HB2 GLN B  87     -80.642 -57.046  26.025  1.00 86.27           H  
ATOM   1365  HB3 GLN B  87     -82.087 -57.950  26.490  1.00 86.27           H  
ATOM   1366  HG2 GLN B  87     -81.203 -59.945  25.290  1.00 86.27           H  
ATOM   1367  HG3 GLN B  87     -79.726 -59.053  24.904  1.00 86.27           H  
ATOM   1368 HE21 GLN B  87     -80.518 -59.803  22.676  1.00 86.27           H  
ATOM   1369 HE22 GLN B  87     -81.613 -58.651  21.856  1.00 86.27           H  
ATOM   1370  N   ILE B  88     -79.132 -57.463  29.396  1.00 88.28           N  
ATOM   1371  CA  ILE B  88     -78.879 -56.484  30.462  1.00 88.28           C  
ATOM   1372  C   ILE B  88     -78.069 -55.314  29.888  1.00 88.28           C  
ATOM   1373  O   ILE B  88     -76.945 -55.547  29.438  1.00 88.28           O  
ATOM   1374  CB  ILE B  88     -78.133 -57.133  31.647  1.00 88.28           C  
ATOM   1375  CG1 ILE B  88     -78.875 -58.387  32.158  1.00 88.28           C  
ATOM   1376  CG2 ILE B  88     -77.960 -56.099  32.775  1.00 88.28           C  
ATOM   1377  CD1 ILE B  88     -78.122 -59.116  33.272  1.00 88.28           C  
ATOM   1378  H   ILE B  88     -78.467 -58.214  29.275  1.00 88.28           H  
ATOM   1379  HA  ILE B  88     -79.834 -56.126  30.845  1.00 88.28           H  
ATOM   1380  HB  ILE B  88     -77.146 -57.442  31.309  1.00 88.28           H  
ATOM   1381 HG12 ILE B  88     -78.985 -59.101  31.342  1.00 88.28           H  
ATOM   1382 HG13 ILE B  88     -79.870 -58.117  32.512  1.00 88.28           H  
ATOM   1383 HG21 ILE B  88     -77.360 -55.256  32.433  1.00 88.28           H  
ATOM   1384 HG22 ILE B  88     -78.932 -55.734  33.108  1.00 88.28           H  
ATOM   1385 HG23 ILE B  88     -77.434 -56.538  33.622  1.00 88.28           H  
ATOM   1386 HD11 ILE B  88     -78.304 -58.625  34.228  1.00 88.28           H  
ATOM   1387 HD12 ILE B  88     -78.470 -60.146  33.322  1.00 88.28           H  
ATOM   1388 HD13 ILE B  88     -77.052 -59.120  33.064  1.00 88.28           H  
ATOM   1389  N   PRO B  89     -78.589 -54.070  29.871  1.00 89.00           N  
ATOM   1390  CA  PRO B  89     -77.831 -52.899  29.425  1.00 89.00           C  
ATOM   1391  C   PRO B  89     -76.496 -52.743  30.170  1.00 89.00           C  
ATOM   1392  O   PRO B  89     -76.425 -52.964  31.376  1.00 89.00           O  
ATOM   1393  CB  PRO B  89     -78.753 -51.698  29.665  1.00 89.00           C  
ATOM   1394  CG  PRO B  89     -80.154 -52.302  29.590  1.00 89.00           C  
ATOM   1395  CD  PRO B  89     -79.963 -53.696  30.182  1.00 89.00           C  
ATOM   1396  HA  PRO B  89     -77.645 -52.993  28.355  1.00 89.00           H  
ATOM   1397  HB2 PRO B  89     -78.591 -51.289  30.663  1.00 89.00           H  
ATOM   1398  HB3 PRO B  89     -78.607 -50.918  28.918  1.00 89.00           H  
ATOM   1399  HG2 PRO B  89     -80.460 -52.385  28.548  1.00 89.00           H  
ATOM   1400  HG3 PRO B  89     -80.879 -51.718  30.157  1.00 89.00           H  
ATOM   1401  HD2 PRO B  89     -80.104 -53.667  31.262  1.00 89.00           H  
ATOM   1402  HD3 PRO B  89     -80.681 -54.383  29.734  1.00 89.00           H  
ATOM   1403  N   SER B  90     -75.436 -52.335  29.477  1.00 87.68           N  
ATOM   1404  CA  SER B  90     -74.072 -52.219  30.018  1.00 87.68           C  
ATOM   1405  C   SER B  90     -73.911 -51.136  31.091  1.00 87.68           C  
ATOM   1406  O   SER B  90     -72.938 -51.147  31.832  1.00 87.68           O  
ATOM   1407  CB  SER B  90     -73.101 -51.934  28.867  1.00 87.68           C  
ATOM   1408  OG  SER B  90     -73.363 -50.654  28.297  1.00 87.68           O  
ATOM   1409  H   SER B  90     -75.555 -52.186  28.484  1.00 87.68           H  
ATOM   1410  HA  SER B  90     -73.792 -53.168  30.474  1.00 87.68           H  
ATOM   1411  HB2 SER B  90     -72.078 -51.962  29.244  1.00 87.68           H  
ATOM   1412  HB3 SER B  90     -73.210 -52.704  28.104  1.00 87.68           H  
ATOM   1413  HG  SER B  90     -73.103 -50.011  28.961  1.00 87.68           H  
ATOM   1414  N   ASP B  91     -74.828 -50.171  31.138  1.00 86.95           N  
ATOM   1415  CA  ASP B  91     -74.920 -49.112  32.149  1.00 86.95           C  
ATOM   1416  C   ASP B  91     -75.959 -49.433  33.237  1.00 86.95           C  
ATOM   1417  O   ASP B  91     -76.350 -48.541  33.989  1.00 86.95           O  
ATOM   1418  CB  ASP B  91     -75.225 -47.769  31.462  1.00 86.95           C  
ATOM   1419  CG  ASP B  91     -76.636 -47.709  30.861  1.00 86.95           C  
ATOM   1420  OD1 ASP B  91     -77.157 -48.766  30.435  1.00 86.95           O  
ATOM   1421  OD2 ASP B  91     -77.184 -46.599  30.684  1.00 86.95           O1-
ATOM   1422  H   ASP B  91     -75.624 -50.229  30.519  1.00 86.95           H  
ATOM   1423  HA  ASP B  91     -73.958 -49.021  32.655  1.00 86.95           H  
ATOM   1424  HB2 ASP B  91     -74.497 -47.602  30.669  1.00 86.95           H  
ATOM   1425  HB3 ASP B  91     -75.113 -46.964  32.188  1.00 86.95           H  
ATOM   1426  N   SER B  92     -76.437 -50.681  33.309  1.00 88.31           N  
ATOM   1427  CA  SER B  92     -77.347 -51.104  34.374  1.00 88.31           C  
ATOM   1428  C   SER B  92     -76.688 -50.931  35.737  1.00 88.31           C  
ATOM   1429  O   SER B  92     -75.507 -51.228  35.920  1.00 88.31           O  
ATOM   1430  CB  SER B  92     -77.794 -52.556  34.224  1.00 88.31           C  
ATOM   1431  OG  SER B  92     -78.486 -52.734  33.007  1.00 88.31           O  
ATOM   1432  H   SER B  92     -76.082 -51.379  32.671  1.00 88.31           H  
ATOM   1433  HA  SER B  92     -78.234 -50.471  34.343  1.00 88.31           H  
ATOM   1434  HB2 SER B  92     -78.459 -52.803  35.052  1.00 88.31           H  
ATOM   1435  HB3 SER B  92     -76.929 -53.217  34.259  1.00 88.31           H  
ATOM   1436  HG  SER B  92     -77.798 -52.832  32.345  1.00 88.31           H  
ATOM   1437  N   MET B  93     -77.475 -50.473  36.702  1.00 87.05           N  
ATOM   1438  CA  MET B  93     -77.011 -50.262  38.065  1.00 87.05           C  
ATOM   1439  C   MET B  93     -77.170 -51.557  38.852  1.00 87.05           C  
ATOM   1440  O   MET B  93     -78.268 -52.107  38.915  1.00 87.05           O  
ATOM   1441  CB  MET B  93     -77.801 -49.106  38.674  1.00 87.05           C  
ATOM   1442  CG  MET B  93     -77.255 -48.658  40.031  1.00 87.05           C  
ATOM   1443  SD  MET B  93     -78.327 -47.451  40.853  1.00 87.05           S  
ATOM   1444  CE  MET B  93     -78.411 -46.132  39.612  1.00 87.05           C  
ATOM   1445  H   MET B  93     -78.456 -50.348  36.501  1.00 87.05           H  
ATOM   1446  HA  MET B  93     -75.958 -49.981  38.048  1.00 87.05           H  
ATOM   1447  HB2 MET B  93     -78.842 -49.404  38.793  1.00 87.05           H  
ATOM   1448  HB3 MET B  93     -77.757 -48.261  37.987  1.00 87.05           H  
ATOM   1449  HG2 MET B  93     -76.265 -48.222  39.898  1.00 87.05           H  
ATOM   1450  HG3 MET B  93     -77.165 -49.521  40.690  1.00 87.05           H  
ATOM   1451  HE1 MET B  93     -78.930 -45.276  40.044  1.00 87.05           H  
ATOM   1452  HE2 MET B  93     -78.959 -46.476  38.735  1.00 87.05           H  
ATOM   1453  HE3 MET B  93     -77.401 -45.833  39.332  1.00 87.05           H  
ATOM   1454  N   PHE B  94     -76.076 -52.033  39.439  1.00 90.06           N  
ATOM   1455  CA  PHE B  94     -76.071 -53.184  40.332  1.00 90.06           C  
ATOM   1456  C   PHE B  94     -76.097 -52.658  41.761  1.00 90.06           C  
ATOM   1457  O   PHE B  94     -75.177 -51.955  42.170  1.00 90.06           O  
ATOM   1458  CB  PHE B  94     -74.839 -54.061  40.066  1.00 90.06           C  
ATOM   1459  CG  PHE B  94     -74.895 -54.838  38.763  1.00 90.06           C  
ATOM   1460  CD1 PHE B  94     -75.024 -56.238  38.780  1.00 90.06           C  
ATOM   1461  CD2 PHE B  94     -74.814 -54.167  37.529  1.00 90.06           C  
ATOM   1462  CE1 PHE B  94     -75.084 -56.960  37.575  1.00 90.06           C  
ATOM   1463  CE2 PHE B  94     -74.911 -54.882  36.325  1.00 90.06           C  
ATOM   1464  CZ  PHE B  94     -75.045 -56.280  36.347  1.00 90.06           C  
ATOM   1465  H   PHE B  94     -75.215 -51.511  39.363  1.00 90.06           H  
ATOM   1466  HA  PHE B  94     -76.961 -53.792  40.169  1.00 90.06           H  
ATOM   1467  HB2 PHE B  94     -74.742 -54.769  40.890  1.00 90.06           H  
ATOM   1468  HB3 PHE B  94     -73.943 -53.439  40.066  1.00 90.06           H  
ATOM   1469  HD1 PHE B  94     -75.077 -56.764  39.721  1.00 90.06           H  
ATOM   1470  HD2 PHE B  94     -74.683 -53.095  37.498  1.00 90.06           H  
ATOM   1471  HE1 PHE B  94     -75.174 -58.035  37.597  1.00 90.06           H  
ATOM   1472  HE2 PHE B  94     -74.871 -54.347  35.387  1.00 90.06           H  
ATOM   1473  HZ  PHE B  94     -75.112 -56.833  35.421  1.00 90.06           H  
ATOM   1474  N   SER B  95     -77.128 -52.985  42.523  1.00 87.58           N  
ATOM   1475  CA  SER B  95     -77.242 -52.593  43.923  1.00 87.58           C  
ATOM   1476  C   SER B  95     -77.593 -53.782  44.806  1.00 87.58           C  
ATOM   1477  O   SER B  95     -78.094 -54.807  44.340  1.00 87.58           O  
ATOM   1478  CB  SER B  95     -78.219 -51.425  44.096  1.00 87.58           C  
ATOM   1479  OG  SER B  95     -79.500 -51.747  43.589  1.00 87.58           O  
ATOM   1480  H   SER B  95     -77.891 -53.518  42.131  1.00 87.58           H  
ATOM   1481  HA  SER B  95     -76.266 -52.239  44.254  1.00 87.58           H  
ATOM   1482  HB2 SER B  95     -77.832 -50.554  43.566  1.00 87.58           H  
ATOM   1483  HB3 SER B  95     -78.297 -51.176  45.155  1.00 87.58           H  
ATOM   1484  HG  SER B  95     -80.117 -51.087  43.913  1.00 87.58           H  
ATOM   1485  N   LEU B  96     -77.286 -53.680  46.096  1.00 85.58           N  
ATOM   1486  CA  LEU B  96     -77.754 -54.649  47.082  1.00 85.58           C  
ATOM   1487  C   LEU B  96     -79.235 -54.374  47.403  1.00 85.58           C  
ATOM   1488  O   LEU B  96     -79.570 -53.286  47.859  1.00 85.58           O  
ATOM   1489  CB  LEU B  96     -76.850 -54.561  48.323  1.00 85.58           C  
ATOM   1490  CG  LEU B  96     -77.041 -55.732  49.300  1.00 85.58           C  
ATOM   1491  CD1 LEU B  96     -76.386 -57.015  48.779  1.00 85.58           C  
ATOM   1492  CD2 LEU B  96     -76.406 -55.392  50.645  1.00 85.58           C  
ATOM   1493  H   LEU B  96     -76.837 -52.835  46.417  1.00 85.58           H  
ATOM   1494  HA  LEU B  96     -77.672 -55.649  46.655  1.00 85.58           H  
ATOM   1495  HB2 LEU B  96     -75.806 -54.531  48.012  1.00 85.58           H  
ATOM   1496  HB3 LEU B  96     -77.069 -53.627  48.839  1.00 85.58           H  
ATOM   1497  HG  LEU B  96     -78.103 -55.915  49.462  1.00 85.58           H  
ATOM   1498 HD11 LEU B  96     -76.479 -57.794  49.536  1.00 85.58           H  
ATOM   1499 HD12 LEU B  96     -76.902 -57.342  47.877  1.00 85.58           H  
ATOM   1500 HD13 LEU B  96     -75.332 -56.839  48.561  1.00 85.58           H  
ATOM   1501 HD21 LEU B  96     -76.898 -54.517  51.069  1.00 85.58           H  
ATOM   1502 HD22 LEU B  96     -75.348 -55.161  50.514  1.00 85.58           H  
ATOM   1503 HD23 LEU B  96     -76.519 -56.226  51.337  1.00 85.58           H  
ATOM   1504  N   GLY B  97     -80.110 -55.354  47.175  1.00 80.11           N  
ATOM   1505  CA  GLY B  97     -81.528 -55.328  47.553  1.00 80.11           C  
ATOM   1506  C   GLY B  97     -81.853 -56.347  48.653  1.00 80.11           C  
ATOM   1507  O   GLY B  97     -81.034 -57.213  48.975  1.00 80.11           O  
ATOM   1508  H   GLY B  97     -79.753 -56.228  46.815  1.00 80.11           H  
ATOM   1509  HA2 GLY B  97     -81.807 -54.335  47.905  1.00 80.11           H  
ATOM   1510  HA3 GLY B  97     -82.139 -55.555  46.680  1.00 80.11           H  
ATOM   1511  N   SER B  98     -83.052 -56.271  49.234  1.00 71.70           N  
ATOM   1512  CA  SER B  98     -83.577 -57.253  50.198  1.00 71.70           C  
ATOM   1513  C   SER B  98     -85.015 -57.649  49.872  1.00 71.70           C  
ATOM   1514  O   SER B  98     -85.808 -56.817  49.429  1.00 71.70           O  
ATOM   1515  CB  SER B  98     -83.483 -56.736  51.639  1.00 71.70           C  
ATOM   1516  OG  SER B  98     -84.290 -55.608  51.885  1.00 71.70           O  
ATOM   1517  H   SER B  98     -83.684 -55.532  48.961  1.00 71.70           H  
ATOM   1518  HA  SER B  98     -82.981 -58.164  50.138  1.00 71.70           H  
ATOM   1519  HB2 SER B  98     -83.762 -57.534  52.328  1.00 71.70           H  
ATOM   1520  HB3 SER B  98     -82.450 -56.449  51.834  1.00 71.70           H  
ATOM   1521  HG  SER B  98     -85.133 -55.907  52.237  1.00 71.70           H  
ATOM   1522  N   ASP B  99     -85.369 -58.924  50.071  1.00 62.80           N  
ATOM   1523  CA  ASP B  99     -86.760 -59.374  49.927  1.00 62.80           C  
ATOM   1524  C   ASP B  99     -87.574 -58.927  51.148  1.00 62.80           C  
ATOM   1525  O   ASP B  99     -87.702 -59.626  52.148  1.00 62.80           O  
ATOM   1526  CB  ASP B  99     -86.847 -60.891  49.628  1.00 62.80           C  
ATOM   1527  CG  ASP B  99     -86.884 -61.217  48.125  1.00 62.80           C  
ATOM   1528  OD1 ASP B  99     -87.173 -60.324  47.297  1.00 62.80           O  
ATOM   1529  OD2 ASP B  99     -86.654 -62.377  47.705  1.00 62.80           O1-
ATOM   1530  H   ASP B  99     -84.679 -59.589  50.387  1.00 62.80           H  
ATOM   1531  HA  ASP B  99     -87.207 -58.845  49.085  1.00 62.80           H  
ATOM   1532  HB2 ASP B  99     -87.770 -61.280  50.058  1.00 62.80           H  
ATOM   1533  HB3 ASP B  99     -86.014 -61.410  50.104  1.00 62.80           H  
ATOM   1534  N   GLY B 100     -88.094 -57.703  51.090  1.00 59.73           N  
ATOM   1535  CA  GLY B 100     -88.742 -57.078  52.240  1.00 59.73           C  
ATOM   1536  C   GLY B 100     -87.747 -56.756  53.360  1.00 59.73           C  
ATOM   1537  O   GLY B 100     -86.535 -56.683  53.149  1.00 59.73           O  
ATOM   1538  H   GLY B 100     -87.811 -57.118  50.317  1.00 59.73           H  
ATOM   1539  HA2 GLY B 100     -89.509 -57.748  52.630  1.00 59.73           H  
ATOM   1540  HA3 GLY B 100     -89.222 -56.150  51.929  1.00 59.73           H  
ATOM   1541  N   PHE B 101     -88.272 -56.529  54.563  1.00 58.66           N  
ATOM   1542  CA  PHE B 101     -87.484 -56.036  55.697  1.00 58.66           C  
ATOM   1543  C   PHE B 101     -86.622 -57.107  56.388  1.00 58.66           C  
ATOM   1544  O   PHE B 101     -85.590 -56.782  56.967  1.00 58.66           O  
ATOM   1545  CB  PHE B 101     -88.470 -55.414  56.680  1.00 58.66           C  
ATOM   1546  CG  PHE B 101     -87.842 -54.629  57.811  1.00 58.66           C  
ATOM   1547  CD1 PHE B 101     -87.906 -55.120  59.127  1.00 58.66           C  
ATOM   1548  CD2 PHE B 101     -87.353 -53.331  57.572  1.00 58.66           C  
ATOM   1549  CE1 PHE B 101     -87.498 -54.308  60.196  1.00 58.66           C  
ATOM   1550  CE2 PHE B 101     -86.910 -52.535  58.642  1.00 58.66           C  
ATOM   1551  CZ  PHE B 101     -86.982 -53.024  59.956  1.00 58.66           C  
ATOM   1552  H   PHE B 101     -89.276 -56.579  54.666  1.00 58.66           H  
ATOM   1553  HA  PHE B 101     -86.808 -55.256  55.347  1.00 58.66           H  
ATOM   1554  HB2 PHE B 101     -89.098 -56.204  57.092  1.00 58.66           H  
ATOM   1555  HB3 PHE B 101     -89.115 -54.733  56.125  1.00 58.66           H  
ATOM   1556  HD1 PHE B 101     -88.334 -56.090  59.329  1.00 58.66           H  
ATOM   1557  HD2 PHE B 101     -87.330 -52.935  56.567  1.00 58.66           H  
ATOM   1558  HE1 PHE B 101     -87.633 -54.655  61.211  1.00 58.66           H  
ATOM   1559  HE2 PHE B 101     -86.532 -51.540  58.455  1.00 58.66           H  
ATOM   1560  HZ  PHE B 101     -86.676 -52.398  60.782  1.00 58.66           H  
ATOM   1561  N   LEU B 102     -87.035 -58.379  56.328  1.00 56.17           N  
ATOM   1562  CA  LEU B 102     -86.362 -59.516  56.983  1.00 56.17           C  
ATOM   1563  C   LEU B 102     -85.881 -60.599  56.000  1.00 56.17           C  
ATOM   1564  O   LEU B 102     -85.303 -61.590  56.441  1.00 56.17           O  
ATOM   1565  CB  LEU B 102     -87.312 -60.131  58.032  1.00 56.17           C  
ATOM   1566  CG  LEU B 102     -87.531 -59.286  59.299  1.00 56.17           C  
ATOM   1567  CD1 LEU B 102     -88.763 -59.780  60.060  1.00 56.17           C  
ATOM   1568  CD2 LEU B 102     -86.331 -59.360  60.247  1.00 56.17           C  
ATOM   1569  H   LEU B 102     -87.883 -58.569  55.812  1.00 56.17           H  
ATOM   1570  HA  LEU B 102     -85.463 -59.165  57.489  1.00 56.17           H  
ATOM   1571  HB2 LEU B 102     -86.935 -61.105  58.342  1.00 56.17           H  
ATOM   1572  HB3 LEU B 102     -88.268 -60.299  57.538  1.00 56.17           H  
ATOM   1573  HG  LEU B 102     -87.700 -58.247  59.019  1.00 56.17           H  
ATOM   1574 HD11 LEU B 102     -88.644 -60.832  60.318  1.00 56.17           H  
ATOM   1575 HD12 LEU B 102     -88.888 -59.201  60.975  1.00 56.17           H  
ATOM   1576 HD13 LEU B 102     -89.653 -59.651  59.444  1.00 56.17           H  
ATOM   1577 HD21 LEU B 102     -86.522 -58.749  61.128  1.00 56.17           H  
ATOM   1578 HD22 LEU B 102     -86.161 -60.392  60.553  1.00 56.17           H  
ATOM   1579 HD23 LEU B 102     -85.441 -58.981  59.744  1.00 56.17           H  
ATOM   1580  N   GLY B 103     -86.134 -60.460  54.696  1.00 58.91           N  
ATOM   1581  CA  GLY B 103     -85.799 -61.503  53.726  1.00 58.91           C  
ATOM   1582  C   GLY B 103     -84.349 -61.486  53.259  1.00 58.91           C  
ATOM   1583  O   GLY B 103     -83.553 -60.599  53.585  1.00 58.91           O  
ATOM   1584  H   GLY B 103     -86.567 -59.616  54.348  1.00 58.91           H  
ATOM   1585  HA2 GLY B 103     -86.441 -61.436  52.848  1.00 58.91           H  
ATOM   1586  HA3 GLY B 103     -85.990 -62.477  54.178  1.00 58.91           H  
ATOM   1587  N   ASP B 104     -84.016 -62.495  52.455  1.00 67.76           N  
ATOM   1588  CA  ASP B 104     -82.674 -62.663  51.913  1.00 67.76           C  
ATOM   1589  C   ASP B 104     -82.237 -61.444  51.092  1.00 67.76           C  
ATOM   1590  O   ASP B 104     -83.000 -60.851  50.320  1.00 67.76           O  
ATOM   1591  CB  ASP B 104     -82.569 -63.946  51.071  1.00 67.76           C  
ATOM   1592  CG  ASP B 104     -82.409 -65.222  51.907  1.00 67.76           C  
ATOM   1593  OD1 ASP B 104     -81.703 -65.163  52.942  1.00 67.76           O  
ATOM   1594  OD2 ASP B 104     -82.924 -66.267  51.453  1.00 67.76           O1-
ATOM   1595  H   ASP B 104     -84.713 -63.191  52.228  1.00 67.76           H  
ATOM   1596  HA  ASP B 104     -81.987 -62.750  52.756  1.00 67.76           H  
ATOM   1597  HB2 ASP B 104     -83.442 -64.027  50.423  1.00 67.76           H  
ATOM   1598  HB3 ASP B 104     -81.690 -63.870  50.431  1.00 67.76           H  
ATOM   1599  N   LYS B 105     -80.960 -61.093  51.243  1.00 78.51           N  
ATOM   1600  CA  LYS B 105     -80.308 -60.089  50.404  1.00 78.51           C  
ATOM   1601  C   LYS B 105     -80.140 -60.639  48.994  1.00 78.51           C  
ATOM   1602  O   LYS B 105     -79.789 -61.802  48.821  1.00 78.51           O  
ATOM   1603  CB  LYS B 105     -78.969 -59.666  51.021  1.00 78.51           C  
ATOM   1604  CG  LYS B 105     -79.127 -58.983  52.390  1.00 78.51           C  
ATOM   1605  CD  LYS B 105     -79.717 -57.568  52.292  1.00 78.51           C  
ATOM   1606  CE  LYS B 105     -79.759 -56.871  53.662  1.00 78.51           C  
ATOM   1607  NZ  LYS B 105     -80.325 -55.493  53.585  1.00 78.51           N1+
ATOM   1608  H   LYS B 105     -80.409 -61.605  51.915  1.00 78.51           H  
ATOM   1609  HA  LYS B 105     -80.964 -59.220  50.332  1.00 78.51           H  
ATOM   1610  HB2 LYS B 105     -78.346 -60.553  51.142  1.00 78.51           H  
ATOM   1611  HB3 LYS B 105     -78.457 -58.986  50.341  1.00 78.51           H  
ATOM   1612  HG2 LYS B 105     -79.745 -59.592  53.050  1.00 78.51           H  
ATOM   1613  HG3 LYS B 105     -78.135 -58.922  52.839  1.00 78.51           H  
ATOM   1614  HD2 LYS B 105     -80.726 -57.644  51.888  1.00 78.51           H  
ATOM   1615  HD3 LYS B 105     -79.109 -56.974  51.607  1.00 78.51           H  
ATOM   1616  HE2 LYS B 105     -78.741 -56.827  54.048  1.00 78.51           H  
ATOM   1617  HE3 LYS B 105     -80.353 -57.480  54.345  1.00 78.51           H  
ATOM   1618  HZ1 LYS B 105     -80.304 -55.030  54.482  1.00 78.51           H  
ATOM   1619  HZ2 LYS B 105     -79.787 -54.904  52.965  1.00 78.51           H  
ATOM   1620  HZ3 LYS B 105     -81.282 -55.488  53.262  1.00 78.51           H  
ATOM   1621  N   PHE B 106     -80.326 -59.815  47.980  1.00 85.53           N  
ATOM   1622  CA  PHE B 106     -80.102 -60.185  46.586  1.00 85.53           C  
ATOM   1623  C   PHE B 106     -79.369 -59.058  45.865  1.00 85.53           C  
ATOM   1624  O   PHE B 106     -79.347 -57.925  46.337  1.00 85.53           O  
ATOM   1625  CB  PHE B 106     -81.441 -60.564  45.931  1.00 85.53           C  
ATOM   1626  CG  PHE B 106     -82.501 -59.488  45.909  1.00 85.53           C  
ATOM   1627  CD1 PHE B 106     -83.529 -59.487  46.868  1.00 85.53           C  
ATOM   1628  CD2 PHE B 106     -82.503 -58.525  44.881  1.00 85.53           C  
ATOM   1629  CE1 PHE B 106     -84.547 -58.523  46.789  1.00 85.53           C  
ATOM   1630  CE2 PHE B 106     -83.509 -57.546  44.831  1.00 85.53           C  
ATOM   1631  CZ  PHE B 106     -84.525 -57.536  45.796  1.00 85.53           C  
ATOM   1632  H   PHE B 106     -80.579 -58.858  48.181  1.00 85.53           H  
ATOM   1633  HA  PHE B 106     -79.453 -61.059  46.536  1.00 85.53           H  
ATOM   1634  HB2 PHE B 106     -81.838 -61.441  46.442  1.00 85.53           H  
ATOM   1635  HB3 PHE B 106     -81.271 -60.850  44.893  1.00 85.53           H  
ATOM   1636  HD1 PHE B 106     -83.553 -60.227  47.653  1.00 85.53           H  
ATOM   1637  HD2 PHE B 106     -81.728 -58.529  44.130  1.00 85.53           H  
ATOM   1638  HE1 PHE B 106     -85.373 -58.540  47.485  1.00 85.53           H  
ATOM   1639  HE2 PHE B 106     -83.518 -56.798  44.052  1.00 85.53           H  
ATOM   1640  HZ  PHE B 106     -85.296 -56.780  45.767  1.00 85.53           H  
ATOM   1641  N   ILE B 107     -78.762 -59.351  44.717  1.00 88.52           N  
ATOM   1642  CA  ILE B 107     -78.263 -58.283  43.846  1.00 88.52           C  
ATOM   1643  C   ILE B 107     -79.403 -57.835  42.943  1.00 88.52           C  
ATOM   1644  O   ILE B 107     -79.921 -58.626  42.153  1.00 88.52           O  
ATOM   1645  CB  ILE B 107     -77.013 -58.708  43.060  1.00 88.52           C  
ATOM   1646  CG1 ILE B 107     -75.827 -59.080  43.977  1.00 88.52           C  
ATOM   1647  CG2 ILE B 107     -76.605 -57.595  42.078  1.00 88.52           C  
ATOM   1648  CD1 ILE B 107     -75.402 -57.978  44.957  1.00 88.52           C  
ATOM   1649  H   ILE B 107     -78.831 -60.293  44.359  1.00 88.52           H  
ATOM   1650  HA  ILE B 107     -77.977 -57.422  44.450  1.00 88.52           H  
ATOM   1651  HB  ILE B 107     -77.261 -59.592  42.473  1.00 88.52           H  
ATOM   1652 HG12 ILE B 107     -76.079 -59.973  44.550  1.00 88.52           H  
ATOM   1653 HG13 ILE B 107     -74.971 -59.331  43.351  1.00 88.52           H  
ATOM   1654 HG21 ILE B 107     -76.597 -56.626  42.577  1.00 88.52           H  
ATOM   1655 HG22 ILE B 107     -75.608 -57.793  41.684  1.00 88.52           H  
ATOM   1656 HG23 ILE B 107     -77.306 -57.547  41.245  1.00 88.52           H  
ATOM   1657 HD11 ILE B 107     -74.416 -58.210  45.361  1.00 88.52           H  
ATOM   1658 HD12 ILE B 107     -76.118 -57.918  45.777  1.00 88.52           H  
ATOM   1659 HD13 ILE B 107     -75.354 -57.009  44.460  1.00 88.52           H  
ATOM   1660  N   GLN B 108     -79.808 -56.579  43.072  1.00 87.93           N  
ATOM   1661  CA  GLN B 108     -80.761 -55.934  42.187  1.00 87.93           C  
ATOM   1662  C   GLN B 108     -80.020 -55.305  41.014  1.00 87.93           C  
ATOM   1663  O   GLN B 108     -79.025 -54.609  41.185  1.00 87.93           O  
ATOM   1664  CB  GLN B 108     -81.571 -54.895  42.970  1.00 87.93           C  
ATOM   1665  CG  GLN B 108     -82.741 -54.345  42.131  1.00 87.93           C  
ATOM   1666  CD  GLN B 108     -83.871 -53.753  42.972  1.00 87.93           C  
ATOM   1667  NE2 GLN B 108     -84.834 -53.111  42.352  1.00 87.93           N  
ATOM   1668  OE1 GLN B 108     -83.951 -53.926  44.174  1.00 87.93           O  
ATOM   1669  H   GLN B 108     -79.308 -55.978  43.711  1.00 87.93           H  
ATOM   1670  HA  GLN B 108     -81.451 -56.687  41.807  1.00 87.93           H  
ATOM   1671  HB2 GLN B 108     -80.925 -54.071  43.274  1.00 87.93           H  
ATOM   1672  HB3 GLN B 108     -81.942 -55.368  43.879  1.00 87.93           H  
ATOM   1673  HG2 GLN B 108     -83.174 -55.150  41.536  1.00 87.93           H  
ATOM   1674  HG3 GLN B 108     -82.365 -53.582  41.450  1.00 87.93           H  
ATOM   1675 HE21 GLN B 108     -85.596 -52.785  42.930  1.00 87.93           H  
ATOM   1676 HE22 GLN B 108     -84.766 -52.851  41.379  1.00 87.93           H  
ATOM   1677  N   ILE B 109     -80.514 -55.553  39.810  1.00 88.90           N  
ATOM   1678  CA  ILE B 109     -80.032 -54.942  38.583  1.00 88.90           C  
ATOM   1679  C   ILE B 109     -81.163 -54.072  38.045  1.00 88.90           C  
ATOM   1680  O   ILE B 109     -82.178 -54.582  37.554  1.00 88.90           O  
ATOM   1681  CB  ILE B 109     -79.542 -55.993  37.570  1.00 88.90           C  
ATOM   1682  CG1 ILE B 109     -78.555 -57.002  38.191  1.00 88.90           C  
ATOM   1683  CG2 ILE B 109     -78.892 -55.253  36.386  1.00 88.90           C  
ATOM   1684  CD1 ILE B 109     -78.147 -58.108  37.212  1.00 88.90           C  
ATOM   1685  H   ILE B 109     -81.285 -56.203  39.739  1.00 88.90           H  
ATOM   1686  HA  ILE B 109     -79.180 -54.302  38.812  1.00 88.90           H  
ATOM   1687  HB  ILE B 109     -80.399 -56.566  37.218  1.00 88.90           H  
ATOM   1688 HG12 ILE B 109     -79.019 -57.492  39.048  1.00 88.90           H  
ATOM   1689 HG13 ILE B 109     -77.672 -56.470  38.545  1.00 88.90           H  
ATOM   1690 HG21 ILE B 109     -77.957 -54.793  36.704  1.00 88.90           H  
ATOM   1691 HG22 ILE B 109     -78.694 -55.945  35.567  1.00 88.90           H  
ATOM   1692 HG23 ILE B 109     -79.551 -54.471  36.008  1.00 88.90           H  
ATOM   1693 HD11 ILE B 109     -77.484 -58.812  37.714  1.00 88.90           H  
ATOM   1694 HD12 ILE B 109     -77.611 -57.696  36.358  1.00 88.90           H  
ATOM   1695 HD13 ILE B 109     -79.043 -58.628  36.872  1.00 88.90           H  
ATOM   1696  N   SER B 110     -80.985 -52.761  38.150  1.00 85.09           N  
ATOM   1697  CA  SER B 110     -81.904 -51.779  37.582  1.00 85.09           C  
ATOM   1698  C   SER B 110     -81.498 -51.464  36.140  1.00 85.09           C  
ATOM   1699  O   SER B 110     -80.312 -51.239  35.879  1.00 85.09           O  
ATOM   1700  CB  SER B 110     -81.955 -50.518  38.442  1.00 85.09           C  
ATOM   1701  OG  SER B 110     -82.556 -50.844  39.681  1.00 85.09           O  
ATOM   1702  H   SER B 110     -80.133 -52.429  38.578  1.00 85.09           H  
ATOM   1703  HA  SER B 110     -82.906 -52.209  37.599  1.00 85.09           H  
ATOM   1704  HB2 SER B 110     -82.551 -49.754  37.942  1.00 85.09           H  
ATOM   1705  HB3 SER B 110     -80.945 -50.141  38.604  1.00 85.09           H  
ATOM   1706  HG  SER B 110     -82.408 -50.128  40.303  1.00 85.09           H  
ATOM   1707  N   PRO B 111     -82.446 -51.457  35.187  1.00 84.67           N  
ATOM   1708  CA  PRO B 111     -82.145 -51.264  33.774  1.00 84.67           C  
ATOM   1709  C   PRO B 111     -81.571 -49.870  33.500  1.00 84.67           C  
ATOM   1710  O   PRO B 111     -82.124 -48.857  33.929  1.00 84.67           O  
ATOM   1711  CB  PRO B 111     -83.464 -51.512  33.029  1.00 84.67           C  
ATOM   1712  CG  PRO B 111     -84.541 -51.232  34.078  1.00 84.67           C  
ATOM   1713  CD  PRO B 111     -83.876 -51.643  35.387  1.00 84.67           C  
ATOM   1714  HA  PRO B 111     -81.411 -52.003  33.453  1.00 84.67           H  
ATOM   1715  HB2 PRO B 111     -83.522 -52.559  32.733  1.00 84.67           H  
ATOM   1716  HB3 PRO B 111     -83.573 -50.869  32.156  1.00 84.67           H  
ATOM   1717  HG2 PRO B 111     -85.451 -51.802  33.888  1.00 84.67           H  
ATOM   1718  HG3 PRO B 111     -84.759 -50.164  34.099  1.00 84.67           H  
ATOM   1719  HD2 PRO B 111     -84.250 -51.024  36.202  1.00 84.67           H  
ATOM   1720  HD3 PRO B 111     -84.072 -52.696  35.592  1.00 84.67           H  
ATOM   1721  N   GLY B 112     -80.468 -49.829  32.752  1.00 82.88           N  
ATOM   1722  CA  GLY B 112     -79.881 -48.593  32.234  1.00 82.88           C  
ATOM   1723  C   GLY B 112     -80.490 -48.135  30.900  1.00 82.88           C  
ATOM   1724  O   GLY B 112     -81.434 -48.728  30.372  1.00 82.88           O  
ATOM   1725  H   GLY B 112     -80.027 -50.702  32.502  1.00 82.88           H  
ATOM   1726  HA2 GLY B 112     -78.809 -48.747  32.114  1.00 82.88           H  
ATOM   1727  HA3 GLY B 112     -80.009 -47.794  32.963  1.00 82.88           H  
ATOM   1728  N   GLN B 113     -79.953 -47.051  30.334  1.00 82.36           N  
ATOM   1729  CA  GLN B 113     -80.394 -46.483  29.051  1.00 82.36           C  
ATOM   1730  C   GLN B 113     -79.542 -46.977  27.863  1.00 82.36           C  
ATOM   1731  O   GLN B 113     -79.876 -46.691  26.705  1.00 82.36           O  
ATOM   1732  CB  GLN B 113     -80.384 -44.945  29.143  1.00 82.36           C  
ATOM   1733  CG  GLN B 113     -81.447 -44.364  30.098  1.00 82.36           C  
ATOM   1734  CD  GLN B 113     -82.857 -44.257  29.515  1.00 82.36           C  
ATOM   1735  NE2 GLN B 113     -83.860 -44.141  30.359  1.00 82.36           N  
ATOM   1736  OE1 GLN B 113     -83.095 -44.230  28.314  1.00 82.36           O  
ATOM   1737  H   GLN B 113     -79.088 -46.709  30.727  1.00 82.36           H  
ATOM   1738  HA  GLN B 113     -81.417 -46.801  28.849  1.00 82.36           H  
ATOM   1739  HB2 GLN B 113     -80.524 -44.514  28.152  1.00 82.36           H  
ATOM   1740  HB3 GLN B 113     -79.401 -44.634  29.493  1.00 82.36           H  
ATOM   1741  HG2 GLN B 113     -81.139 -43.356  30.375  1.00 82.36           H  
ATOM   1742  HG3 GLN B 113     -81.478 -44.952  31.015  1.00 82.36           H  
ATOM   1743 HE21 GLN B 113     -83.693 -44.218  31.352  1.00 82.36           H  
ATOM   1744 HE22 GLN B 113     -84.791 -44.093  29.970  1.00 82.36           H  
ATOM   1745  N   SER B 114     -78.446 -47.704  28.111  1.00 83.27           N  
ATOM   1746  CA  SER B 114     -77.532 -48.192  27.076  1.00 83.27           C  
ATOM   1747  C   SER B 114     -78.211 -49.174  26.121  1.00 83.27           C  
ATOM   1748  O   SER B 114     -79.056 -49.989  26.487  1.00 83.27           O  
ATOM   1749  CB  SER B 114     -76.284 -48.843  27.686  1.00 83.27           C  
ATOM   1750  OG  SER B 114     -75.342 -49.199  26.688  1.00 83.27           O  
ATOM   1751  H   SER B 114     -78.206 -47.897  29.073  1.00 83.27           H  
ATOM   1752  HA  SER B 114     -77.199 -47.328  26.503  1.00 83.27           H  
ATOM   1753  HB2 SER B 114     -75.811 -48.139  28.370  1.00 83.27           H  
ATOM   1754  HB3 SER B 114     -76.577 -49.742  28.230  1.00 83.27           H  
ATOM   1755  HG  SER B 114     -74.686 -49.743  27.129  1.00 83.27           H  
ATOM   1756  N   LYS B 115     -77.799 -49.113  24.852  1.00 83.27           N  
ATOM   1757  CA  LYS B 115     -78.144 -50.110  23.824  1.00 83.27           C  
ATOM   1758  C   LYS B 115     -77.085 -51.208  23.684  1.00 83.27           C  
ATOM   1759  O   LYS B 115     -77.250 -52.106  22.866  1.00 83.27           O  
ATOM   1760  CB  LYS B 115     -78.389 -49.419  22.479  1.00 83.27           C  
ATOM   1761  CG  LYS B 115     -79.615 -48.502  22.505  1.00 83.27           C  
ATOM   1762  CD  LYS B 115     -79.850 -47.945  21.099  1.00 83.27           C  
ATOM   1763  CE  LYS B 115     -81.081 -47.038  21.094  1.00 83.27           C  
ATOM   1764  NZ  LYS B 115     -81.323 -46.486  19.740  1.00 83.27           N1+
ATOM   1765  H   LYS B 115     -77.066 -48.445  24.659  1.00 83.27           H  
ATOM   1766  HA  LYS B 115     -79.053 -50.634  24.123  1.00 83.27           H  
ATOM   1767  HB2 LYS B 115     -78.551 -50.185  21.721  1.00 83.27           H  
ATOM   1768  HB3 LYS B 115     -77.503 -48.846  22.203  1.00 83.27           H  
ATOM   1769  HG2 LYS B 115     -80.488 -49.071  22.823  1.00 83.27           H  
ATOM   1770  HG3 LYS B 115     -79.451 -47.679  23.202  1.00 83.27           H  
ATOM   1771  HD2 LYS B 115     -80.003 -48.775  20.410  1.00 83.27           H  
ATOM   1772  HD3 LYS B 115     -78.972 -47.379  20.792  1.00 83.27           H  
ATOM   1773  HE2 LYS B 115     -80.917 -46.234  21.813  1.00 83.27           H  
ATOM   1774  HE3 LYS B 115     -81.938 -47.621  21.431  1.00 83.27           H  
ATOM   1775  HZ1 LYS B 115     -82.131 -45.880  19.743  1.00 83.27           H  
ATOM   1776  HZ2 LYS B 115     -80.521 -45.952  19.439  1.00 83.27           H  
ATOM   1777  HZ3 LYS B 115     -81.475 -47.237  19.082  1.00 83.27           H  
ATOM   1778  N   VAL B 116     -75.981 -51.093  24.419  1.00 86.46           N  
ATOM   1779  CA  VAL B 116     -74.948 -52.125  24.532  1.00 86.46           C  
ATOM   1780  C   VAL B 116     -75.330 -53.011  25.709  1.00 86.46           C  
ATOM   1781  O   VAL B 116     -75.735 -52.487  26.741  1.00 86.46           O  
ATOM   1782  CB  VAL B 116     -73.554 -51.496  24.726  1.00 86.46           C  
ATOM   1783  CG1 VAL B 116     -72.458 -52.564  24.785  1.00 86.46           C  
ATOM   1784  CG2 VAL B 116     -73.219 -50.531  23.579  1.00 86.46           C  
ATOM   1785  H   VAL B 116     -75.967 -50.373  25.128  1.00 86.46           H  
ATOM   1786  HA  VAL B 116     -74.934 -52.732  23.627  1.00 86.46           H  
ATOM   1787  HB  VAL B 116     -73.537 -50.932  25.657  1.00 86.46           H  
ATOM   1788 HG11 VAL B 116     -72.470 -53.177  23.884  1.00 86.46           H  
ATOM   1789 HG12 VAL B 116     -71.482 -52.090  24.886  1.00 86.46           H  
ATOM   1790 HG13 VAL B 116     -72.600 -53.206  25.654  1.00 86.46           H  
ATOM   1791 HG21 VAL B 116     -72.213 -50.135  23.721  1.00 86.46           H  
ATOM   1792 HG22 VAL B 116     -73.915 -49.691  23.578  1.00 86.46           H  
ATOM   1793 HG23 VAL B 116     -73.270 -51.052  22.623  1.00 86.46           H  
ATOM   1794  N   TYR B 117     -75.218 -54.327  25.552  1.00 88.62           N  
ATOM   1795  CA  TYR B 117     -75.554 -55.303  26.589  1.00 88.62           C  
ATOM   1796  C   TYR B 117     -74.286 -55.939  27.164  1.00 88.62           C  
ATOM   1797  O   TYR B 117     -73.292 -56.053  26.443  1.00 88.62           O  
ATOM   1798  CB  TYR B 117     -76.522 -56.356  26.027  1.00 88.62           C  
ATOM   1799  CG  TYR B 117     -77.782 -55.768  25.415  1.00 88.62           C  
ATOM   1800  CD1 TYR B 117     -78.726 -55.135  26.244  1.00 88.62           C  
ATOM   1801  CD2 TYR B 117     -77.999 -55.822  24.023  1.00 88.62           C  
ATOM   1802  CE1 TYR B 117     -79.887 -54.563  25.698  1.00 88.62           C  
ATOM   1803  CE2 TYR B 117     -79.162 -55.251  23.469  1.00 88.62           C  
ATOM   1804  CZ  TYR B 117     -80.110 -54.625  24.306  1.00 88.62           C  
ATOM   1805  OH  TYR B 117     -81.237 -54.080  23.776  1.00 88.62           O  
ATOM   1806  H   TYR B 117     -74.805 -54.691  24.705  1.00 88.62           H  
ATOM   1807  HA  TYR B 117     -76.059 -54.785  27.404  1.00 88.62           H  
ATOM   1808  HB2 TYR B 117     -76.000 -56.952  25.280  1.00 88.62           H  
ATOM   1809  HB3 TYR B 117     -76.812 -57.028  26.836  1.00 88.62           H  
ATOM   1810  HD1 TYR B 117     -78.554 -55.086  27.308  1.00 88.62           H  
ATOM   1811  HD2 TYR B 117     -77.271 -56.300  23.385  1.00 88.62           H  
ATOM   1812  HE1 TYR B 117     -80.598 -54.081  26.352  1.00 88.62           H  
ATOM   1813  HE2 TYR B 117     -79.342 -55.288  22.405  1.00 88.62           H  
ATOM   1814  HH  TYR B 117     -81.826 -53.814  24.486  1.00 88.62           H  
ATOM   1815  N   LEU B 118     -74.330 -56.335  28.438  1.00 87.70           N  
ATOM   1816  CA  LEU B 118     -73.241 -57.061  29.099  1.00 87.70           C  
ATOM   1817  C   LEU B 118     -72.958 -58.398  28.403  1.00 87.70           C  
ATOM   1818  O   LEU B 118     -73.873 -59.059  27.908  1.00 87.70           O  
ATOM   1819  CB  LEU B 118     -73.581 -57.299  30.584  1.00 87.70           C  
ATOM   1820  CG  LEU B 118     -73.588 -56.030  31.450  1.00 87.70           C  
ATOM   1821  CD1 LEU B 118     -74.130 -56.357  32.839  1.00 87.70           C  
ATOM   1822  CD2 LEU B 118     -72.189 -55.436  31.630  1.00 87.70           C  
ATOM   1823  H   LEU B 118     -75.193 -56.209  28.948  1.00 87.70           H  
ATOM   1824  HA  LEU B 118     -72.328 -56.470  29.029  1.00 87.70           H  
ATOM   1825  HB2 LEU B 118     -72.848 -57.991  31.000  1.00 87.70           H  
ATOM   1826  HB3 LEU B 118     -74.557 -57.782  30.639  1.00 87.70           H  
ATOM   1827  HG  LEU B 118     -74.244 -55.288  30.996  1.00 87.70           H  
ATOM   1828 HD11 LEU B 118     -73.466 -57.060  33.342  1.00 87.70           H  
ATOM   1829 HD12 LEU B 118     -74.196 -55.437  33.421  1.00 87.70           H  
ATOM   1830 HD13 LEU B 118     -75.125 -56.794  32.753  1.00 87.70           H  
ATOM   1831 HD21 LEU B 118     -72.242 -54.545  32.257  1.00 87.70           H  
ATOM   1832 HD22 LEU B 118     -71.764 -55.156  30.666  1.00 87.70           H  
ATOM   1833 HD23 LEU B 118     -71.531 -56.166  32.099  1.00 87.70           H  
ATOM   1834  N   GLN B 119     -71.687 -58.789  28.388  1.00 89.32           N  
ATOM   1835  CA  GLN B 119     -71.197 -60.070  27.888  1.00 89.32           C  
ATOM   1836  C   GLN B 119     -70.565 -60.894  29.016  1.00 89.32           C  
ATOM   1837  O   GLN B 119     -70.228 -60.379  30.083  1.00 89.32           O  
ATOM   1838  CB  GLN B 119     -70.202 -59.849  26.733  1.00 89.32           C  
ATOM   1839  CG  GLN B 119     -70.863 -59.138  25.544  1.00 89.32           C  
ATOM   1840  CD  GLN B 119     -69.983 -59.043  24.301  1.00 89.32           C  
ATOM   1841  NE2 GLN B 119     -70.471 -58.399  23.263  1.00 89.32           N  
ATOM   1842  OE1 GLN B 119     -68.872 -59.536  24.189  1.00 89.32           O  
ATOM   1843  H   GLN B 119     -71.002 -58.176  28.808  1.00 89.32           H  
ATOM   1844  HA  GLN B 119     -72.036 -60.652  27.506  1.00 89.32           H  
ATOM   1845  HB2 GLN B 119     -69.830 -60.817  26.401  1.00 89.32           H  
ATOM   1846  HB3 GLN B 119     -69.357 -59.256  27.086  1.00 89.32           H  
ATOM   1847  HG2 GLN B 119     -71.776 -59.670  25.276  1.00 89.32           H  
ATOM   1848  HG3 GLN B 119     -71.138 -58.126  25.841  1.00 89.32           H  
ATOM   1849 HE21 GLN B 119     -69.849 -58.327  22.471  1.00 89.32           H  
ATOM   1850 HE22 GLN B 119     -71.358 -57.928  23.361  1.00 89.32           H  
ATOM   1851  N   ASP B 120     -70.397 -62.195  28.776  1.00 88.83           N  
ATOM   1852  CA  ASP B 120     -69.722 -63.096  29.712  1.00 88.83           C  
ATOM   1853  C   ASP B 120     -68.303 -62.609  30.046  1.00 88.83           C  
ATOM   1854  O   ASP B 120     -67.489 -62.356  29.155  1.00 88.83           O  
ATOM   1855  CB  ASP B 120     -69.719 -64.524  29.137  1.00 88.83           C  
ATOM   1856  CG  ASP B 120     -69.134 -65.549  30.113  1.00 88.83           C  
ATOM   1857  OD1 ASP B 120     -69.447 -65.445  31.319  1.00 88.83           O  
ATOM   1858  OD2 ASP B 120     -68.403 -66.460  29.668  1.00 88.83           O1-
ATOM   1859  H   ASP B 120     -70.664 -62.565  27.875  1.00 88.83           H  
ATOM   1860  HA  ASP B 120     -70.283 -63.101  30.647  1.00 88.83           H  
ATOM   1861  HB2 ASP B 120     -69.149 -64.535  28.209  1.00 88.83           H  
ATOM   1862  HB3 ASP B 120     -70.744 -64.814  28.908  1.00 88.83           H  
ATOM   1863  N   GLY B 121     -68.017 -62.481  31.344  1.00 88.01           N  
ATOM   1864  CA  GLY B 121     -66.748 -61.991  31.876  1.00 88.01           C  
ATOM   1865  C   GLY B 121     -66.678 -60.486  32.150  1.00 88.01           C  
ATOM   1866  O   GLY B 121     -65.666 -60.043  32.694  1.00 88.01           O  
ATOM   1867  H   GLY B 121     -68.727 -62.730  32.018  1.00 88.01           H  
ATOM   1868  HA2 GLY B 121     -66.552 -62.506  32.817  1.00 88.01           H  
ATOM   1869  HA3 GLY B 121     -65.948 -62.237  31.178  1.00 88.01           H  
ATOM   1870  N   ASP B 122     -67.711 -59.702  31.824  1.00 90.21           N  
ATOM   1871  CA  ASP B 122     -67.714 -58.266  32.112  1.00 90.21           C  
ATOM   1872  C   ASP B 122     -67.664 -57.974  33.625  1.00 90.21           C  
ATOM   1873  O   ASP B 122     -68.211 -58.709  34.461  1.00 90.21           O  
ATOM   1874  CB  ASP B 122     -68.916 -57.556  31.457  1.00 90.21           C  
ATOM   1875  CG  ASP B 122     -68.760 -57.263  29.958  1.00 90.21           C  
ATOM   1876  OD1 ASP B 122     -67.613 -57.275  29.455  1.00 90.21           O  
ATOM   1877  OD2 ASP B 122     -69.794 -56.932  29.333  1.00 90.21           O1-
ATOM   1878  H   ASP B 122     -68.500 -60.097  31.331  1.00 90.21           H  
ATOM   1879  HA  ASP B 122     -66.805 -57.842  31.683  1.00 90.21           H  
ATOM   1880  HB2 ASP B 122     -69.818 -58.145  31.621  1.00 90.21           H  
ATOM   1881  HB3 ASP B 122     -69.058 -56.596  31.954  1.00 90.21           H  
ATOM   1882  N   SER B 123     -67.023 -56.852  33.970  1.00 87.31           N  
ATOM   1883  CA  SER B 123     -66.960 -56.329  35.335  1.00 87.31           C  
ATOM   1884  C   SER B 123     -67.795 -55.060  35.478  1.00 87.31           C  
ATOM   1885  O   SER B 123     -67.660 -54.128  34.686  1.00 87.31           O  
ATOM   1886  CB  SER B 123     -65.528 -56.059  35.796  1.00 87.31           C  
ATOM   1887  OG  SER B 123     -64.793 -57.262  35.916  1.00 87.31           O  
ATOM   1888  H   SER B 123     -66.634 -56.288  33.228  1.00 87.31           H  
ATOM   1889  HA  SER B 123     -67.367 -57.090  36.001  1.00 87.31           H  
ATOM   1890  HB2 SER B 123     -65.560 -55.573  36.771  1.00 87.31           H  
ATOM   1891  HB3 SER B 123     -65.036 -55.394  35.086  1.00 87.31           H  
ATOM   1892  HG  SER B 123     -63.955 -57.075  36.347  1.00 87.31           H  
ATOM   1893  N   VAL B 124     -68.610 -54.996  36.527  1.00 90.18           N  
ATOM   1894  CA  VAL B 124     -69.511 -53.879  36.838  1.00 90.18           C  
ATOM   1895  C   VAL B 124     -69.205 -53.306  38.219  1.00 90.18           C  
ATOM   1896  O   VAL B 124     -68.665 -53.995  39.084  1.00 90.18           O  
ATOM   1897  CB  VAL B 124     -70.992 -54.293  36.705  1.00 90.18           C  
ATOM   1898  CG1 VAL B 124     -71.308 -54.715  35.264  1.00 90.18           C  
ATOM   1899  CG2 VAL B 124     -71.384 -55.427  37.661  1.00 90.18           C  
ATOM   1900  H   VAL B 124     -68.610 -55.781  37.164  1.00 90.18           H  
ATOM   1901  HA  VAL B 124     -69.340 -53.079  36.117  1.00 90.18           H  
ATOM   1902  HB  VAL B 124     -71.611 -53.425  36.936  1.00 90.18           H  
ATOM   1903 HG11 VAL B 124     -71.025 -53.920  34.574  1.00 90.18           H  
ATOM   1904 HG12 VAL B 124     -72.376 -54.901  35.161  1.00 90.18           H  
ATOM   1905 HG13 VAL B 124     -70.767 -55.625  35.003  1.00 90.18           H  
ATOM   1906 HG21 VAL B 124     -72.415 -55.725  37.472  1.00 90.18           H  
ATOM   1907 HG22 VAL B 124     -71.311 -55.085  38.693  1.00 90.18           H  
ATOM   1908 HG23 VAL B 124     -70.741 -56.295  37.513  1.00 90.18           H  
ATOM   1909  N   LYS B 125     -69.546 -52.034  38.444  1.00 84.57           N  
ATOM   1910  CA  LYS B 125     -69.544 -51.454  39.792  1.00 84.57           C  
ATOM   1911  C   LYS B 125     -70.895 -51.687  40.449  1.00 84.57           C  
ATOM   1912  O   LYS B 125     -71.924 -51.426  39.833  1.00 84.57           O  
ATOM   1913  CB  LYS B 125     -69.216 -49.959  39.766  1.00 84.57           C  
ATOM   1914  CG  LYS B 125     -67.706 -49.727  39.869  1.00 84.57           C  
ATOM   1915  CD  LYS B 125     -67.446 -48.233  40.060  1.00 84.57           C  
ATOM   1916  CE  LYS B 125     -65.975 -48.001  40.389  1.00 84.57           C  
ATOM   1917  NZ  LYS B 125     -65.764 -46.592  40.790  1.00 84.57           N1+
ATOM   1918  H   LYS B 125     -70.063 -51.548  37.726  1.00 84.57           H  
ATOM   1919  HA  LYS B 125     -68.809 -51.963  40.415  1.00 84.57           H  
ATOM   1920  HB2 LYS B 125     -69.618 -49.496  38.865  1.00 84.57           H  
ATOM   1921  HB3 LYS B 125     -69.692 -49.492  40.628  1.00 84.57           H  
ATOM   1922  HG2 LYS B 125     -67.318 -50.267  40.733  1.00 84.57           H  
ATOM   1923  HG3 LYS B 125     -67.210 -50.085  38.968  1.00 84.57           H  
ATOM   1924  HD2 LYS B 125     -67.726 -47.695  39.153  1.00 84.57           H  
ATOM   1925  HD3 LYS B 125     -68.060 -47.876  40.888  1.00 84.57           H  
ATOM   1926  HE2 LYS B 125     -65.701 -48.669  41.205  1.00 84.57           H  
ATOM   1927  HE3 LYS B 125     -65.370 -48.266  39.522  1.00 84.57           H  
ATOM   1928  HZ1 LYS B 125     -66.036 -45.968  40.043  1.00 84.57           H  
ATOM   1929  HZ2 LYS B 125     -66.345 -46.395  41.592  1.00 84.57           H  
ATOM   1930  HZ3 LYS B 125     -64.800 -46.438  41.049  1.00 84.57           H  
ATOM   1931  N   GLY B 126     -70.855 -52.154  41.687  1.00 82.92           N  
ATOM   1932  CA  GLY B 126     -72.010 -52.311  42.546  1.00 82.92           C  
ATOM   1933  C   GLY B 126     -72.079 -51.226  43.620  1.00 82.92           C  
ATOM   1934  O   GLY B 126     -71.054 -50.830  44.174  1.00 82.92           O  
ATOM   1935  H   GLY B 126     -69.957 -52.308  42.124  1.00 82.92           H  
ATOM   1936  HA2 GLY B 126     -72.915 -52.298  41.939  1.00 82.92           H  
ATOM   1937  HA3 GLY B 126     -71.935 -53.280  43.038  1.00 82.92           H  
ATOM   1938  N   GLU B 127     -73.285 -50.766  43.941  1.00 78.16           N  
ATOM   1939  CA  GLU B 127     -73.554 -49.925  45.109  1.00 78.16           C  
ATOM   1940  C   GLU B 127     -74.144 -50.779  46.240  1.00 78.16           C  
ATOM   1941  O   GLU B 127     -75.177 -51.432  46.090  1.00 78.16           O  
ATOM   1942  CB  GLU B 127     -74.459 -48.731  44.750  1.00 78.16           C  
ATOM   1943  CG  GLU B 127     -73.696 -47.681  43.920  1.00 78.16           C  
ATOM   1944  CD  GLU B 127     -74.475 -46.377  43.668  1.00 78.16           C  
ATOM   1945  OE1 GLU B 127     -73.823 -45.421  43.178  1.00 78.16           O  
ATOM   1946  OE2 GLU B 127     -75.694 -46.336  43.939  1.00 78.16           O1-
ATOM   1947  H   GLU B 127     -74.080 -51.104  43.420  1.00 78.16           H  
ATOM   1948  HA  GLU B 127     -72.619 -49.507  45.480  1.00 78.16           H  
ATOM   1949  HB2 GLU B 127     -74.790 -48.264  45.677  1.00 78.16           H  
ATOM   1950  HB3 GLU B 127     -75.332 -49.083  44.201  1.00 78.16           H  
ATOM   1951  HG2 GLU B 127     -72.771 -47.436  44.444  1.00 78.16           H  
ATOM   1952  HG3 GLU B 127     -73.422 -48.120  42.961  1.00 78.16           H  
ATOM   1953  N   GLY B 128     -73.475 -50.799  47.393  1.00 60.89           N  
ATOM   1954  CA  GLY B 128     -74.103 -51.261  48.627  1.00 60.89           C  
ATOM   1955  C   GLY B 128     -74.950 -50.124  49.187  1.00 60.89           C  
ATOM   1956  O   GLY B 128     -74.399 -49.068  49.491  1.00 60.89           O  
ATOM   1957  H   GLY B 128     -72.647 -50.229  47.484  1.00 60.89           H  
ATOM   1958  HA2 GLY B 128     -74.726 -52.137  48.444  1.00 60.89           H  
ATOM   1959  HA3 GLY B 128     -73.341 -51.522  49.361  1.00 60.89           H  
ATOM   1960  N   VAL B 129     -76.260 -50.320  49.303  1.00 52.62           N  
ATOM   1961  CA  VAL B 129     -77.104 -49.470  50.151  1.00 52.62           C  
ATOM   1962  C   VAL B 129     -77.079 -50.110  51.543  1.00 52.62           C  
ATOM   1963  O   VAL B 129     -77.299 -51.322  51.642  1.00 52.62           O  
ATOM   1964  CB  VAL B 129     -78.532 -49.320  49.575  1.00 52.62           C  
ATOM   1965  CG1 VAL B 129     -79.298 -48.203  50.294  1.00 52.62           C  
ATOM   1966  CG2 VAL B 129     -78.522 -48.967  48.076  1.00 52.62           C  
ATOM   1967  H   VAL B 129     -76.649 -51.213  49.032  1.00 52.62           H  
ATOM   1968  HA  VAL B 129     -76.667 -48.475  50.221  1.00 52.62           H  
ATOM   1969  HB  VAL B 129     -79.072 -50.259  49.696  1.00 52.62           H  
ATOM   1970 HG11 VAL B 129     -79.380 -48.441  51.354  1.00 52.62           H  
ATOM   1971 HG12 VAL B 129     -80.307 -48.122  49.889  1.00 52.62           H  
ATOM   1972 HG13 VAL B 129     -78.780 -47.252  50.182  1.00 52.62           H  
ATOM   1973 HG21 VAL B 129     -77.942 -48.057  47.911  1.00 52.62           H  
ATOM   1974 HG22 VAL B 129     -78.087 -49.782  47.498  1.00 52.62           H  
ATOM   1975 HG23 VAL B 129     -79.543 -48.812  47.728  1.00 52.62           H  
ATOM   1976  N   ASP B 130     -76.711 -49.337  52.571  1.00 36.21           N  
ATOM   1977  CA  ASP B 130     -76.945 -49.685  53.988  1.00 36.21           C  
ATOM   1978  C   ASP B 130     -78.456 -49.852  54.194  1.00 36.21           C  
ATOM   1979  O   ASP B 130     -78.914 -50.957  54.554  1.00 36.21           O  
ATOM   1980  CB  ASP B 130     -76.416 -48.560  54.924  1.00 36.21           C  
ATOM   1981  CG  ASP B 130     -75.008 -48.737  55.523  1.00 36.21           C  
ATOM   1982  OD1 ASP B 130     -74.497 -49.887  55.602  1.00 36.21           O  
ATOM   1983  OD2 ASP B 130     -74.426 -47.697  55.918  1.00 36.21           O1-
ATOM   1984  OXT ASP B 130     -79.150 -48.860  53.902  1.00 36.21           O1-
ATOM   1985  H   ASP B 130     -76.572 -48.353  52.394  1.00 36.21           H  
ATOM   1986  HA  ASP B 130     -76.479 -50.638  54.241  1.00 36.21           H  
ATOM   1987  HB2 ASP B 130     -77.093 -48.483  55.775  1.00 36.21           H  
ATOM   1988  HB3 ASP B 130     -76.467 -47.607  54.397  1.00 36.21           H  
ATOM   1989  N   ALA B 131     -81.027 -49.970  51.046  1.00 57.95           N  
ATOM   1990  CA  ALA B 131     -81.924 -48.817  51.037  1.00 57.95           C  
ATOM   1991  C   ALA B 131     -82.146 -48.283  52.450  1.00 57.95           C  
ATOM   1992  O   ALA B 131     -82.179 -47.069  52.662  1.00 57.95           O  
ATOM   1993  CB  ALA B 131     -83.260 -49.187  50.396  1.00 57.95           C  
ATOM   1994  N   VAL B 132     -82.221 -49.200  53.435  1.00 53.22           N  
ATOM   1995  CA  VAL B 132     -82.481 -48.799  54.814  1.00 53.22           C  
ATOM   1996  C   VAL B 132     -81.263 -48.071  55.379  1.00 53.22           C  
ATOM   1997  O   VAL B 132     -81.399 -47.024  56.017  1.00 53.22           O  
ATOM   1998  CB  VAL B 132     -82.834 -50.013  55.702  1.00 53.22           C  
ATOM   1999  CG1 VAL B 132     -82.969 -49.592  57.164  1.00 53.22           C  
ATOM   2000  CG2 VAL B 132     -84.122 -50.675  55.213  1.00 53.22           C  
ATOM   2001  N   ASP B 133     -80.105 -48.601  55.091  1.00 55.24           N  
ATOM   2002  CA  ASP B 133     -78.870 -47.988  55.569  1.00 55.24           C  
ATOM   2003  C   ASP B 133     -78.660 -46.613  54.940  1.00 55.24           C  
ATOM   2004  O   ASP B 133     -78.250 -45.669  55.618  1.00 55.24           O  
ATOM   2005  CB  ASP B 133     -77.672 -48.891  55.271  1.00 55.24           C  
ATOM   2006  CG  ASP B 133     -77.472 -49.974  56.316  1.00 55.24           C  
ATOM   2007  OD1 ASP B 133     -78.064 -49.881  57.413  1.00 55.24           O  
ATOM   2008  OD2 ASP B 133     -76.713 -50.928  56.042  1.00 55.24           O1-
ATOM   2009  N   LYS B 134     -79.083 -46.599  53.659  1.00 58.40           N  
ATOM   2010  CA  LYS B 134     -78.932 -45.329  52.955  1.00 58.40           C  
ATOM   2011  C   LYS B 134     -79.864 -44.266  53.531  1.00 58.40           C  
ATOM   2012  O   LYS B 134     -79.467 -43.112  53.705  1.00 58.40           O  
ATOM   2013  CB  LYS B 134     -79.203 -45.507  51.461  1.00 58.40           C  
ATOM   2014  CG  LYS B 134     -78.422 -44.550  50.572  1.00 58.40           C  
ATOM   2015  CD  LYS B 134     -78.615 -44.874  49.096  1.00 58.40           C  
ATOM   2016  CE  LYS B 134     -77.849 -43.907  48.205  1.00 58.40           C  
ATOM   2017  NZ  LYS B 134     -78.022 -44.231  46.756  1.00 58.40           N1+
ATOM   2018  N   ALA B 135     -81.066 -44.783  53.783  1.00 57.50           N  
ATOM   2019  CA  ALA B 135     -82.052 -43.875  54.363  1.00 57.50           C  
ATOM   2020  C   ALA B 135     -81.589 -43.359  55.722  1.00 57.50           C  
ATOM   2021  O   ALA B 135     -81.722 -42.170  56.021  1.00 57.50           O  
ATOM   2022  CB  ALA B 135     -83.405 -44.571  54.493  1.00 57.50           C  
ATOM   2023  N   MET B 136     -81.004 -44.272  56.479  1.00 54.33           N  
ATOM   2024  CA  MET B 136     -80.567 -43.913  57.824  1.00 54.33           C  
ATOM   2025  C   MET B 136     -79.365 -42.975  57.773  1.00 54.33           C  
ATOM   2026  O   MET B 136     -79.266 -42.041  58.570  1.00 54.33           O  
ATOM   2027  CB  MET B 136     -80.218 -45.165  58.629  1.00 54.33           C  
ATOM   2028  CG  MET B 136     -81.427 -45.855  59.241  1.00 54.33           C  
ATOM   2029  SD  MET B 136     -82.254 -44.826  60.516  1.00 54.33           S  
ATOM   2030  CE  MET B 136     -83.875 -45.638  60.581  1.00 54.33           C  
ATOM   2031  N   GLN B 137     -78.461 -43.235  56.814  1.00 58.59           N  
ATOM   2032  CA  GLN B 137     -77.306 -42.361  56.634  1.00 58.59           C  
ATOM   2033  C   GLN B 137     -77.737 -40.954  56.234  1.00 58.59           C  
ATOM   2034  O   GLN B 137     -77.196 -39.966  56.735  1.00 58.59           O  
ATOM   2035  CB  GLN B 137     -76.355 -42.938  55.584  1.00 58.59           C  
ATOM   2036  CG  GLN B 137     -75.415 -44.006  56.125  1.00 58.59           C  
ATOM   2037  CD  GLN B 137     -74.555 -44.634  55.045  1.00 58.59           C  
ATOM   2038  NE2 GLN B 137     -74.102 -45.860  55.285  1.00 58.59           N  
ATOM   2039  OE1 GLN B 137     -74.300 -44.022  54.003  1.00 58.59           O  
ATOM   2040  N   SER B 138     -78.719 -40.988  55.326  1.00 61.22           N  
ATOM   2041  CA  SER B 138     -79.243 -39.702  54.880  1.00 61.22           C  
ATOM   2042  C   SER B 138     -79.943 -38.965  56.017  1.00 61.22           C  
ATOM   2043  O   SER B 138     -79.815 -37.746  56.147  1.00 61.22           O  
ATOM   2044  CB  SER B 138     -80.214 -39.893  53.713  1.00 61.22           C  
ATOM   2045  OG  SER B 138     -79.535 -40.385  52.570  1.00 61.22           O  
ATOM   2046  N   ALA B 139     -80.735 -39.754  56.822  1.00 54.82           N  
ATOM   2047  CA  ALA B 139     -81.416 -39.178  57.980  1.00 54.82           C  
ATOM   2048  C   ALA B 139     -80.414 -38.583  58.966  1.00 54.82           C  
ATOM   2049  O   ALA B 139     -80.638 -37.500  59.511  1.00 54.82           O  
ATOM   2050  CB  ALA B 139     -82.276 -40.233  58.670  1.00 54.82           C  
ATOM   2051  N   GLN B 140     -79.249 -39.286  59.089  1.00 57.40           N  
ATOM   2052  CA  GLN B 140     -78.210 -38.807  59.995  1.00 57.40           C  
ATOM   2053  C   GLN B 140     -77.604 -37.500  59.494  1.00 57.40           C  
ATOM   2054  O   GLN B 140     -77.384 -36.572  60.277  1.00 57.40           O  
ATOM   2055  CB  GLN B 140     -77.116 -39.862  60.163  1.00 57.40           C  
ATOM   2056  CG  GLN B 140     -76.192 -39.607  61.346  1.00 57.40           C  
ATOM   2057  CD  GLN B 140     -76.907 -39.696  62.680  1.00 57.40           C  
ATOM   2058  NE2 GLN B 140     -76.319 -39.097  63.710  1.00 57.40           N  
ATOM   2059  OE1 GLN B 140     -77.981 -40.297  62.786  1.00 57.40           O  
ATOM   2060  N   LYS B 141     -77.349 -37.497  58.186  1.00 60.20           N  
ATOM   2061  CA  LYS B 141     -76.796 -36.291  57.577  1.00 60.20           C  
ATOM   2062  C   LYS B 141     -77.746 -35.108  57.740  1.00 60.20           C  
ATOM   2063  O   LYS B 141     -77.314 -33.996  58.049  1.00 60.20           O  
ATOM   2064  CB  LYS B 141     -76.499 -36.524  56.096  1.00 60.20           C  
ATOM   2065  CG  LYS B 141     -75.045 -36.865  55.802  1.00 60.20           C  
ATOM   2066  CD  LYS B 141     -74.805 -37.050  54.310  1.00 60.20           C  
ATOM   2067  CE  LYS B 141     -73.370 -37.470  54.022  1.00 60.20           C  
ATOM   2068  NZ  LYS B 141     -73.137 -37.683  52.562  1.00 60.20           N1+
ATOM   2069  N   LEU B 142     -79.013 -35.274  57.589  1.00 57.47           N  
ATOM   2070  CA  LEU B 142     -80.040 -34.250  57.741  1.00 57.47           C  
ATOM   2071  C   LEU B 142     -80.094 -33.744  59.178  1.00 57.47           C  
ATOM   2072  O   LEU B 142     -80.147 -32.534  59.413  1.00 57.47           O  
ATOM   2073  CB  LEU B 142     -81.409 -34.799  57.331  1.00 57.47           C  
ATOM   2074  CG  LEU B 142     -82.414 -33.782  56.789  1.00 57.47           C  
ATOM   2075  CD1 LEU B 142     -82.190 -33.558  55.297  1.00 57.47           C  
ATOM   2076  CD2 LEU B 142     -83.842 -34.243  57.057  1.00 57.47           C  
ATOM   2077  N   MET B 143     -80.042 -34.705  60.060  1.00 54.10           N  
ATOM   2078  CA  MET B 143     -80.126 -34.354  61.475  1.00 54.10           C  
ATOM   2079  C   MET B 143     -78.916 -33.530  61.903  1.00 54.10           C  
ATOM   2080  O   MET B 143     -79.052 -32.565  62.658  1.00 54.10           O  
ATOM   2081  CB  MET B 143     -80.234 -35.613  62.337  1.00 54.10           C  
ATOM   2082  CG  MET B 143     -81.593 -36.289  62.266  1.00 54.10           C  
ATOM   2083  SD  MET B 143     -81.737 -37.700  63.431  1.00 54.10           S  
ATOM   2084  CE  MET B 143     -81.403 -39.081  62.304  1.00 54.10           C  
ATOM   2085  N   ASP B 144     -77.735 -33.830  61.334  1.00 58.96           N  
ATOM   2086  CA  ASP B 144     -76.527 -33.069  61.634  1.00 58.96           C  
ATOM   2087  C   ASP B 144     -76.629 -31.643  61.099  1.00 58.96           C  
ATOM   2088  O   ASP B 144     -76.255 -30.689  61.783  1.00 58.96           O  
ATOM   2089  CB  ASP B 144     -75.296 -33.764  61.049  1.00 58.96           C  
ATOM   2090  CG  ASP B 144     -74.938 -35.048  61.776  1.00 58.96           C  
ATOM   2091  OD1 ASP B 144     -75.458 -35.285  62.887  1.00 58.96           O  
ATOM   2092  OD2 ASP B 144     -74.126 -35.829  61.234  1.00 58.96           O1-
ATOM   2093  N   GLY B 145     -77.144 -31.539  59.910  1.00 58.84           N  
ATOM   2094  CA  GLY B 145     -77.326 -30.226  59.311  1.00 58.84           C  
ATOM   2095  C   GLY B 145     -78.317 -29.359  60.063  1.00 58.84           C  
ATOM   2096  O   GLY B 145     -78.083 -28.164  60.258  1.00 58.84           O  
ATOM   2097  N   THR B 146     -79.359 -29.839  60.455  1.00 55.42           N  
ATOM   2098  CA  THR B 146     -80.391 -29.142  61.214  1.00 55.42           C  
ATOM   2099  C   THR B 146     -79.851 -28.683  62.566  1.00 55.42           C  
ATOM   2100  O   THR B 146     -80.164 -27.582  63.024  1.00 55.42           O  
ATOM   2101  CB  THR B 146     -81.626 -30.036  61.428  1.00 55.42           C  
ATOM   2102  CG2 THR B 146     -82.739 -29.275  62.141  1.00 55.42           C  
ATOM   2103  OG1 THR B 146     -82.110 -30.486  60.156  1.00 55.42           O  
ATOM   2104  N   GLU B 147     -79.003 -29.671  63.042  1.00 58.79           N  
ATOM   2105  CA  GLU B 147     -78.397 -29.311  64.321  1.00 58.79           C  
ATOM   2106  C   GLU B 147     -77.517 -28.072  64.186  1.00 58.79           C  
ATOM   2107  O   GLU B 147     -77.576 -27.168  65.023  1.00 58.79           O  
ATOM   2108  CB  GLU B 147     -77.577 -30.480  64.874  1.00 58.79           C  
ATOM   2109  CG  GLU B 147     -77.047 -30.248  66.281  1.00 58.79           C  
ATOM   2110  CD  GLU B 147     -76.264 -31.430  66.830  1.00 58.79           C  
ATOM   2111  OE1 GLU B 147     -75.728 -31.332  67.957  1.00 58.79           O  
ATOM   2112  OE2 GLU B 147     -76.185 -32.463  66.127  1.00 58.79           O1-
ATOM   2113  N   LYS B 148     -76.794 -28.039  63.136  1.00 60.18           N  
ATOM   2114  CA  LYS B 148     -75.916 -26.899  62.888  1.00 60.18           C  
ATOM   2115  C   LYS B 148     -76.722 -25.625  62.654  1.00 60.18           C  
ATOM   2116  O   LYS B 148     -76.375 -24.561  63.170  1.00 60.18           O  
ATOM   2117  CB  LYS B 148     -75.007 -27.172  61.688  1.00 60.18           C  
ATOM   2118  CG  LYS B 148     -73.791 -28.026  62.015  1.00 60.18           C  
ATOM   2119  CD  LYS B 148     -72.908 -28.232  60.790  1.00 60.18           C  
ATOM   2120  CE  LYS B 148     -71.758 -29.186  61.083  1.00 60.18           C  
ATOM   2121  NZ  LYS B 148     -70.939 -29.457  59.864  1.00 60.18           N1+
ATOM   2122  N   MET B 149     -77.745 -25.616  61.991  1.00 57.27           N  
ATOM   2123  CA  MET B 149     -78.627 -24.484  61.722  1.00 57.27           C  
ATOM   2124  C   MET B 149     -79.246 -23.957  63.013  1.00 57.27           C  
ATOM   2125  O   MET B 149     -79.273 -22.747  63.244  1.00 57.27           O  
ATOM   2126  CB  MET B 149     -79.729 -24.881  60.738  1.00 57.27           C  
ATOM   2127  CG  MET B 149     -80.690 -23.752  60.405  1.00 57.27           C  
ATOM   2128  SD  MET B 149     -82.140 -24.325  59.438  1.00 57.27           S  
ATOM   2129  CE  MET B 149     -81.370 -24.555  57.812  1.00 57.27           C  
ATOM   2130  N   LEU B 150     -79.697 -24.965  63.797  1.00 49.05           N  
ATOM   2131  CA  LEU B 150     -80.307 -24.602  65.072  1.00 49.05           C  
ATOM   2132  C   LEU B 150     -79.312 -23.863  65.960  1.00 49.05           C  
ATOM   2133  O   LEU B 150     -79.673 -22.892  66.628  1.00 49.05           O  
ATOM   2134  CB  LEU B 150     -80.825 -25.850  65.792  1.00 49.05           C  
ATOM   2135  CG  LEU B 150     -82.148 -26.426  65.286  1.00 49.05           C  
ATOM   2136  CD1 LEU B 150     -82.434 -27.765  65.958  1.00 49.05           C  
ATOM   2137  CD2 LEU B 150     -83.288 -25.443  65.532  1.00 49.05           C  
ATOM   2138  N   GLN B 151     -78.068 -24.319  65.864  1.00 58.18           N  
ATOM   2139  CA  GLN B 151     -77.017 -23.659  66.632  1.00 58.18           C  
ATOM   2140  C   GLN B 151     -76.793 -22.232  66.143  1.00 58.18           C  
ATOM   2141  O   GLN B 151     -76.610 -21.315  66.948  1.00 58.18           O  
ATOM   2142  CB  GLN B 151     -75.712 -24.453  66.547  1.00 58.18           C  
ATOM   2143  CG  GLN B 151     -75.628 -25.605  67.540  1.00 58.18           C  
ATOM   2144  CD  GLN B 151     -74.386 -26.455  67.348  1.00 58.18           C  
ATOM   2145  NE2 GLN B 151     -74.294 -27.548  68.099  1.00 58.18           N  
ATOM   2146  OE1 GLN B 151     -73.518 -26.134  66.532  1.00 58.18           O  
ATOM   2147  N   SER B 152     -76.844 -22.091  64.783  1.00 60.86           N  
ATOM   2148  CA  SER B 152     -76.625 -20.772  64.198  1.00 60.86           C  
ATOM   2149  C   SER B 152     -77.752 -19.811  64.563  1.00 60.86           C  
ATOM   2150  O   SER B 152     -77.500 -18.662  64.930  1.00 60.86           O  
ATOM   2151  CB  SER B 152     -76.503 -20.873  62.677  1.00 60.86           C  
ATOM   2152  OG  SER B 152     -75.357 -21.625  62.314  1.00 60.86           O  
ATOM   2153  N   ILE B 153     -79.064 -20.203  64.369  1.00 53.81           N  
ATOM   2154  CA  ILE B 153     -80.232 -19.398  64.707  1.00 53.81           C  
ATOM   2155  C   ILE B 153     -80.209 -19.054  66.195  1.00 53.81           C  
ATOM   2156  O   ILE B 153     -80.442 -17.904  66.576  1.00 53.81           O  
ATOM   2157  CB  ILE B 153     -81.545 -20.129  64.347  1.00 53.81           C  
ATOM   2158  CG1 ILE B 153     -81.718 -20.197  62.825  1.00 53.81           C  
ATOM   2159  CG2 ILE B 153     -82.745 -19.440  65.004  1.00 53.81           C  
ATOM   2160  CD1 ILE B 153     -82.935 -20.994  62.375  1.00 53.81           C  
ATOM   2161  N   ASN B 154     -79.790 -20.034  67.057  1.00 56.68           N  
ATOM   2162  CA  ASN B 154     -79.732 -19.836  68.502  1.00 56.68           C  
ATOM   2163  C   ASN B 154     -78.632 -18.852  68.890  1.00 56.68           C  
ATOM   2164  O   ASN B 154     -78.757 -18.135  69.885  1.00 56.68           O  
ATOM   2165  CB  ASN B 154     -79.526 -21.172  69.219  1.00 56.68           C  
ATOM   2166  CG  ASN B 154     -80.820 -21.757  69.748  1.00 56.68           C  
ATOM   2167  ND2 ASN B 154     -80.833 -23.066  69.967  1.00 56.68           N  
ATOM   2168  OD1 ASN B 154     -81.800 -21.038  69.958  1.00 56.68           O  
ATOM   2169  N   SER B 155     -77.587 -18.824  68.186  1.00 61.15           N  
ATOM   2170  CA  SER B 155     -76.491 -17.894  68.441  1.00 61.15           C  
ATOM   2171  C   SER B 155     -76.913 -16.455  68.165  1.00 61.15           C  
ATOM   2172  O   SER B 155     -76.422 -15.525  68.809  1.00 61.15           O  
ATOM   2173  CB  SER B 155     -75.274 -18.250  67.586  1.00 61.15           C  
ATOM   2174  OG  SER B 155     -74.297 -17.226  67.651  1.00 61.15           O  
ATOM   2175  N   ILE B 156     -77.811 -16.338  67.188  1.00 54.62           N  
ATOM   2176  CA  ILE B 156     -78.270 -14.997  66.843  1.00 54.62           C  
ATOM   2177  C   ILE B 156     -79.429 -14.598  67.753  1.00 54.62           C  
ATOM   2178  O   ILE B 156     -79.312 -13.657  68.543  1.00 54.62           O  
ATOM   2179  CB  ILE B 156     -78.697 -14.909  65.361  1.00 54.62           C  
ATOM   2180  CG1 ILE B 156     -77.514 -15.237  64.444  1.00 54.62           C  
ATOM   2181  CG2 ILE B 156     -79.268 -13.523  65.045  1.00 54.62           C  
ATOM   2182  CD1 ILE B 156     -77.885 -15.350  62.971  1.00 54.62           C  
ATOM   2183  N   ILE B 157     -80.533 -15.456  67.745  1.00 50.90           N  
ATOM   2184  CA  ILE B 157     -81.776 -15.122  68.433  1.00 50.90           C  
ATOM   2185  C   ILE B 157     -81.671 -15.510  69.906  1.00 50.90           C  
ATOM   2186  O   ILE B 157     -82.364 -14.945  70.755  1.00 50.90           O  
ATOM   2187  CB  ILE B 157     -82.989 -15.821  67.780  1.00 50.90           C  
ATOM   2188  CG1 ILE B 157     -83.389 -15.099  66.487  1.00 50.90           C  
ATOM   2189  CG2 ILE B 157     -84.166 -15.884  68.757  1.00 50.90           C  
ATOM   2190  CD1 ILE B 157     -84.528 -15.767  65.731  1.00 50.90           C  
ATOM   2191  N   GLY B 158     -80.693 -16.454  70.260  1.00 47.72           N  
ATOM   2192  CA  GLY B 158     -80.508 -16.900  71.632  1.00 47.72           C  
ATOM   2193  C   GLY B 158     -79.580 -16.003  72.430  1.00 47.72           C  
ATOM   2194  O   GLY B 158     -79.489 -16.126  73.653  1.00 47.72           O  
ATOM   2195  N   ASP B 159     -78.858 -15.134  71.683  1.00 53.89           N  
ATOM   2196  CA  ASP B 159     -77.994 -14.160  72.344  1.00 53.89           C  
ATOM   2197  C   ASP B 159     -78.818 -13.112  73.090  1.00 53.89           C  
ATOM   2198  O   ASP B 159     -79.644 -12.422  72.489  1.00 53.89           O  
ATOM   2199  CB  ASP B 159     -77.076 -13.479  71.327  1.00 53.89           C  
ATOM   2200  CG  ASP B 159     -76.119 -12.486  71.963  1.00 53.89           C  
ATOM   2201  OD1 ASP B 159     -76.273 -11.265  71.742  1.00 53.89           O  
ATOM   2202  OD2 ASP B 159     -75.203 -12.928  72.688  1.00 53.89           O1-
ATOM   2203  N   PRO B 160     -78.598 -12.932  74.371  1.00 59.28           N  
ATOM   2204  CA  PRO B 160     -79.415 -12.048  75.204  1.00 59.28           C  
ATOM   2205  C   PRO B 160     -79.386 -10.596  74.729  1.00 59.28           C  
ATOM   2206  O   PRO B 160     -80.409  -9.908  74.772  1.00 59.28           O  
ATOM   2207  CB  PRO B 160     -78.778 -12.182  76.590  1.00 59.28           C  
ATOM   2208  CG  PRO B 160     -77.979 -13.443  76.523  1.00 59.28           C  
ATOM   2209  CD  PRO B 160     -77.647 -13.721  75.085  1.00 59.28           C  
ATOM   2210  N   ALA B 161     -78.251 -10.126  74.362  1.00 57.22           N  
ATOM   2211  CA  ALA B 161     -78.116  -8.754  73.876  1.00 57.22           C  
ATOM   2212  C   ALA B 161     -78.951  -8.535  72.618  1.00 57.22           C  
ATOM   2213  O   ALA B 161     -79.601  -7.497  72.470  1.00 57.22           O  
ATOM   2214  CB  ALA B 161     -76.650  -8.428  73.602  1.00 57.22           C  
ATOM   2215  N   THR B 162     -78.985  -9.501  71.843  1.00 49.82           N  
ATOM   2216  CA  THR B 162     -79.737  -9.435  70.595  1.00 49.82           C  
ATOM   2217  C   THR B 162     -81.237  -9.513  70.861  1.00 49.82           C  
ATOM   2218  O   THR B 162     -82.019  -8.775  70.259  1.00 49.82           O  
ATOM   2219  CB  THR B 162     -79.324 -10.566  69.634  1.00 49.82           C  
ATOM   2220  CG2 THR B 162     -79.994 -10.404  68.274  1.00 49.82           C  
ATOM   2221  OG1 THR B 162     -77.902 -10.542  69.460  1.00 49.82           O  
ATOM   2222  N   GLN B 163     -81.551 -10.421  71.747  1.00 53.50           N  
ATOM   2223  CA  GLN B 163     -82.959 -10.552  72.109  1.00 53.50           C  
ATOM   2224  C   GLN B 163     -83.515  -9.235  72.644  1.00 53.50           C  
ATOM   2225  O   GLN B 163     -84.598  -8.804  72.243  1.00 53.50           O  
ATOM   2226  CB  GLN B 163     -83.145 -11.662  73.145  1.00 53.50           C  
ATOM   2227  CG  GLN B 163     -83.277 -13.053  72.540  1.00 53.50           C  
ATOM   2228  CD  GLN B 163     -83.711 -14.095  73.554  1.00 53.50           C  
ATOM   2229  NE2 GLN B 163     -84.407 -15.125  73.084  1.00 53.50           N  
ATOM   2230  OE1 GLN B 163     -83.421 -13.976  74.749  1.00 53.50           O  
ATOM   2231  N   SER B 164     -82.796  -8.554  73.581  1.00 56.88           N  
ATOM   2232  CA  SER B 164     -83.186  -7.277  74.171  1.00 56.88           C  
ATOM   2233  C   SER B 164     -83.267  -6.182  73.113  1.00 56.88           C  
ATOM   2234  O   SER B 164     -84.192  -5.367  73.126  1.00 56.88           O  
ATOM   2235  CB  SER B 164     -82.199  -6.869  75.266  1.00 56.88           C  
ATOM   2236  OG  SER B 164     -82.378  -7.662  76.426  1.00 56.88           O  
ATOM   2237  N   ALA B 165     -82.299  -6.318  72.250  1.00 51.41           N  
ATOM   2238  CA  ALA B 165     -82.254  -5.321  71.182  1.00 51.41           C  
ATOM   2239  C   ALA B 165     -83.461  -5.453  70.258  1.00 51.41           C  
ATOM   2240  O   ALA B 165     -84.061  -4.450  69.864  1.00 51.41           O  
ATOM   2241  CB  ALA B 165     -80.959  -5.455  70.384  1.00 51.41           C  
ATOM   2242  N   LEU B 166     -83.902  -6.576  70.076  1.00 48.44           N  
ATOM   2243  CA  LEU B 166     -85.044  -6.846  69.209  1.00 48.44           C  
ATOM   2244  C   LEU B 166     -86.343  -6.385  69.861  1.00 48.44           C  
ATOM   2245  O   LEU B 166     -87.171  -5.738  69.216  1.00 48.44           O  
ATOM   2246  CB  LEU B 166     -85.126  -8.339  68.880  1.00 48.44           C  
ATOM   2247  CG  LEU B 166     -86.078  -8.734  67.750  1.00 48.44           C  
ATOM   2248  CD1 LEU B 166     -85.457  -8.410  66.395  1.00 48.44           C  
ATOM   2249  CD2 LEU B 166     -86.433 -10.215  67.841  1.00 48.44           C  
ATOM   2250  N   LYS B 167     -86.445  -6.715  71.125  1.00 49.99           N  
ATOM   2251  CA  LYS B 167     -87.632  -6.303  71.868  1.00 49.99           C  
ATOM   2252  C   LYS B 167     -87.748  -4.782  71.921  1.00 49.99           C  
ATOM   2253  O   LYS B 167     -88.820  -4.227  71.672  1.00 49.99           O  
ATOM   2254  CB  LYS B 167     -87.605  -6.877  73.286  1.00 49.99           C  
ATOM   2255  CG  LYS B 167     -88.144  -8.295  73.390  1.00 49.99           C  
ATOM   2256  CD  LYS B 167     -88.066  -8.819  74.819  1.00 49.99           C  
ATOM   2257  CE  LYS B 167     -88.763 -10.165  74.960  1.00 49.99           C  
ATOM   2258  NZ  LYS B 167     -88.680 -10.688  76.357  1.00 49.99           N1+
ATOM   2259  N   TYR B 168     -86.733  -4.156  72.273  1.00 48.49           N  
ATOM   2260  CA  TYR B 168     -86.691  -2.701  72.378  1.00 48.49           C  
ATOM   2261  C   TYR B 168     -86.956  -2.049  71.027  1.00 48.49           C  
ATOM   2262  O   TYR B 168     -87.700  -1.070  70.938  1.00 48.49           O  
ATOM   2263  CB  TYR B 168     -85.336  -2.241  72.924  1.00 48.49           C  
ATOM   2264  CG  TYR B 168     -85.320  -0.800  73.373  1.00 48.49           C  
ATOM   2265  CD1 TYR B 168     -84.873   0.210  72.523  1.00 48.49           C  
ATOM   2266  CD2 TYR B 168     -85.751  -0.445  74.646  1.00 48.49           C  
ATOM   2267  CE1 TYR B 168     -84.854   1.539  72.933  1.00 48.49           C  
ATOM   2268  CE2 TYR B 168     -85.738   0.881  75.066  1.00 48.49           C  
ATOM   2269  CZ  TYR B 168     -85.289   1.864  74.204  1.00 48.49           C  
ATOM   2270  OH  TYR B 168     -85.273   3.178  74.615  1.00 48.49           O  
ATOM   2271  N   SER B 169     -86.424  -2.717  70.054  1.00 47.90           N  
ATOM   2272  CA  SER B 169     -86.617  -2.187  68.709  1.00 47.90           C  
ATOM   2273  C   SER B 169     -88.083  -2.257  68.292  1.00 47.90           C  
ATOM   2274  O   SER B 169     -88.629  -1.288  67.761  1.00 47.90           O  
ATOM   2275  CB  SER B 169     -85.756  -2.952  67.702  1.00 47.90           C  
ATOM   2276  OG  SER B 169     -85.867  -2.381  66.410  1.00 47.90           O  
ATOM   2277  N   LEU B 170     -88.686  -3.326  68.552  1.00 44.46           N  
ATOM   2278  CA  LEU B 170     -90.090  -3.502  68.194  1.00 44.46           C  
ATOM   2279  C   LEU B 170     -90.975  -2.533  68.972  1.00 44.46           C  
ATOM   2280  O   LEU B 170     -91.895  -1.937  68.408  1.00 44.46           O  
ATOM   2281  CB  LEU B 170     -90.534  -4.943  68.460  1.00 44.46           C  
ATOM   2282  CG  LEU B 170     -89.996  -6.006  67.502  1.00 44.46           C  
ATOM   2283  CD1 LEU B 170     -90.313  -7.402  68.025  1.00 44.46           C  
ATOM   2284  CD2 LEU B 170     -90.575  -5.809  66.104  1.00 44.46           C  
ATOM   2285  N   GLN B 171     -90.749  -2.230  70.271  1.00 48.17           N  
ATOM   2286  CA  GLN B 171     -91.484  -1.294  71.115  1.00 48.17           C  
ATOM   2287  C   GLN B 171     -91.258   0.146  70.667  1.00 48.17           C  
ATOM   2288  O   GLN B 171     -92.182   0.961  70.688  1.00 48.17           O  
ATOM   2289  CB  GLN B 171     -91.077  -1.458  72.580  1.00 48.17           C  
ATOM   2290  CG  GLN B 171     -91.559  -2.758  73.211  1.00 48.17           C  
ATOM   2291  CD  GLN B 171     -90.994  -2.980  74.602  1.00 48.17           C  
ATOM   2292  NE2 GLN B 171     -91.332  -4.114  75.205  1.00 48.17           N  
ATOM   2293  OE1 GLN B 171     -90.261  -2.138  75.130  1.00 48.17           O  
ATOM   2294  N   SER B 172     -90.086   0.331  70.327  1.00 45.89           N  
ATOM   2295  CA  SER B 172     -89.744   1.673  69.868  1.00 45.89           C  
ATOM   2296  C   SER B 172     -90.414   1.990  68.537  1.00 45.89           C  
ATOM   2297  O   SER B 172     -90.786   3.137  68.280  1.00 45.89           O  
ATOM   2298  CB  SER B 172     -88.228   1.824  69.735  1.00 45.89           C  
ATOM   2299  OG  SER B 172     -87.616   1.898  71.011  1.00 45.89           O  
ATOM   2300  N   THR B 173     -90.645   1.000  67.780  1.00 45.23           N  
ATOM   2301  CA  THR B 173     -91.318   1.175  66.498  1.00 45.23           C  
ATOM   2302  C   THR B 173     -92.776   1.580  66.704  1.00 45.23           C  
ATOM   2303  O   THR B 173     -93.305   2.411  65.963  1.00 45.23           O  
ATOM   2304  CB  THR B 173     -91.254  -0.109  65.652  1.00 45.23           C  
ATOM   2305  CG2 THR B 173     -91.946   0.081  64.308  1.00 45.23           C  
ATOM   2306  OG1 THR B 173     -89.882  -0.457  65.426  1.00 45.23           O  
ATOM   2307  N   ALA B 174     -93.280   1.109  67.773  1.00 45.90           N  
ATOM   2308  CA  ALA B 174     -94.654   1.475  68.104  1.00 45.90           C  
ATOM   2309  C   ALA B 174     -94.755   2.954  68.468  1.00 45.90           C  
ATOM   2310  O   ALA B 174     -95.660   3.652  68.006  1.00 45.90           O  
ATOM   2311  CB  ALA B 174     -95.174   0.612  69.250  1.00 45.90           C  
ATOM   2312  N   VAL B 175     -93.858   3.452  69.274  1.00 46.04           N  
ATOM   2313  CA  VAL B 175     -93.825   4.850  69.688  1.00 46.04           C  
ATOM   2314  C   VAL B 175     -93.517   5.739  68.485  1.00 46.04           C  
ATOM   2315  O   VAL B 175     -94.139   6.788  68.305  1.00 46.04           O  
ATOM   2316  CB  VAL B 175     -92.783   5.087  70.805  1.00 46.04           C  
ATOM   2317  CG1 VAL B 175     -92.686   6.572  71.146  1.00 46.04           C  
ATOM   2318  CG2 VAL B 175     -93.139   4.272  72.047  1.00 46.04           C  
ATOM   2319  N   MET B 176     -92.748   5.269  67.678  1.00 42.66           N  
ATOM   2320  CA  MET B 176     -92.393   5.994  66.461  1.00 42.66           C  
ATOM   2321  C   MET B 176     -93.598   6.121  65.534  1.00 42.66           C  
ATOM   2322  O   MET B 176     -93.807   7.172  64.923  1.00 42.66           O  
ATOM   2323  CB  MET B 176     -91.246   5.293  65.734  1.00 42.66           C  
ATOM   2324  CG  MET B 176     -89.867   5.700  66.229  1.00 42.66           C  
ATOM   2325  SD  MET B 176     -88.515   4.865  65.311  1.00 42.66           S  
ATOM   2326  CE  MET B 176     -88.919   5.371  63.616  1.00 42.66           C  
ATOM   2327  N   ALA B 177     -94.239   5.104  65.527  1.00 43.69           N  
ATOM   2328  CA  ALA B 177     -95.445   5.114  64.702  1.00 43.69           C  
ATOM   2329  C   ALA B 177     -96.440   6.160  65.196  1.00 43.69           C  
ATOM   2330  O   ALA B 177     -97.016   6.904  64.398  1.00 43.69           O  
ATOM   2331  CB  ALA B 177     -96.094   3.731  64.692  1.00 43.69           C  
ATOM   2332  N   ASP B 178     -96.544   6.204  66.434  1.00 47.67           N  
ATOM   2333  CA  ASP B 178     -97.429   7.199  67.031  1.00 47.67           C  
ATOM   2334  C   ASP B 178     -96.950   8.616  66.725  1.00 47.67           C  
ATOM   2335  O   ASP B 178     -97.747   9.479  66.348  1.00 47.67           O  
ATOM   2336  CB  ASP B 178     -97.527   6.993  68.544  1.00 47.67           C  
ATOM   2337  CG  ASP B 178     -98.826   7.516  69.132  1.00 47.67           C  
ATOM   2338  OD1 ASP B 178     -99.884   7.390  68.480  1.00 47.67           O  
ATOM   2339  OD2 ASP B 178     -98.789   8.061  70.257  1.00 47.67           O1-
ATOM   2340  N   ASN B 179     -95.714   8.696  66.895  1.00 45.75           N  
ATOM   2341  CA  ASN B 179     -95.132  10.004  66.617  1.00 45.75           C  
ATOM   2342  C   ASN B 179     -95.251  10.368  65.140  1.00 45.75           C  
ATOM   2343  O   ASN B 179     -95.546  11.516  64.802  1.00 45.75           O  
ATOM   2344  CB  ASN B 179     -93.668  10.045  67.058  1.00 45.75           C  
ATOM   2345  CG  ASN B 179     -93.510  10.011  68.566  1.00 45.75           C  
ATOM   2346  ND2 ASN B 179     -92.300   9.721  69.029  1.00 45.75           N  
ATOM   2347  OD1 ASN B 179     -94.469  10.242  69.308  1.00 45.75           O  
ATOM   2348  N   ALA B 180     -95.099   9.478  64.333  1.00 46.94           N  
ATOM   2349  CA  ALA B 180     -95.187   9.682  62.890  1.00 46.94           C  
ATOM   2350  C   ALA B 180     -96.600  10.080  62.477  1.00 46.94           C  
ATOM   2351  O   ALA B 180     -96.784  10.955  61.627  1.00 46.94           O  
ATOM   2352  CB  ALA B 180     -94.753   8.421  62.146  1.00 46.94           C  
ATOM   2353  N   VAL B 181     -97.522   9.551  63.146  1.00 44.98           N  
ATOM   2354  CA  VAL B 181     -98.913   9.903  62.883  1.00 44.98           C  
ATOM   2355  C   VAL B 181     -99.164  11.355  63.285  1.00 44.98           C  
ATOM   2356  O   VAL B 181     -99.781  12.116  62.536  1.00 44.98           O  
ATOM   2357  CB  VAL B 181     -99.888   8.967  63.633  1.00 44.98           C  
ATOM   2358  CG1 VAL B 181    -101.313   9.514  63.576  1.00 44.98           C  
ATOM   2359  CG2 VAL B 181     -99.829   7.557  63.047  1.00 44.98           C  
ATOM   2360  N   ALA B 182     -98.665  11.695  64.405  1.00 48.29           N  
ATOM   2361  CA  ALA B 182     -98.838  13.058  64.900  1.00 48.29           C  
ATOM   2362  C   ALA B 182     -98.157  14.067  63.980  1.00 48.29           C  
ATOM   2363  O   ALA B 182     -98.730  15.111  63.660  1.00 48.29           O  
ATOM   2364  CB  ALA B 182     -98.290  13.183  66.319  1.00 48.29           C  
ATOM   2365  N   ILE B 183     -97.117  13.668  63.591  1.00 45.05           N  
ATOM   2366  CA  ILE B 183     -96.340  14.536  62.714  1.00 45.05           C  
ATOM   2367  C   ILE B 183     -97.055  14.691  61.375  1.00 45.05           C  
ATOM   2368  O   ILE B 183     -97.213  15.806  60.874  1.00 45.05           O  
ATOM   2369  CB  ILE B 183     -94.911  13.988  62.500  1.00 45.05           C  
ATOM   2370  CG1 ILE B 183     -94.100  14.085  63.797  1.00 45.05           C  
ATOM   2371  CG2 ILE B 183     -94.212  14.734  61.359  1.00 45.05           C  
ATOM   2372  CD1 ILE B 183     -92.772  13.343  63.755  1.00 45.05           C  
ATOM   2373  N   THR B 184     -97.463  13.670  60.897  1.00 44.98           N  
ATOM   2374  CA  THR B 184     -98.095  13.695  59.583  1.00 44.98           C  
ATOM   2375  C   THR B 184     -99.422  14.447  59.635  1.00 44.98           C  
ATOM   2376  O   THR B 184     -99.766  15.175  58.701  1.00 44.98           O  
ATOM   2377  CB  THR B 184     -98.330  12.270  59.048  1.00 44.98           C  
ATOM   2378  CG2 THR B 184     -97.008  11.553  58.795  1.00 44.98           C  
ATOM   2379  OG1 THR B 184     -99.090  11.526  60.007  1.00 44.98           O  
ATOM   2380  N   GLN B 185    -100.067  14.329  60.724  1.00 50.41           N  
ATOM   2381  CA  GLN B 185    -101.310  15.073  60.897  1.00 50.41           C  
ATOM   2382  C   GLN B 185    -101.045  16.574  60.976  1.00 50.41           C  
ATOM   2383  O   GLN B 185    -101.750  17.367  60.347  1.00 50.41           O  
ATOM   2384  CB  GLN B 185    -102.046  14.603  62.153  1.00 50.41           C  
ATOM   2385  CG  GLN B 185    -103.086  13.523  61.887  1.00 50.41           C  
ATOM   2386  CD  GLN B 185    -103.646  12.921  63.162  1.00 50.41           C  
ATOM   2387  NE2 GLN B 185    -104.434  11.861  63.021  1.00 50.41           N  
ATOM   2388  OE1 GLN B 185    -103.372  13.405  64.265  1.00 50.41           O  
ATOM   2389  N   ASN B 186    -100.067  16.711  61.716  1.00 48.06           N  
ATOM   2390  CA  ASN B 186     -99.689  18.114  61.854  1.00 48.06           C  
ATOM   2391  C   ASN B 186     -99.197  18.695  60.532  1.00 48.06           C  
ATOM   2392  O   ASN B 186     -99.577  19.805  60.156  1.00 48.06           O  
ATOM   2393  CB  ASN B 186     -98.622  18.280  62.938  1.00 48.06           C  
ATOM   2394  CG  ASN B 186     -99.172  18.076  64.336  1.00 48.06           C  
ATOM   2395  ND2 ASN B 186     -98.286  17.816  65.289  1.00 48.06           N  
ATOM   2396  OD1 ASN B 186    -100.383  18.154  64.556  1.00 48.06           O  
ATOM   2397  N   MET B 187     -98.520  17.999  59.826  1.00 47.39           N  
ATOM   2398  CA  MET B 187     -97.989  18.433  58.536  1.00 47.39           C  
ATOM   2399  C   MET B 187     -99.104  18.557  57.503  1.00 47.39           C  
ATOM   2400  O   MET B 187     -99.087  19.467  56.672  1.00 47.39           O  
ATOM   2401  CB  MET B 187     -96.921  17.457  58.038  1.00 47.39           C  
ATOM   2402  CG  MET B 187     -95.537  17.719  58.609  1.00 47.39           C  
ATOM   2403  SD  MET B 187     -94.782  19.256  57.947  1.00 47.39           S  
ATOM   2404  CE  MET B 187     -95.071  20.381  59.341  1.00 47.39           C  
ATOM   2405  N   ALA B 188     -99.938  17.733  57.634  1.00 47.88           N  
ATOM   2406  CA  ALA B 188    -101.105  17.818  56.761  1.00 47.88           C  
ATOM   2407  C   ALA B 188    -101.853  19.132  56.971  1.00 47.88           C  
ATOM   2408  O   ALA B 188    -102.263  19.782  56.007  1.00 47.88           O  
ATOM   2409  CB  ALA B 188    -102.038  16.634  57.001  1.00 47.88           C  
ATOM   2410  N   ASP B 189    -101.924  19.515  58.201  1.00 50.94           N  
ATOM   2411  CA  ASP B 189    -102.614  20.755  58.543  1.00 50.94           C  
ATOM   2412  C   ASP B 189    -101.822  21.972  58.070  1.00 50.94           C  
ATOM   2413  O   ASP B 189    -102.389  22.907  57.501  1.00 50.94           O  
ATOM   2414  CB  ASP B 189    -102.856  20.838  60.051  1.00 50.94           C  
ATOM   2415  CG  ASP B 189    -103.869  19.821  60.546  1.00 50.94           C  
ATOM   2416  OD1 ASP B 189    -104.658  19.299  59.729  1.00 50.94           O  
ATOM   2417  OD2 ASP B 189    -103.878  19.538  61.764  1.00 50.94           O1-
ATOM   2418  N   VAL B 190    -100.624  21.830  58.282  1.00 48.61           N  
ATOM   2419  CA  VAL B 190     -99.757  22.938  57.893  1.00 48.61           C  
ATOM   2420  C   VAL B 190     -99.757  23.084  56.373  1.00 48.61           C  
ATOM   2421  O   VAL B 190     -99.907  24.191  55.850  1.00 48.61           O  
ATOM   2422  CB  VAL B 190     -98.315  22.739  58.411  1.00 48.61           C  
ATOM   2423  CG1 VAL B 190     -97.360  23.724  57.738  1.00 48.61           C  
ATOM   2424  CG2 VAL B 190     -98.267  22.897  59.930  1.00 48.61           C  
ATOM   2425  N   THR B 191     -99.685  22.076  55.721  1.00 47.40           N  
ATOM   2426  CA  THR B 191     -99.627  22.114  54.263  1.00 47.40           C  
ATOM   2427  C   THR B 191    -100.968  22.553  53.681  1.00 47.40           C  
ATOM   2428  O   THR B 191    -101.011  23.269  52.678  1.00 47.40           O  
ATOM   2429  CB  THR B 191     -99.238  20.742  53.684  1.00 47.40           C  
ATOM   2430  CG2 THR B 191     -97.761  20.444  53.921  1.00 47.40           C  
ATOM   2431  OG1 THR B 191    -100.026  19.723  54.310  1.00 47.40           O  
ATOM   2432  N   ALA B 192    -101.939  22.250  54.404  1.00 52.94           N  
ATOM   2433  CA  ALA B 192    -103.268  22.698  53.994  1.00 52.94           C  
ATOM   2434  C   ALA B 192    -103.401  24.212  54.122  1.00 52.94           C  
ATOM   2435  O   ALA B 192    -103.946  24.872  53.235  1.00 52.94           O  
ATOM   2436  CB  ALA B 192    -104.343  22.000  54.823  1.00 52.94           C  
ATOM   2437  N   GLN B 193    -102.934  24.656  55.193  1.00 51.52           N  
ATOM   2438  CA  GLN B 193    -102.984  26.093  55.445  1.00 51.52           C  
ATOM   2439  C   GLN B 193    -102.096  26.855  54.465  1.00 51.52           C  
ATOM   2440  O   GLN B 193    -102.483  27.911  53.961  1.00 51.52           O  
ATOM   2441  CB  GLN B 193    -102.563  26.400  56.883  1.00 51.52           C  
ATOM   2442  CG  GLN B 193    -103.577  25.958  57.929  1.00 51.52           C  
ATOM   2443  CD  GLN B 193    -103.129  26.258  59.347  1.00 51.52           C  
ATOM   2444  NE2 GLN B 193    -103.782  25.634  60.320  1.00 51.52           N  
ATOM   2445  OE1 GLN B 193    -102.201  27.045  59.565  1.00 51.52           O  
ATOM   2446  N   LEU B 194    -100.969  26.261  54.191  1.00 48.42           N  
ATOM   2447  CA  LEU B 194    -100.066  26.869  53.219  1.00 48.42           C  
ATOM   2448  C   LEU B 194    -100.680  26.857  51.823  1.00 48.42           C  
ATOM   2449  O   LEU B 194    -100.554  27.830  51.077  1.00 48.42           O  
ATOM   2450  CB  LEU B 194     -98.722  26.135  53.204  1.00 48.42           C  
ATOM   2451  CG  LEU B 194     -97.786  26.411  54.382  1.00 48.42           C  
ATOM   2452  CD1 LEU B 194     -96.551  25.521  54.296  1.00 48.42           C  
ATOM   2453  CD2 LEU B 194     -97.390  27.883  54.417  1.00 48.42           C  
ATOM   2454  N   ASN B 195    -101.311  25.855  51.575  1.00 52.62           N  
ATOM   2455  CA  ASN B 195    -101.990  25.741  50.289  1.00 52.62           C  
ATOM   2456  C   ASN B 195    -103.087  26.790  50.138  1.00 52.62           C  
ATOM   2457  O   ASN B 195    -103.216  27.412  49.083  1.00 52.62           O  
ATOM   2458  CB  ASN B 195    -102.570  24.336  50.111  1.00 52.62           C  
ATOM   2459  CG  ASN B 195    -102.915  24.024  48.668  1.00 52.62           C  
ATOM   2460  ND2 ASN B 195    -103.963  23.235  48.466  1.00 52.62           N  
ATOM   2461  OD1 ASN B 195    -102.244  24.489  47.743  1.00 52.62           O  
ATOM   2462  N   GLN B 196    -103.774  27.012  51.198  1.00 54.31           N  
ATOM   2463  CA  GLN B 196    -104.820  28.028  51.206  1.00 54.31           C  
ATOM   2464  C   GLN B 196    -104.230  29.426  51.043  1.00 54.31           C  
ATOM   2465  O   GLN B 196    -104.746  30.239  50.274  1.00 54.31           O  
ATOM   2466  CB  GLN B 196    -105.635  27.951  52.497  1.00 54.31           C  
ATOM   2467  CG  GLN B 196    -106.965  28.691  52.432  1.00 54.31           C  
ATOM   2468  CD  GLN B 196    -107.772  28.562  53.710  1.00 54.31           C  
ATOM   2469  NE2 GLN B 196    -109.027  28.997  53.664  1.00 54.31           N  
ATOM   2470  OE1 GLN B 196    -107.273  28.076  54.729  1.00 54.31           O  
ATOM   2471  N   ALA B 197    -103.188  29.546  51.739  1.00 50.40           N  
ATOM   2472  CA  ALA B 197    -102.510  30.838  51.667  1.00 50.40           C  
ATOM   2473  C   ALA B 197    -101.959  31.091  50.268  1.00 50.40           C  
ATOM   2474  O   ALA B 197    -102.059  32.204  49.745  1.00 50.40           O  
ATOM   2475  CB  ALA B 197    -101.388  30.908  52.700  1.00 50.40           C  
ATOM   2476  N   ALA B 198    -101.433  30.156  49.636  1.00 51.09           N  
ATOM   2477  CA  ALA B 198    -100.885  30.259  48.286  1.00 51.09           C  
ATOM   2478  C   ALA B 198    -101.987  30.528  47.265  1.00 51.09           C  
ATOM   2479  O   ALA B 198    -101.808  31.332  46.348  1.00 51.09           O  
ATOM   2480  CB  ALA B 198    -100.125  28.987  47.922  1.00 51.09           C  
ATOM   2481  N   GLN B 199    -103.126  30.004  47.539  1.00 58.30           N  
ATOM   2482  CA  GLN B 199    -104.272  30.203  46.658  1.00 58.30           C  
ATOM   2483  C   GLN B 199    -104.801  31.631  46.755  1.00 58.30           C  
ATOM   2484  O   GLN B 199    -105.181  32.227  45.746  1.00 58.30           O  
ATOM   2485  CB  GLN B 199    -105.385  29.207  46.990  1.00 58.30           C  
ATOM   2486  CG  GLN B 199    -105.167  27.821  46.398  1.00 58.30           C  
ATOM   2487  CD  GLN B 199    -106.287  26.855  46.737  1.00 58.30           C  
ATOM   2488  NE2 GLN B 199    -105.978  25.563  46.733  1.00 58.30           N  
ATOM   2489  OE1 GLN B 199    -107.421  27.267  47.001  1.00 58.30           O  
ATOM   2490  N   GLN B 200    -104.823  32.079  47.928  1.00 58.56           N  
ATOM   2491  CA  GLN B 200    -105.291  33.442  48.156  1.00 58.56           C  
ATOM   2492  C   GLN B 200    -104.317  34.463  47.573  1.00 58.56           C  
ATOM   2493  O   GLN B 200    -104.736  35.461  46.983  1.00 58.56           O  
ATOM   2494  CB  GLN B 200    -105.490  33.700  49.650  1.00 58.56           C  
ATOM   2495  CG  GLN B 200    -106.755  33.071  50.219  1.00 58.56           C  
ATOM   2496  CD  GLN B 200    -106.901  33.295  51.712  1.00 58.56           C  
ATOM   2497  NE2 GLN B 200    -108.134  33.492  52.165  1.00 58.56           N  
ATOM   2498  OE1 GLN B 200    -105.913  33.289  52.455  1.00 58.56           O  
ATOM   2499  N   PHE B 201    -103.104  34.071  47.628  1.00 50.96           N  
ATOM   2500  CA  PHE B 201    -102.047  34.943  47.128  1.00 50.96           C  
ATOM   2501  C   PHE B 201    -102.091  35.028  45.608  1.00 50.96           C  
ATOM   2502  O   PHE B 201    -101.922  36.108  45.036  1.00 50.96           O  
ATOM   2503  CB  PHE B 201    -100.675  34.442  47.588  1.00 50.96           C  
ATOM   2504  CG  PHE B 201     -99.523  35.247  47.048  1.00 50.96           C  
ATOM   2505  CD1 PHE B 201     -98.761  34.771  45.988  1.00 50.96           C  
ATOM   2506  CD2 PHE B 201     -99.202  36.479  47.602  1.00 50.96           C  
ATOM   2507  CE1 PHE B 201     -97.695  35.514  45.486  1.00 50.96           C  
ATOM   2508  CE2 PHE B 201     -98.139  37.228  47.105  1.00 50.96           C  
ATOM   2509  CZ  PHE B 201     -97.385  36.743  46.049  1.00 50.96           C  
ATOM   2510  N   ASN B 202    -102.438  33.939  44.908  1.00 51.32           N  
ATOM   2511  CA  ASN B 202    -102.419  33.868  43.450  1.00 51.32           C  
ATOM   2512  C   ASN B 202    -103.813  33.620  42.882  1.00 51.32           C  
ATOM   2513  O   ASN B 202    -103.970  32.876  41.913  1.00 51.32           O  
ATOM   2514  CB  ASN B 202    -101.453  32.779  42.979  1.00 51.32           C  
ATOM   2515  CG  ASN B 202    -100.913  33.040  41.586  1.00 51.32           C  
ATOM   2516  ND2 ASN B 202    -100.490  31.981  40.906  1.00 51.32           N  
ATOM   2517  OD1 ASN B 202    -100.877  34.184  41.125  1.00 51.32           O  
ATOM   2518  N   ALA B 203    -104.765  34.061  43.792  1.00 52.41           N  
ATOM   2519  CA  ALA B 203    -106.161  33.781  43.467  1.00 52.41           C  
ATOM   2520  C   ALA B 203    -106.474  34.157  42.022  1.00 52.41           C  
ATOM   2521  O   ALA B 203    -107.168  33.419  41.319  1.00 52.41           O  
ATOM   2522  CB  ALA B 203    -107.089  34.529  44.422  1.00 52.41           C  
ATOM   2523  N   ASP B 204    -105.897  35.217  41.539  1.00 54.41           N  
ATOM   2524  CA  ASP B 204    -106.196  35.668  40.183  1.00 54.41           C  
ATOM   2525  C   ASP B 204    -105.148  35.163  39.193  1.00 54.41           C  
ATOM   2526  O   ASP B 204    -105.260  35.399  37.989  1.00 54.41           O  
ATOM   2527  CB  ASP B 204    -106.276  37.195  40.132  1.00 54.41           C  
ATOM   2528  CG  ASP B 204    -104.997  37.872  40.596  1.00 54.41           C  
ATOM   2529  OD1 ASP B 204    -104.014  37.168  40.908  1.00 54.41           O  
ATOM   2530  OD2 ASP B 204    -104.976  39.120  40.652  1.00 54.41           O1-
ATOM   2531  N   GLY B 205    -104.192  34.344  39.630  1.00 54.00           N  
ATOM   2532  CA  GLY B 205    -103.160  33.752  38.795  1.00 54.00           C  
ATOM   2533  C   GLY B 205    -102.126  34.756  38.322  1.00 54.00           C  
ATOM   2534  O   GLY B 205    -101.318  34.455  37.441  1.00 54.00           O  
ATOM   2535  N   ASN B 206    -102.234  35.941  38.792  1.00 55.26           N  
ATOM   2536  CA  ASN B 206    -101.396  37.009  38.254  1.00 55.26           C  
ATOM   2537  C   ASN B 206    -100.350  37.465  39.268  1.00 55.26           C  
ATOM   2538  O   ASN B 206     -99.742  38.524  39.103  1.00 55.26           O  
ATOM   2539  CB  ASN B 206    -102.258  38.193  37.810  1.00 55.26           C  
ATOM   2540  CG  ASN B 206    -102.941  37.951  36.479  1.00 55.26           C  
ATOM   2541  ND2 ASN B 206    -104.028  38.672  36.231  1.00 55.26           N  
ATOM   2542  OD1 ASN B 206    -102.497  37.123  35.680  1.00 55.26           O  
ATOM   2543  N   ALA B 207    -100.271  36.773  40.324  1.00 52.46           N  
ATOM   2544  CA  ALA B 207     -99.375  37.182  41.401  1.00 52.46           C  
ATOM   2545  C   ALA B 207     -97.934  37.279  40.909  1.00 52.46           C  
ATOM   2546  O   ALA B 207     -97.237  38.255  41.196  1.00 52.46           O  
ATOM   2547  CB  ALA B 207     -99.468  36.207  42.573  1.00 52.46           C  
ATOM   2548  N   GLY B 208     -97.536  36.325  40.229  1.00 51.05           N  
ATOM   2549  CA  GLY B 208     -96.196  36.329  39.662  1.00 51.05           C  
ATOM   2550  C   GLY B 208     -95.945  37.503  38.734  1.00 51.05           C  
ATOM   2551  O   GLY B 208     -94.902  38.156  38.819  1.00 51.05           O  
ATOM   2552  N   ASN B 209     -96.921  37.766  37.882  1.00 56.36           N  
ATOM   2553  CA  ASN B 209     -96.838  38.893  36.960  1.00 56.36           C  
ATOM   2554  C   ASN B 209     -96.782  40.224  37.704  1.00 56.36           C  
ATOM   2555  O   ASN B 209     -96.032  41.123  37.321  1.00 56.36           O  
ATOM   2556  CB  ASN B 209     -98.019  38.879  35.988  1.00 56.36           C  
ATOM   2557  CG  ASN B 209     -97.934  37.749  34.980  1.00 56.36           C  
ATOM   2558  ND2 ASN B 209     -99.085  37.264  34.533  1.00 56.36           N  
ATOM   2559  OD1 ASN B 209     -96.839  37.315  34.608  1.00 56.36           O  
ATOM   2560  N   ASP B 210     -97.522  40.331  38.674  1.00 53.40           N  
ATOM   2561  CA  ASP B 210     -97.552  41.545  39.484  1.00 53.40           C  
ATOM   2562  C   ASP B 210     -96.217  41.768  40.192  1.00 53.40           C  
ATOM   2563  O   ASP B 210     -95.711  42.890  40.236  1.00 53.40           O  
ATOM   2564  CB  ASP B 210     -98.686  41.480  40.508  1.00 53.40           C  
ATOM   2565  CG  ASP B 210    -100.063  41.576  39.876  1.00 53.40           C  
ATOM   2566  OD1 ASP B 210    -100.166  41.972  38.695  1.00 53.40           O  
ATOM   2567  OD2 ASP B 210    -101.056  41.255  40.566  1.00 53.40           O1-
ATOM   2568  N   MET B 211     -95.670  40.694  40.578  1.00 53.43           N  
ATOM   2569  CA  MET B 211     -94.368  40.778  41.234  1.00 53.43           C  
ATOM   2570  C   MET B 211     -93.286  41.198  40.245  1.00 53.43           C  
ATOM   2571  O   MET B 211     -92.416  42.007  40.575  1.00 53.43           O  
ATOM   2572  CB  MET B 211     -94.000  39.439  41.875  1.00 53.43           C  
ATOM   2573  CG  MET B 211     -94.041  39.455  43.395  1.00 53.43           C  
ATOM   2574  SD  MET B 211     -93.781  37.791  44.122  1.00 53.43           S  
ATOM   2575  CE  MET B 211     -93.849  38.200  45.889  1.00 53.43           C  
ATOM   2576  N   ARG B 212     -93.403  40.716  39.124  1.00 51.58           N  
ATOM   2577  CA  ARG B 212     -92.461  41.085  38.072  1.00 51.58           C  
ATOM   2578  C   ARG B 212     -92.592  42.562  37.714  1.00 51.58           C  
ATOM   2579  O   ARG B 212     -91.587  43.254  37.533  1.00 51.58           O  
ATOM   2580  CB  ARG B 212     -92.681  40.223  36.826  1.00 51.58           C  
ATOM   2581  CG  ARG B 212     -91.550  40.304  35.814  1.00 51.58           C  
ATOM   2582  CD  ARG B 212     -90.648  39.079  35.876  1.00 51.58           C  
ATOM   2583  NE  ARG B 212     -89.446  39.254  35.067  1.00 51.58           N  
ATOM   2584  CZ  ARG B 212     -88.202  39.148  35.526  1.00 51.58           C  
ATOM   2585  NH1 ARG B 212     -87.972  38.866  36.804  1.00 51.58           N1+
ATOM   2586  NH2 ARG B 212     -87.179  39.327  34.702  1.00 51.58           N  
ATOM   2587  N   ALA B 213     -93.751  43.013  37.617  1.00 54.24           N  
ATOM   2588  CA  ALA B 213     -94.012  44.416  37.307  1.00 54.24           C  
ATOM   2589  C   ALA B 213     -93.442  45.332  38.385  1.00 54.24           C  
ATOM   2590  O   ALA B 213     -92.861  46.376  38.079  1.00 54.24           O  
ATOM   2591  CB  ALA B 213     -95.512  44.655  37.148  1.00 54.24           C  
ATOM   2592  N   ILE B 214     -93.568  44.812  39.501  1.00 51.42           N  
ATOM   2593  CA  ILE B 214     -93.042  45.574  40.627  1.00 51.42           C  
ATOM   2594  C   ILE B 214     -91.519  45.642  40.539  1.00 51.42           C  
ATOM   2595  O   ILE B 214     -90.929  46.713  40.693  1.00 51.42           O  
ATOM   2596  CB  ILE B 214     -93.474  44.958  41.977  1.00 51.42           C  
ATOM   2597  CG1 ILE B 214     -94.984  45.122  42.180  1.00 51.42           C  
ATOM   2598  CG2 ILE B 214     -92.694  45.591  43.134  1.00 51.42           C  
ATOM   2599  CD1 ILE B 214     -95.537  44.351  43.371  1.00 51.42           C  
ATOM   2600  N   LEU B 215     -90.938  44.624  40.311  1.00 51.81           N  
ATOM   2601  CA  LEU B 215     -89.484  44.568  40.199  1.00 51.81           C  
ATOM   2602  C   LEU B 215     -88.992  45.456  39.061  1.00 51.81           C  
ATOM   2603  O   LEU B 215     -88.007  46.181  39.215  1.00 51.81           O  
ATOM   2604  CB  LEU B 215     -89.019  43.126  39.975  1.00 51.81           C  
ATOM   2605  CG  LEU B 215     -88.779  42.288  41.231  1.00 51.81           C  
ATOM   2606  CD1 LEU B 215     -88.625  40.816  40.864  1.00 51.81           C  
ATOM   2607  CD2 LEU B 215     -87.551  42.790  41.982  1.00 51.81           C  
ATOM   2608  N   THR B 216     -89.759  45.435  37.967  1.00 53.82           N  
ATOM   2609  CA  THR B 216     -89.430  46.273  36.819  1.00 53.82           C  
ATOM   2610  C   THR B 216     -89.563  47.751  37.173  1.00 53.82           C  
ATOM   2611  O   THR B 216     -88.689  48.556  36.842  1.00 53.82           O  
ATOM   2612  CB  THR B 216     -90.333  45.947  35.614  1.00 53.82           C  
ATOM   2613  CG2 THR B 216     -89.969  46.806  34.408  1.00 53.82           C  
ATOM   2614  OG1 THR B 216     -90.177  44.566  35.268  1.00 53.82           O  
ATOM   2615  N   ASN B 217     -90.570  47.999  37.832  1.00 52.80           N  
ATOM   2616  CA  ASN B 217     -90.803  49.379  38.246  1.00 52.80           C  
ATOM   2617  C   ASN B 217     -89.747  49.851  39.242  1.00 52.80           C  
ATOM   2618  O   ASN B 217     -89.259  50.978  39.148  1.00 52.80           O  
ATOM   2619  CB  ASN B 217     -92.203  49.531  38.843  1.00 52.80           C  
ATOM   2620  CG  ASN B 217     -93.287  49.593  37.784  1.00 52.80           C  
ATOM   2621  ND2 ASN B 217     -94.538  49.469  38.210  1.00 52.80           N  
ATOM   2622  OD1 ASN B 217     -93.000  49.751  36.595  1.00 52.80           O  
ATOM   2623  N   LEU B 218     -89.368  49.009  40.037  1.00 50.52           N  
ATOM   2624  CA  LEU B 218     -88.341  49.329  41.022  1.00 50.52           C  
ATOM   2625  C   LEU B 218     -86.996  49.575  40.346  1.00 50.52           C  
ATOM   2626  O   LEU B 218     -86.264  50.492  40.724  1.00 50.52           O  
ATOM   2627  CB  LEU B 218     -88.210  48.201  42.048  1.00 50.52           C  
ATOM   2628  CG  LEU B 218     -88.913  48.420  43.389  1.00 50.52           C  
ATOM   2629  CD1 LEU B 218     -89.403  47.091  43.954  1.00 50.52           C  
ATOM   2630  CD2 LEU B 218     -87.980  49.114  44.375  1.00 50.52           C  
ATOM   2631  N   LYS B 219     -86.815  48.903  39.535  1.00 53.82           N  
ATOM   2632  CA  LYS B 219     -85.577  49.060  38.776  1.00 53.82           C  
ATOM   2633  C   LYS B 219     -85.539  50.407  38.060  1.00 53.82           C  
ATOM   2634  O   LYS B 219     -84.540  51.125  38.129  1.00 53.82           O  
ATOM   2635  CB  LYS B 219     -85.419  47.924  37.765  1.00 53.82           C  
ATOM   2636  CG  LYS B 219     -84.118  47.974  36.977  1.00 53.82           C  
ATOM   2637  CD  LYS B 219     -84.069  46.887  35.911  1.00 53.82           C  
ATOM   2638  CE  LYS B 219     -82.920  47.110  34.936  1.00 53.82           C  
ATOM   2639  NZ  LYS B 219     -83.393  47.148  33.520  1.00 53.82           N1+
ATOM   2640  N   GLN B 220     -86.605  50.609  37.334  1.00 53.25           N  
ATOM   2641  CA  GLN B 220     -86.688  51.859  36.584  1.00 53.25           C  
ATOM   2642  C   GLN B 220     -86.619  53.064  37.517  1.00 53.25           C  
ATOM   2643  O   GLN B 220     -85.921  54.039  37.229  1.00 53.25           O  
ATOM   2644  CB  GLN B 220     -87.974  51.906  35.759  1.00 53.25           C  
ATOM   2645  CG  GLN B 220     -87.969  50.972  34.557  1.00 53.25           C  
ATOM   2646  CD  GLN B 220     -89.281  50.985  33.797  1.00 53.25           C  
ATOM   2647  NE2 GLN B 220     -89.263  50.468  32.572  1.00 53.25           N  
ATOM   2648  OE1 GLN B 220     -90.304  51.455  34.305  1.00 53.25           O  
ATOM   2649  N   THR B 221     -87.273  52.838  38.544  1.00 49.52           N  
ATOM   2650  CA  THR B 221     -87.315  53.929  39.510  1.00 49.52           C  
ATOM   2651  C   THR B 221     -85.946  54.139  40.150  1.00 49.52           C  
ATOM   2652  O   THR B 221     -85.485  55.274  40.284  1.00 49.52           O  
ATOM   2653  CB  THR B 221     -88.363  53.664  40.608  1.00 49.52           C  
ATOM   2654  CG2 THR B 221     -88.377  54.789  41.638  1.00 49.52           C  
ATOM   2655  OG1 THR B 221     -89.660  53.563  40.009  1.00 49.52           O  
ATOM   2656  N   THR B 222     -85.397  53.152  40.373  1.00 49.68           N  
ATOM   2657  CA  THR B 222     -84.083  53.260  40.997  1.00 49.68           C  
ATOM   2658  C   THR B 222     -83.062  53.825  40.014  1.00 49.68           C  
ATOM   2659  O   THR B 222     -82.179  54.594  40.400  1.00 49.68           O  
ATOM   2660  CB  THR B 222     -83.598  51.895  41.517  1.00 49.68           C  
ATOM   2661  CG2 THR B 222     -83.823  51.767  43.020  1.00 49.68           C  
ATOM   2662  OG1 THR B 222     -84.316  50.852  40.848  1.00 49.68           O  
ATOM   2663  N   ASP B 223     -83.250  53.512  38.801  1.00 51.92           N  
ATOM   2664  CA  ASP B 223     -82.382  54.063  37.764  1.00 51.92           C  
ATOM   2665  C   ASP B 223     -82.570  55.574  37.638  1.00 51.92           C  
ATOM   2666  O   ASP B 223     -81.592  56.321  37.565  1.00 51.92           O  
ATOM   2667  CB  ASP B 223     -82.653  53.385  36.420  1.00 51.92           C  
ATOM   2668  CG  ASP B 223     -81.971  52.034  36.289  1.00 51.92           C  
ATOM   2669  OD1 ASP B 223     -81.094  51.712  37.119  1.00 51.92           O  
ATOM   2670  OD2 ASP B 223     -82.311  51.290  35.345  1.00 51.92           O1-
ATOM   2671  N   ARG B 224     -83.782  55.944  37.631  1.00 53.41           N  
ATOM   2672  CA  ARG B 224     -84.098  57.361  37.480  1.00 53.41           C  
ATOM   2673  C   ARG B 224     -83.635  58.158  38.695  1.00 53.41           C  
ATOM   2674  O   ARG B 224     -83.059  59.239  38.551  1.00 53.41           O  
ATOM   2675  CB  ARG B 224     -85.600  57.557  37.265  1.00 53.41           C  
ATOM   2676  CG  ARG B 224     -86.085  57.138  35.887  1.00 53.41           C  
ATOM   2677  CD  ARG B 224     -87.566  57.436  35.695  1.00 53.41           C  
ATOM   2678  NE  ARG B 224     -88.075  56.866  34.451  1.00 53.41           N  
ATOM   2679  CZ  ARG B 224     -89.181  56.136  34.348  1.00 53.41           C  
ATOM   2680  NH1 ARG B 224     -89.921  55.872  35.418  1.00 53.41           N1+
ATOM   2681  NH2 ARG B 224     -89.552  55.667  33.165  1.00 53.41           N  
ATOM   2682  N   VAL B 225     -83.787  57.572  39.772  1.00 51.50           N  
ATOM   2683  CA  VAL B 225     -83.351  58.234  40.997  1.00 51.50           C  
ATOM   2684  C   VAL B 225     -81.826  58.301  41.034  1.00 51.50           C  
ATOM   2685  O   VAL B 225     -81.252  59.317  41.434  1.00 51.50           O  
ATOM   2686  CB  VAL B 225     -83.883  57.509  42.254  1.00 51.50           C  
ATOM   2687  CG1 VAL B 225     -83.205  58.045  43.514  1.00 51.50           C  
ATOM   2688  CG2 VAL B 225     -85.400  57.660  42.353  1.00 51.50           C  
ATOM   2689  N   ASP B 226     -81.362  57.317  40.577  1.00 51.20           N  
ATOM   2690  CA  ASP B 226     -79.904  57.273  40.505  1.00 51.20           C  
ATOM   2691  C   ASP B 226     -79.367  58.363  39.581  1.00 51.20           C  
ATOM   2692  O   ASP B 226     -78.402  59.051  39.918  1.00 51.20           O  
ATOM   2693  CB  ASP B 226     -79.431  55.899  40.031  1.00 51.20           C  
ATOM   2694  CG  ASP B 226     -77.918  55.765  40.015  1.00 51.20           C  
ATOM   2695  OD1 ASP B 226     -77.292  55.805  41.097  1.00 51.20           O  
ATOM   2696  OD2 ASP B 226     -77.347  55.622  38.913  1.00 51.20           O1-
ATOM   2697  N   ASN B 227     -80.046  58.423  38.468  1.00 57.50           N  
ATOM   2698  CA  ASN B 227     -79.645  59.449  37.513  1.00 57.50           C  
ATOM   2699  C   ASN B 227     -79.797  60.851  38.099  1.00 57.50           C  
ATOM   2700  O   ASN B 227     -78.919  61.698  37.928  1.00 57.50           O  
ATOM   2701  CB  ASN B 227     -80.452  59.325  36.219  1.00 57.50           C  
ATOM   2702  CG  ASN B 227     -79.778  58.436  35.194  1.00 57.50           C  
ATOM   2703  ND2 ASN B 227     -80.564  57.890  34.273  1.00 57.50           N  
ATOM   2704  OD1 ASN B 227     -78.560  58.241  35.229  1.00 57.50           O  
ATOM   2705  N   MET B 228     -80.803  61.011  38.788  1.00 52.31           N  
ATOM   2706  CA  MET B 228     -81.042  62.300  39.431  1.00 52.31           C  
ATOM   2707  C   MET B 228     -80.033  62.546  40.549  1.00 52.31           C  
ATOM   2708  O   MET B 228     -79.516  63.655  40.691  1.00 52.31           O  
ATOM   2709  CB  MET B 228     -82.465  62.369  39.986  1.00 52.31           C  
ATOM   2710  CG  MET B 228     -83.535  62.511  38.915  1.00 52.31           C  
ATOM   2711  SD  MET B 228     -85.208  62.772  39.622  1.00 52.31           S  
ATOM   2712  CE  MET B 228     -85.572  61.094  40.209  1.00 52.31           C  
ATOM   2713  N   ALA B 229     -79.764  61.555  41.233  1.00 50.68           N  
ATOM   2714  CA  ALA B 229     -78.808  61.654  42.332  1.00 50.68           C  
ATOM   2715  C   ALA B 229     -77.405  61.958  41.813  1.00 50.68           C  
ATOM   2716  O   ALA B 229     -76.675  62.752  42.410  1.00 50.68           O  
ATOM   2717  CB  ALA B 229     -78.801  60.364  43.151  1.00 50.68           C  
ATOM   2718  N   ARG B 230     -77.195  61.476  40.713  1.00 58.12           N  
ATOM   2719  CA  ARG B 230     -75.899  61.713  40.086  1.00 58.12           C  
ATOM   2720  C   ARG B 230     -75.753  63.170  39.663  1.00 58.12           C  
ATOM   2721  O   ARG B 230     -74.704  63.783  39.876  1.00 58.12           O  
ATOM   2722  CB  ARG B 230     -75.711  60.795  38.875  1.00 58.12           C  
ATOM   2723  CG  ARG B 230     -74.967  59.506  39.188  1.00 58.12           C  
ATOM   2724  CD  ARG B 230     -74.713  58.683  37.934  1.00 58.12           C  
ATOM   2725  NE  ARG B 230     -74.440  57.285  38.253  1.00 58.12           N  
ATOM   2726  CZ  ARG B 230     -74.766  56.252  37.480  1.00 58.12           C  
ATOM   2727  NH1 ARG B 230     -75.387  56.443  36.321  1.00 58.12           N1+
ATOM   2728  NH2 ARG B 230     -74.470  55.021  37.867  1.00 58.12           N  
ATOM   2729  N   THR B 231     -76.759  63.639  38.963  1.00 55.88           N  
ATOM   2730  CA  THR B 231     -76.744  65.017  38.485  1.00 55.88           C  
ATOM   2731  C   THR B 231     -76.738  65.995  39.657  1.00 55.88           C  
ATOM   2732  O   THR B 231     -75.995  66.979  39.647  1.00 55.88           O  
ATOM   2733  CB  THR B 231     -77.953  65.307  37.577  1.00 55.88           C  
ATOM   2734  CG2 THR B 231     -77.902  66.731  37.031  1.00 55.88           C  
ATOM   2735  OG1 THR B 231     -77.950  64.386  36.479  1.00 55.88           O  
ATOM   2736  N   MET B 232     -77.303  65.556  40.765  1.00 52.08           N  
ATOM   2737  CA  MET B 232     -77.388  66.433  41.929  1.00 52.08           C  
ATOM   2738  C   MET B 232     -76.133  66.322  42.787  1.00 52.08           C  
ATOM   2739  O   MET B 232     -75.761  67.273  43.476  1.00 52.08           O  
ATOM   2740  CB  MET B 232     -78.625  66.101  42.765  1.00 52.08           C  
ATOM   2741  CG  MET B 232     -79.887  66.815  42.306  1.00 52.08           C  
ATOM   2742  SD  MET B 232     -81.295  66.560  43.454  1.00 52.08           S  
ATOM   2743  CE  MET B 232     -81.004  67.917  44.623  1.00 52.08           C  
ATOM   2744  N   GLU B 233     -75.656  65.274  42.709  1.00 54.62           N  
ATOM   2745  CA  GLU B 233     -74.438  65.025  43.475  1.00 54.62           C  
ATOM   2746  C   GLU B 233     -73.320  65.978  43.059  1.00 54.62           C  
ATOM   2747  O   GLU B 233     -72.541  66.433  43.899  1.00 54.62           O  
ATOM   2748  CB  GLU B 233     -73.983  63.573  43.303  1.00 54.62           C  
ATOM   2749  CG  GLU B 233     -72.827  63.180  44.212  1.00 54.62           C  
ATOM   2750  CD  GLU B 233     -72.387  61.736  44.032  1.00 54.62           C  
ATOM   2751  OE1 GLU B 233     -71.745  61.179  44.950  1.00 54.62           O  
ATOM   2752  OE2 GLU B 233     -72.684  61.158  42.963  1.00 54.62           O1-
ATOM   2753  N   SER B 234     -73.314  66.250  41.790  1.00 59.57           N  
ATOM   2754  CA  SER B 234     -72.301  67.151  41.248  1.00 59.57           C  
ATOM   2755  C   SER B 234     -72.459  68.560  41.807  1.00 59.57           C  
ATOM   2756  O   SER B 234     -71.469  69.217  42.138  1.00 59.57           O  
ATOM   2757  CB  SER B 234     -72.377  67.187  39.722  1.00 59.57           C  
ATOM   2758  OG  SER B 234     -71.540  68.205  39.200  1.00 59.57           O  
ATOM   2759  N   THR B 235     -73.636  69.005  41.950  1.00 54.56           N  
ATOM   2760  CA  THR B 235     -73.908  70.342  42.468  1.00 54.56           C  
ATOM   2761  C   THR B 235     -73.785  70.369  43.988  1.00 54.56           C  
ATOM   2762  O   THR B 235     -73.152  71.266  44.550  1.00 54.56           O  
ATOM   2763  CB  THR B 235     -75.310  70.827  42.053  1.00 54.56           C  
ATOM   2764  CG2 THR B 235     -75.552  72.263  42.508  1.00 54.56           C  
ATOM   2765  OG1 THR B 235     -75.429  70.762  40.627  1.00 54.56           O  
ATOM   2766  N   VAL B 236     -74.207  69.216  44.626  1.00 53.47           N  
ATOM   2767  CA  VAL B 236     -74.269  69.167  46.082  1.00 53.47           C  
ATOM   2768  C   VAL B 236     -72.874  68.923  46.651  1.00 53.47           C  
ATOM   2769  O   VAL B 236     -72.534  69.436  47.721  1.00 53.47           O  
ATOM   2770  CB  VAL B 236     -75.243  68.072  46.572  1.00 53.47           C  
ATOM   2771  CG1 VAL B 236     -75.171  67.924  48.091  1.00 53.47           C  
ATOM   2772  CG2 VAL B 236     -76.671  68.392  46.131  1.00 53.47           C  
ATOM   2773  N   THR B 237     -72.071  68.307  45.812  1.00 51.78           N  
ATOM   2774  CA  THR B 237     -70.752  67.947  46.322  1.00 51.78           C  
ATOM   2775  C   THR B 237     -69.691  68.917  45.809  1.00 51.78           C  
ATOM   2776  O   THR B 237     -68.500  68.735  46.068  1.00 51.78           O  
ATOM   2777  CB  THR B 237     -70.372  66.509  45.923  1.00 51.78           C  
ATOM   2778  CG2 THR B 237     -71.338  65.497  46.531  1.00 51.78           C  
ATOM   2779  OG1 THR B 237     -70.408  66.390  44.495  1.00 51.78           O  
ATOM   2780  N   ASP B 238     -70.156  69.870  45.008  1.00 60.09           N  
ATOM   2781  CA  ASP B 238     -69.248  70.909  44.530  1.00 60.09           C  
ATOM   2782  C   ASP B 238     -68.812  71.825  45.671  1.00 60.09           C  
ATOM   2783  O   ASP B 238     -69.645  72.469  46.310  1.00 60.09           O  
ATOM   2784  CB  ASP B 238     -69.909  71.729  43.420  1.00 60.09           C  
ATOM   2785  CG  ASP B 238     -68.981  72.771  42.821  1.00 60.09           C  
ATOM   2786  OD1 ASP B 238     -67.866  72.418  42.382  1.00 60.09           O  
ATOM   2787  OD2 ASP B 238     -69.367  73.960  42.790  1.00 60.09           O1-
ATOM   2788  N   PRO B 239     -67.593  71.874  45.925  1.00 69.33           N  
ATOM   2789  CA  PRO B 239     -67.068  72.660  47.043  1.00 69.33           C  
ATOM   2790  C   PRO B 239     -67.421  74.142  46.941  1.00 69.33           C  
ATOM   2791  O   PRO B 239     -67.718  74.782  47.953  1.00 69.33           O  
ATOM   2792  CB  PRO B 239     -65.555  72.452  46.942  1.00 69.33           C  
ATOM   2793  CG  PRO B 239     -65.387  71.363  45.931  1.00 69.33           C  
ATOM   2794  CD  PRO B 239     -66.694  71.170  45.217  1.00 69.33           C  
ATOM   2795  N   LYS B 240     -67.405  74.747  45.734  1.00 67.97           N  
ATOM   2796  CA  LYS B 240     -67.733  76.151  45.503  1.00 67.97           C  
ATOM   2797  C   LYS B 240     -69.214  76.419  45.752  1.00 67.97           C  
ATOM   2798  O   LYS B 240     -69.576  77.448  46.326  1.00 67.97           O  
ATOM   2799  CB  LYS B 240     -67.358  76.562  44.078  1.00 67.97           C  
ATOM   2800  CG  LYS B 240     -66.021  77.282  43.972  1.00 67.97           C  
ATOM   2801  CD  LYS B 240     -65.769  77.787  42.558  1.00 67.97           C  
ATOM   2802  CE  LYS B 240     -64.407  78.457  42.437  1.00 67.97           C  
ATOM   2803  NZ  LYS B 240     -64.182  79.013  41.069  1.00 67.97           N1+
ATOM   2804  N   ALA B 241     -69.996  75.527  45.488  1.00 59.80           N  
ATOM   2805  CA  ALA B 241     -71.435  75.626  45.716  1.00 59.80           C  
ATOM   2806  C   ALA B 241     -71.762  75.529  47.204  1.00 59.80           C  
ATOM   2807  O   ALA B 241     -72.593  76.284  47.714  1.00 59.80           O  
ATOM   2808  CB  ALA B 241     -72.172  74.539  44.940  1.00 59.80           C  
ATOM   2809  N   GLN B 242     -71.069  74.707  47.758  1.00 61.32           N  
ATOM   2810  CA  GLN B 242     -71.266  74.537  49.194  1.00 61.32           C  
ATOM   2811  C   GLN B 242     -70.838  75.787  49.959  1.00 61.32           C  
ATOM   2812  O   GLN B 242     -71.520  76.213  50.894  1.00 61.32           O  
ATOM   2813  CB  GLN B 242     -70.490  73.321  49.702  1.00 61.32           C  
ATOM   2814  CG  GLN B 242     -71.147  71.988  49.366  1.00 61.32           C  
ATOM   2815  CD  GLN B 242     -72.403  71.732  50.177  1.00 61.32           C  
ATOM   2816  NE2 GLN B 242     -73.515  71.499  49.489  1.00 61.32           N  
ATOM   2817  OE1 GLN B 242     -72.373  71.742  51.411  1.00 61.32           O  
ATOM   2818  N   GLU B 243     -69.771  76.290  49.440  1.00 68.16           N  
ATOM   2819  CA  GLU B 243     -69.287  77.538  50.022  1.00 68.16           C  
ATOM   2820  C   GLU B 243     -70.261  78.683  49.761  1.00 68.16           C  
ATOM   2821  O   GLU B 243     -70.514  79.503  50.646  1.00 68.16           O  
ATOM   2822  CB  GLU B 243     -67.903  77.887  49.467  1.00 68.16           C  
ATOM   2823  CG  GLU B 243     -67.035  78.678  50.435  1.00 68.16           C  
ATOM   2824  CD  GLU B 243     -65.547  78.549  50.148  1.00 68.16           C  
ATOM   2825  OE1 GLU B 243     -64.731  79.126  50.903  1.00 68.16           O  
ATOM   2826  OE2 GLU B 243     -65.194  77.867  49.161  1.00 68.16           O1-
ATOM   2827  N   ASN B 244     -70.763  78.720  48.603  1.00 65.35           N  
ATOM   2828  CA  ASN B 244     -71.730  79.743  48.221  1.00 65.35           C  
ATOM   2829  C   ASN B 244     -73.022  79.621  49.025  1.00 65.35           C  
ATOM   2830  O   ASN B 244     -73.589  80.627  49.455  1.00 65.35           O  
ATOM   2831  CB  ASN B 244     -72.027  79.670  46.722  1.00 65.35           C  
ATOM   2832  CG  ASN B 244     -70.881  80.180  45.873  1.00 65.35           C  
ATOM   2833  ND2 ASN B 244     -70.850  79.771  44.610  1.00 65.35           N  
ATOM   2834  OD1 ASN B 244     -70.028  80.935  46.348  1.00 65.35           O  
ATOM   2835  N   ILE B 245     -73.307  78.457  49.339  1.00 61.96           N  
ATOM   2836  CA  ILE B 245     -74.522  78.217  50.110  1.00 61.96           C  
ATOM   2837  C   ILE B 245     -74.301  78.633  51.564  1.00 61.96           C  
ATOM   2838  O   ILE B 245     -75.133  79.329  52.149  1.00 61.96           O  
ATOM   2839  CB  ILE B 245     -74.954  76.736  50.037  1.00 61.96           C  
ATOM   2840  CG1 ILE B 245     -75.404  76.380  48.616  1.00 61.96           C  
ATOM   2841  CG2 ILE B 245     -76.065  76.447  51.051  1.00 61.96           C  
ATOM   2842  CD1 ILE B 245     -75.699  74.902  48.410  1.00 61.96           C  
ATOM   2843  N   LYS B 246     -73.171  78.324  52.011  1.00 64.19           N  
ATOM   2844  CA  LYS B 246     -72.832  78.675  53.388  1.00 64.19           C  
ATOM   2845  C   LYS B 246     -72.740  80.189  53.560  1.00 64.19           C  
ATOM   2846  O   LYS B 246     -73.247  80.739  54.540  1.00 64.19           O  
ATOM   2847  CB  LYS B 246     -71.513  78.019  53.800  1.00 64.19           C  
ATOM   2848  CG  LYS B 246     -71.641  77.058  54.972  1.00 64.19           C  
ATOM   2849  CD  LYS B 246     -70.302  76.417  55.318  1.00 64.19           C  
ATOM   2850  CE  LYS B 246     -70.444  75.390  56.433  1.00 64.19           C  
ATOM   2851  NZ  LYS B 246     -69.138  74.746  56.761  1.00 64.19           N1+
ATOM   2852  N   GLU B 247     -72.073  80.834  52.530  1.00 68.56           N  
ATOM   2853  CA  GLU B 247     -71.931  82.287  52.556  1.00 68.56           C  
ATOM   2854  C   GLU B 247     -73.285  82.977  52.417  1.00 68.56           C  
ATOM   2855  O   GLU B 247     -73.567  83.949  53.121  1.00 68.56           O  
ATOM   2856  CB  GLU B 247     -70.986  82.755  51.446  1.00 68.56           C  
ATOM   2857  CG  GLU B 247     -70.357  84.115  51.706  1.00 68.56           C  
ATOM   2858  CD  GLU B 247     -69.265  84.471  50.710  1.00 68.56           C  
ATOM   2859  OE1 GLU B 247     -68.602  85.520  50.884  1.00 68.56           O  
ATOM   2860  OE2 GLU B 247     -69.071  83.697  49.746  1.00 68.56           O1-
ATOM   2861  N   THR B 248     -74.085  82.472  51.685  1.00 62.35           N  
ATOM   2862  CA  THR B 248     -75.411  83.035  51.458  1.00 62.35           C  
ATOM   2863  C   THR B 248     -76.287  82.870  52.696  1.00 62.35           C  
ATOM   2864  O   THR B 248     -76.992  83.801  53.092  1.00 62.35           O  
ATOM   2865  CB  THR B 248     -76.098  82.374  50.248  1.00 62.35           C  
ATOM   2866  CG2 THR B 248     -77.477  82.976  50.002  1.00 62.35           C  
ATOM   2867  OG1 THR B 248     -75.289  82.569  49.081  1.00 62.35           O  
ATOM   2868  N   LEU B 249     -76.189  81.735  53.298  1.00 59.69           N  
ATOM   2869  CA  LEU B 249     -76.966  81.469  54.503  1.00 59.69           C  
ATOM   2870  C   LEU B 249     -76.545  82.396  55.638  1.00 59.69           C  
ATOM   2871  O   LEU B 249     -77.395  82.954  56.338  1.00 59.69           O  
ATOM   2872  CB  LEU B 249     -76.805  80.008  54.934  1.00 59.69           C  
ATOM   2873  CG  LEU B 249     -77.579  78.971  54.119  1.00 59.69           C  
ATOM   2874  CD1 LEU B 249     -77.221  77.561  54.578  1.00 59.69           C  
ATOM   2875  CD2 LEU B 249     -79.081  79.212  54.238  1.00 59.69           C  
ATOM   2876  N   HIS B 250     -75.242  82.669  55.688  1.00 65.45           N  
ATOM   2877  CA  HIS B 250     -74.686  83.564  56.697  1.00 65.45           C  
ATOM   2878  C   HIS B 250     -75.075  85.012  56.423  1.00 65.45           C  
ATOM   2879  O   HIS B 250     -75.513  85.723  57.330  1.00 65.45           O  
ATOM   2880  CB  HIS B 250     -73.163  83.430  56.749  1.00 65.45           C  
ATOM   2881  CG  HIS B 250     -72.517  84.315  57.767  1.00 65.45           C  
ATOM   2882  CD2 HIS B 250     -71.700  85.385  57.624  1.00 65.45           C  
ATOM   2883  ND1 HIS B 250     -72.686  84.137  59.123  1.00 65.45           N  
ATOM   2884  CE1 HIS B 250     -71.999  85.062  59.772  1.00 65.45           C  
ATOM   2885  NE2 HIS B 250     -71.392  85.832  58.885  1.00 65.45           N  
ATOM   2886  N   ASN B 251     -74.855  85.462  55.202  1.00 66.12           N  
ATOM   2887  CA  ASN B 251     -75.161  86.836  54.818  1.00 66.12           C  
ATOM   2888  C   ASN B 251     -76.656  87.126  54.918  1.00 66.12           C  
ATOM   2889  O   ASN B 251     -77.056  88.201  55.369  1.00 66.12           O  
ATOM   2890  CB  ASN B 251     -74.657  87.123  53.402  1.00 66.12           C  
ATOM   2891  CG  ASN B 251     -73.144  87.166  53.319  1.00 66.12           C  
ATOM   2892  ND2 ASN B 251     -72.613  87.038  52.108  1.00 66.12           N  
ATOM   2893  OD1 ASN B 251     -72.458  87.312  54.333  1.00 66.12           O  
ATOM   2894  N   THR B 252     -77.425  86.141  54.766  1.00 62.41           N  
ATOM   2895  CA  THR B 252     -78.874  86.304  54.820  1.00 62.41           C  
ATOM   2896  C   THR B 252     -79.351  86.414  56.265  1.00 62.41           C  
ATOM   2897  O   THR B 252     -80.223  87.228  56.576  1.00 62.41           O  
ATOM   2898  CB  THR B 252     -79.594  85.133  54.126  1.00 62.41           C  
ATOM   2899  CG2 THR B 252     -81.102  85.363  54.083  1.00 62.41           C  
ATOM   2900  OG1 THR B 252     -79.104  85.005  52.786  1.00 62.41           O  
ATOM   2901  N   ALA B 253     -78.722  85.704  56.946  1.00 64.19           N  
ATOM   2902  CA  ALA B 253     -79.048  85.763  58.368  1.00 64.19           C  
ATOM   2903  C   ALA B 253     -78.689  87.123  58.959  1.00 64.19           C  
ATOM   2904  O   ALA B 253     -79.472  87.706  59.713  1.00 64.19           O  
ATOM   2905  CB  ALA B 253     -78.326  84.651  59.126  1.00 64.19           C  
ATOM   2906  N   GLN B 254     -77.471  87.683  58.503  1.00 69.50           N  
ATOM   2907  CA  GLN B 254     -77.025  88.995  58.959  1.00 69.50           C  
ATOM   2908  C   GLN B 254     -77.906  90.103  58.391  1.00 69.50           C  
ATOM   2909  O   GLN B 254     -78.285  91.032  59.108  1.00 69.50           O  
ATOM   2910  CB  GLN B 254     -75.566  89.233  58.568  1.00 69.50           C  
ATOM   2911  CG  GLN B 254     -74.564  88.515  59.462  1.00 69.50           C  
ATOM   2912  CD  GLN B 254     -73.179  89.132  59.406  1.00 69.50           C  
ATOM   2913  NE2 GLN B 254     -72.642  89.487  60.568  1.00 69.50           N  
ATOM   2914  OE1 GLN B 254     -72.598  89.289  58.328  1.00 69.50           O  
ATOM   2915  N   ILE B 255     -78.215  90.026  57.195  1.00 66.74           N  
ATOM   2916  CA  ILE B 255     -79.042  91.015  56.512  1.00 66.74           C  
ATOM   2917  C   ILE B 255     -80.451  91.005  57.099  1.00 66.74           C  
ATOM   2918  O   ILE B 255     -81.015  92.062  57.390  1.00 66.74           O  
ATOM   2919  CB  ILE B 255     -79.094  90.752  54.989  1.00 66.74           C  
ATOM   2920  CG1 ILE B 255     -77.702  90.917  54.371  1.00 66.74           C  
ATOM   2921  CG2 ILE B 255     -80.107  91.683  54.316  1.00 66.74           C  
ATOM   2922  CD1 ILE B 255     -77.596  90.409  52.938  1.00 66.74           C  
ATOM   2923  N   SER B 256     -80.849  89.865  57.384  1.00 65.01           N  
ATOM   2924  CA  SER B 256     -82.195  89.738  57.933  1.00 65.01           C  
ATOM   2925  C   SER B 256     -82.279  90.334  59.334  1.00 65.01           C  
ATOM   2926  O   SER B 256     -83.275  90.968  59.686  1.00 65.01           O  
ATOM   2927  CB  SER B 256     -82.625  88.271  57.967  1.00 65.01           C  
ATOM   2928  OG  SER B 256     -81.799  87.525  58.844  1.00 65.01           O  
ATOM   2929  N   ALA B 257     -81.272  90.238  59.986  1.00 65.61           N  
ATOM   2930  CA  ALA B 257     -81.186  90.777  61.341  1.00 65.61           C  
ATOM   2931  C   ALA B 257     -81.136  92.302  61.322  1.00 65.61           C  
ATOM   2932  O   ALA B 257     -81.818  92.961  62.110  1.00 65.61           O  
ATOM   2933  CB  ALA B 257     -79.959  90.217  62.058  1.00 65.61           C  
ATOM   2934  N   ARG B 258     -80.339  92.954  60.397  1.00 69.95           N  
ATOM   2935  CA  ARG B 258     -80.163  94.398  60.278  1.00 69.95           C  
ATOM   2936  C   ARG B 258     -81.426  95.060  59.737  1.00 69.95           C  
ATOM   2937  O   ARG B 258     -81.831  96.121  60.218  1.00 69.95           O  
ATOM   2938  CB  ARG B 258     -78.973  94.723  59.373  1.00 69.95           C  
ATOM   2939  CG  ARG B 258     -77.621  94.424  60.001  1.00 69.95           C  
ATOM   2940  CD  ARG B 258     -76.473  94.814  59.082  1.00 69.95           C  
ATOM   2941  NE  ARG B 258     -75.177  94.481  59.667  1.00 69.95           N  
ATOM   2942  CZ  ARG B 258     -74.035  94.413  58.989  1.00 69.95           C  
ATOM   2943  NH1 ARG B 258     -74.005  94.654  57.683  1.00 69.95           N1+
ATOM   2944  NH2 ARG B 258     -72.913  94.100  59.621  1.00 69.95           N  
ATOM   2945  N   ILE B 259     -82.054  94.375  58.866  1.00 68.42           N  
ATOM   2946  CA  ILE B 259     -83.302  94.889  58.312  1.00 68.42           C  
ATOM   2947  C   ILE B 259     -84.401  94.825  59.369  1.00 68.42           C  
ATOM   2948  O   ILE B 259     -85.183  95.767  59.519  1.00 68.42           O  
ATOM   2949  CB  ILE B 259     -83.725  94.105  57.050  1.00 68.42           C  
ATOM   2950  CG1 ILE B 259     -82.732  94.353  55.909  1.00 68.42           C  
ATOM   2951  CG2 ILE B 259     -85.148  94.487  56.630  1.00 68.42           C  
ATOM   2952  CD1 ILE B 259     -83.067  93.611  54.622  1.00 68.42           C  
ATOM   2953  N   ASN B 260     -84.341  93.841  60.090  1.00 66.12           N  
ATOM   2954  CA  ASN B 260     -85.315  93.684  61.166  1.00 66.12           C  
ATOM   2955  C   ASN B 260     -85.166  94.776  62.222  1.00 66.12           C  
ATOM   2956  O   ASN B 260     -86.160  95.328  62.696  1.00 66.12           O  
ATOM   2957  CB  ASN B 260     -85.187  92.302  61.810  1.00 66.12           C  
ATOM   2958  CG  ASN B 260     -86.495  91.805  62.391  1.00 66.12           C  
ATOM   2959  ND2 ASN B 260     -86.417  90.796  63.250  1.00 66.12           N  
ATOM   2960  OD1 ASN B 260     -87.568  92.324  62.071  1.00 66.12           O  
ATOM   2961  N   LYS B 261     -83.828  95.306  62.569  1.00 68.02           N  
ATOM   2962  CA  LYS B 261     -83.515  96.360  63.529  1.00 68.02           C  
ATOM   2963  C   LYS B 261     -83.915  97.730  62.990  1.00 68.02           C  
ATOM   2964  O   LYS B 261     -84.430  98.569  63.733  1.00 68.02           O  
ATOM   2965  CB  LYS B 261     -82.024  96.347  63.874  1.00 68.02           C  
ATOM   2966  CG  LYS B 261     -81.730  96.550  65.352  1.00 68.02           C  
ATOM   2967  CD  LYS B 261     -80.235  96.473  65.640  1.00 68.02           C  
ATOM   2968  CE  LYS B 261     -79.934  96.724  67.111  1.00 68.02           C  
ATOM   2969  NZ  LYS B 261     -78.469  96.678  67.393  1.00 68.02           N1+
ATOM   2970  N   LEU B 262     -83.763  98.013  61.663  1.00 63.36           N  
ATOM   2971  CA  LEU B 262     -84.102  99.270  61.004  1.00 63.36           C  
ATOM   2972  C   LEU B 262     -85.613  99.426  60.875  1.00 63.36           C  
ATOM   2973  O   LEU B 262     -86.144 100.528  61.031  1.00 63.36           O  
ATOM   2974  CB  LEU B 262     -83.450  99.344  59.621  1.00 63.36           C  
ATOM   2975  CG  LEU B 262     -82.354 100.397  59.444  1.00 63.36           C  
ATOM   2976  CD1 LEU B 262     -81.066  99.744  58.955  1.00 63.36           C  
ATOM   2977  CD2 LEU B 262     -82.809 101.485  58.478  1.00 63.36           C  
ATOM   2978  N   MET B 263     -86.265  98.414  61.029  1.00 56.93           N  
ATOM   2979  CA  MET B 263     -87.716  98.483  60.886  1.00 56.93           C  
ATOM   2980  C   MET B 263     -88.398  98.483  62.251  1.00 56.93           C  
ATOM   2981  O   MET B 263     -89.534  98.939  62.382  1.00 56.93           O  
ATOM   2982  CB  MET B 263     -88.231  97.314  60.045  1.00 56.93           C  
ATOM   2983  CG  MET B 263     -87.872  97.414  58.571  1.00 56.93           C  
ATOM   2984  SD  MET B 263     -89.349  97.611  57.500  1.00 56.93           S  
ATOM   2985  CE  MET B 263     -89.800  95.871  57.254  1.00 56.93           C  
ATOM   2986  N   GLY B 264     -87.087  99.162  63.301  1.00 42.58           N  
ATOM   2987  CA  GLY B 264     -87.528  99.430  64.661  1.00 42.58           C  
ATOM   2988  C   GLY B 264     -87.746  98.171  65.477  1.00 42.58           C  
ATOM   2989  O   GLY B 264     -88.282  98.228  66.586  1.00 42.58           O  
ATOM   2990  N   GLY B 265     -87.347  96.845  64.896  1.00 42.08           N  
ATOM   2991  CA  GLY B 265     -87.482  95.584  65.608  1.00 42.08           C  
ATOM   2992  C   GLY B 265     -86.225  95.186  66.360  1.00 42.08           C  
ATOM   2993  O   GLY B 265     -85.289  95.979  66.478  1.00 42.08           O  
ATOM   2994  N   LYS B 266     -86.277  94.070  67.165  1.00 50.82           N  
ATOM   2995  CA  LYS B 266     -85.122  93.543  67.888  1.00 50.82           C  
ATOM   2996  C   LYS B 266     -84.391  92.489  67.061  1.00 50.82           C  
ATOM   2997  O   LYS B 266     -84.984  91.859  66.184  1.00 50.82           O  
ATOM   2998  CB  LYS B 266     -85.554  92.949  69.229  1.00 50.82           C  
ATOM   2999  CG  LYS B 266     -86.187  93.956  70.178  1.00 50.82           C  
ATOM   3000  CD  LYS B 266     -86.559  93.315  71.508  1.00 50.82           C  
ATOM   3001  CE  LYS B 266     -87.251  94.306  72.434  1.00 50.82           C  
ATOM   3002  NZ  LYS B 266     -87.672  93.666  73.716  1.00 50.82           N1+
ATOM   3003  N   ALA B 267     -83.108  92.373  67.050  1.00 47.88           N  
ATOM   3004  CA  ALA B 267     -82.320  91.368  66.341  1.00 47.88           C  
ATOM   3005  C   ALA B 267     -82.216  90.080  67.154  1.00 47.88           C  
ATOM   3006  O   ALA B 267     -82.068  90.121  68.377  1.00 47.88           O  
ATOM   3007  CB  ALA B 267     -80.927  91.909  66.027  1.00 47.88           C  
ATOM   3008  N   TYR B 268     -82.499  88.861  66.637  1.00 43.52           N  
ATOM   3009  CA  TYR B 268     -82.498  87.592  67.358  1.00 43.52           C  
ATOM   3010  C   TYR B 268     -81.330  86.717  66.921  1.00 43.52           C  
ATOM   3011  O   TYR B 268     -80.911  86.765  65.761  1.00 43.52           O  
ATOM   3012  CB  TYR B 268     -83.820  86.848  67.138  1.00 43.52           C  
ATOM   3013  CG  TYR B 268     -85.015  87.541  67.746  1.00 43.52           C  
ATOM   3014  CD1 TYR B 268     -85.457  87.214  69.026  1.00 43.52           C  
ATOM   3015  CD2 TYR B 268     -85.705  88.522  67.042  1.00 43.52           C  
ATOM   3016  CE1 TYR B 268     -86.559  87.849  69.590  1.00 43.52           C  
ATOM   3017  CE2 TYR B 268     -86.809  89.163  67.596  1.00 43.52           C  
ATOM   3018  CZ  TYR B 268     -87.227  88.820  68.868  1.00 43.52           C  
ATOM   3019  OH  TYR B 268     -88.319  89.451  69.421  1.00 43.52           O  
ATOM   3020  N   GLN B 269     -80.708  86.054  67.919  1.00 47.87           N  
ATOM   3021  CA  GLN B 269     -79.681  85.051  67.657  1.00 47.87           C  
ATOM   3022  C   GLN B 269     -80.035  83.718  68.310  1.00 47.87           C  
ATOM   3023  O   GLN B 269     -80.819  83.675  69.261  1.00 47.87           O  
ATOM   3024  CB  GLN B 269     -78.319  85.534  68.157  1.00 47.87           C  
ATOM   3025  CG  GLN B 269     -77.601  86.460  67.185  1.00 47.87           C  
ATOM   3026  CD  GLN B 269     -76.220  86.862  67.669  1.00 47.87           C  
ATOM   3027  NE2 GLN B 269     -75.638  87.871  67.030  1.00 47.87           N  
ATOM   3028  OE1 GLN B 269     -75.681  86.271  68.609  1.00 47.87           O  
ATOM   3029  N   THR B 270     -79.746  82.628  67.765  1.00 46.98           N  
ATOM   3030  CA  THR B 270     -80.029  81.314  68.333  1.00 46.98           C  
ATOM   3031  C   THR B 270     -78.995  80.951  69.395  1.00 46.98           C  
ATOM   3032  O   THR B 270     -77.790  81.068  69.162  1.00 46.98           O  
ATOM   3033  CB  THR B 270     -80.052  80.227  67.243  1.00 46.98           C  
ATOM   3034  CG2 THR B 270     -80.508  78.887  67.812  1.00 46.98           C  
ATOM   3035  OG1 THR B 270     -80.953  80.623  66.201  1.00 46.98           O  
ATOM   3036  N   ASP B 271     -79.383  80.738  70.687  1.00 47.16           N  
ATOM   3037  CA  ASP B 271     -78.453  80.392  71.758  1.00 47.16           C  
ATOM   3038  C   ASP B 271     -78.001  78.938  71.644  1.00 47.16           C  
ATOM   3039  O   ASP B 271     -78.347  78.248  70.683  1.00 47.16           O  
ATOM   3040  CB  ASP B 271     -79.094  80.638  73.126  1.00 47.16           C  
ATOM   3041  CG  ASP B 271     -80.237  79.684  73.425  1.00 47.16           C  
ATOM   3042  OD1 ASP B 271     -80.413  78.692  72.685  1.00 47.16           O  
ATOM   3043  OD2 ASP B 271     -80.970  79.928  74.408  1.00 47.16           O1-
ATOM   3044  N   VAL B 272     -77.129  78.370  72.531  1.00 47.62           N  
ATOM   3045  CA  VAL B 272     -76.493  77.056  72.526  1.00 47.62           C  
ATOM   3046  C   VAL B 272     -77.561  75.965  72.574  1.00 47.62           C  
ATOM   3047  O   VAL B 272     -77.316  74.830  72.161  1.00 47.62           O  
ATOM   3048  CB  VAL B 272     -75.512  76.895  73.709  1.00 47.62           C  
ATOM   3049  CG1 VAL B 272     -74.290  77.793  73.523  1.00 47.62           C  
ATOM   3050  CG2 VAL B 272     -76.214  77.209  75.029  1.00 47.62           C  
ATOM   3051  N   ASN B 273     -78.709  76.408  73.202  1.00 55.80           N  
ATOM   3052  CA  ASN B 273     -79.779  75.427  73.358  1.00 55.80           C  
ATOM   3053  C   ASN B 273     -80.739  75.452  72.172  1.00 55.80           C  
ATOM   3054  O   ASN B 273     -81.716  74.702  72.144  1.00 55.80           O  
ATOM   3055  CB  ASN B 273     -80.540  75.667  74.664  1.00 55.80           C  
ATOM   3056  CG  ASN B 273     -79.683  75.430  75.891  1.00 55.80           C  
ATOM   3057  ND2 ASN B 273     -79.861  76.265  76.908  1.00 55.80           N  
ATOM   3058  OD1 ASN B 273     -78.866  74.506  75.924  1.00 55.80           O  
ATOM   3059  N   GLY B 274     -80.425  76.340  71.047  1.00 45.17           N  
ATOM   3060  CA  GLY B 274     -81.260  76.435  69.860  1.00 45.17           C  
ATOM   3061  C   GLY B 274     -82.421  77.398  70.023  1.00 45.17           C  
ATOM   3062  O   GLY B 274     -83.347  77.404  69.208  1.00 45.17           O  
ATOM   3063  N   ASN B 275     -82.455  78.128  71.179  1.00 51.24           N  
ATOM   3064  CA  ASN B 275     -83.515  79.097  71.436  1.00 51.24           C  
ATOM   3065  C   ASN B 275     -83.177  80.464  70.847  1.00 51.24           C  
ATOM   3066  O   ASN B 275     -82.007  80.845  70.778  1.00 51.24           O  
ATOM   3067  CB  ASN B 275     -83.782  79.216  72.937  1.00 51.24           C  
ATOM   3068  CG  ASN B 275     -84.329  77.937  73.537  1.00 51.24           C  
ATOM   3069  ND2 ASN B 275     -84.052  77.715  74.816  1.00 51.24           N  
ATOM   3070  OD1 ASN B 275     -84.995  77.153  72.855  1.00 51.24           O  
ATOM   3071  N   SER B 276     -84.040  81.105  70.149  1.00 46.72           N  
ATOM   3072  CA  SER B 276     -83.866  82.465  69.648  1.00 46.72           C  
ATOM   3073  C   SER B 276     -83.808  83.473  70.791  1.00 46.72           C  
ATOM   3074  O   SER B 276     -84.737  83.558  71.596  1.00 46.72           O  
ATOM   3075  CB  SER B 276     -85.000  82.833  68.689  1.00 46.72           C  
ATOM   3076  OG  SER B 276     -84.819  82.207  67.431  1.00 46.72           O  
ATOM   3077  N   VAL B 277     -82.640  84.011  71.178  1.00 47.60           N  
ATOM   3078  CA  VAL B 277     -82.473  84.957  72.276  1.00 47.60           C  
ATOM   3079  C   VAL B 277     -82.196  86.352  71.721  1.00 47.60           C  
ATOM   3080  O   VAL B 277     -81.462  86.502  70.742  1.00 47.60           O  
ATOM   3081  CB  VAL B 277     -81.334  84.526  73.228  1.00 47.60           C  
ATOM   3082  CG1 VAL B 277     -81.280  85.437  74.453  1.00 47.60           C  
ATOM   3083  CG2 VAL B 277     -81.513  83.069  73.648  1.00 47.60           C  
ATOM   3084  N   GLU B 278     -82.859  87.353  72.240  1.00 45.65           N  
ATOM   3085  CA  GLU B 278     -82.645  88.750  71.876  1.00 45.65           C  
ATOM   3086  C   GLU B 278     -81.192  89.161  72.090  1.00 45.65           C  
ATOM   3087  O   GLU B 278     -80.600  88.851  73.126  1.00 45.65           O  
ATOM   3088  CB  GLU B 278     -83.574  89.663  72.679  1.00 45.65           C  
ATOM   3089  CG  GLU B 278     -83.572  91.110  72.209  1.00 45.65           C  
ATOM   3090  CD  GLU B 278     -84.488  92.008  73.025  1.00 45.65           C  
ATOM   3091  OE1 GLU B 278     -84.363  93.250  72.930  1.00 45.65           O  
ATOM   3092  OE2 GLU B 278     -85.338  91.465  73.766  1.00 45.65           O1-
ATOM   3093  N   VAL B 279     -80.243  89.331  71.186  1.00 40.77           N  
ATOM   3094  CA  VAL B 279     -78.852  89.720  71.392  1.00 40.77           C  
ATOM   3095  C   VAL B 279     -78.691  91.218  71.145  1.00 40.77           C  
ATOM   3096  O   VAL B 279     -79.287  91.767  70.216  1.00 40.77           O  
ATOM   3097  CB  VAL B 279     -77.898  88.923  70.475  1.00 40.77           C  
ATOM   3098  CG1 VAL B 279     -76.441  89.214  70.828  1.00 40.77           C  
ATOM   3099  CG2 VAL B 279     -78.187  87.426  70.576  1.00 40.77           C  
ATOM   3100  N   GLY B 280     -78.191  92.065  72.271  1.00 35.22           N  
ATOM   3101  CA  GLY B 280     -77.706  93.417  72.050  1.00 35.22           C  
ATOM   3102  C   GLY B 280     -76.513  93.478  71.115  1.00 35.22           C  
ATOM   3103  O   GLY B 280     -75.581  92.682  71.237  1.00 35.22           O  
ATOM   3104  N   MET B 281     -76.529  93.509  69.907  1.00 32.66           N  
ATOM   3105  CA  MET B 281     -75.372  93.516  69.017  1.00 32.66           C  
ATOM   3106  C   MET B 281     -74.234  94.340  69.610  1.00 32.66           C  
ATOM   3107  O   MET B 281     -74.413  95.519  69.923  1.00 32.66           O  
ATOM   3108  CB  MET B 281     -75.753  94.066  67.642  1.00 32.66           C  
ATOM   3109  CG  MET B 281     -76.531  93.082  66.782  1.00 32.66           C  
ATOM   3110  SD  MET B 281     -75.570  92.508  65.328  1.00 32.66           S  
ATOM   3111  CE  MET B 281     -76.678  91.213  64.704  1.00 32.66           C  
ATOM   3112  N   THR B 282     -73.444  93.873  70.694  1.00 29.25           N  
ATOM   3113  CA  THR B 282     -72.303  94.643  71.177  1.00 29.25           C  
ATOM   3114  C   THR B 282     -71.364  94.996  70.027  1.00 29.25           C  
ATOM   3115  O   THR B 282     -70.739  94.114  69.434  1.00 29.25           O  
ATOM   3116  CB  THR B 282     -71.526  93.870  72.258  1.00 29.25           C  
ATOM   3117  CG2 THR B 282     -71.079  94.798  73.384  1.00 29.25           C  
ATOM   3118  OG1 THR B 282     -72.366  92.845  72.804  1.00 29.25           O  
ATOM   3119  N   GLU B 283     -71.667  95.601  68.933  1.00 28.57           N  
ATOM   3120  CA  GLU B 283     -70.544  96.111  68.152  1.00 28.57           C  
ATOM   3121  C   GLU B 283     -69.564  96.881  69.032  1.00 28.57           C  
ATOM   3122  O   GLU B 283     -69.975  97.612  69.935  1.00 28.57           O  
ATOM   3123  CB  GLU B 283     -71.043  97.004  67.013  1.00 28.57           C  
ATOM   3124  CG  GLU B 283     -71.687  96.237  65.867  1.00 28.57           C  
ATOM   3125  CD  GLU B 283     -71.971  97.103  64.651  1.00 28.57           C  
ATOM   3126  OE1 GLU B 283     -72.370  96.557  63.597  1.00 28.57           O  
ATOM   3127  OE2 GLU B 283     -71.794  98.337  64.752  1.00 28.57           O1-
ATOM   3128  N   LYS B 284     -68.362  96.339  69.593  1.00 30.22           N  
ATOM   3129  CA  LYS B 284     -67.338  97.196  70.186  1.00 30.22           C  
ATOM   3130  C   LYS B 284     -67.322  98.571  69.526  1.00 30.22           C  
ATOM   3131  O   LYS B 284     -66.772  98.736  68.436  1.00 30.22           O  
ATOM   3132  CB  LYS B 284     -65.960  96.544  70.072  1.00 30.22           C  
ATOM   3133  CG  LYS B 284     -65.550  95.741  71.298  1.00 30.22           C  
ATOM   3134  CD  LYS B 284     -64.133  95.199  71.165  1.00 30.22           C  
ATOM   3135  CE  LYS B 284     -63.744  94.347  72.365  1.00 30.22           C  
ATOM   3136  NZ  LYS B 284     -62.362  93.796  72.229  1.00 30.22           N1+
ATOM   3137  N   LYS B 285     -68.402  99.176  69.191  1.00 31.13           N  
ATOM   3138  CA  LYS B 285     -68.474 100.469  68.518  1.00 31.13           C  
ATOM   3139  C   LYS B 285     -67.633 101.515  69.242  1.00 31.13           C  
ATOM   3140  O   LYS B 285     -67.698 101.632  70.469  1.00 31.13           O  
ATOM   3141  CB  LYS B 285     -69.926 100.941  68.419  1.00 31.13           C  
ATOM   3142  CG  LYS B 285     -70.616 100.551  67.119  1.00 31.13           C  
ATOM   3143  CD  LYS B 285     -72.020 101.137  67.036  1.00 31.13           C  
ATOM   3144  CE  LYS B 285     -72.739 100.687  65.771  1.00 31.13           C  
ATOM   3145  NZ  LYS B 285     -74.131 101.225  65.704  1.00 31.13           N1+
ATOM   3146  N   SER B 286     -66.360 101.837  68.988  1.00 36.32           N  
ATOM   3147  CA  SER B 286     -65.686 103.059  69.412  1.00 36.32           C  
ATOM   3148  C   SER B 286     -66.669 104.221  69.525  1.00 36.32           C  
ATOM   3149  O   SER B 286     -67.088 104.787  68.512  1.00 36.32           O  
ATOM   3150  CB  SER B 286     -64.567 103.422  68.435  1.00 36.32           C  
ATOM   3151  OG  SER B 286     -65.035 104.321  67.444  1.00 36.32           O  
ATOM   3152  N   PHE B 287     -67.755 104.168  70.273  1.00 35.43           N  
ATOM   3153  CA  PHE B 287     -68.849 105.118  70.435  1.00 35.43           C  
ATOM   3154  C   PHE B 287     -68.328 106.466  70.921  1.00 35.43           C  
ATOM   3155  O   PHE B 287     -67.420 106.524  71.753  1.00 35.43           O  
ATOM   3156  CB  PHE B 287     -69.894 104.577  71.416  1.00 35.43           C  
ATOM   3157  CG  PHE B 287     -70.740 103.469  70.849  1.00 35.43           C  
ATOM   3158  CD1 PHE B 287     -71.882 103.757  70.111  1.00 35.43           C  
ATOM   3159  CD2 PHE B 287     -70.395 102.140  71.054  1.00 35.43           C  
ATOM   3160  CE1 PHE B 287     -72.668 102.734  69.586  1.00 35.43           C  
ATOM   3161  CE2 PHE B 287     -71.175 101.112  70.532  1.00 35.43           C  
ATOM   3162  CZ  PHE B 287     -72.312 101.412  69.798  1.00 35.43           C  
ATOM   3163  N   THR B 288     -68.226 107.353  69.998  1.00 44.94           N  
ATOM   3164  CA  THR B 288     -68.033 108.752  70.362  1.00 44.94           C  
ATOM   3165  C   THR B 288     -69.100 109.204  71.356  1.00 44.94           C  
ATOM   3166  O   THR B 288     -70.296 109.096  71.081  1.00 44.94           O  
ATOM   3167  CB  THR B 288     -68.066 109.662  69.120  1.00 44.94           C  
ATOM   3168  CG2 THR B 288     -67.667 111.091  69.475  1.00 44.94           C  
ATOM   3169  OG1 THR B 288     -67.155 109.153  68.138  1.00 44.94           O  
ATOM   3170  N   LYS B 289     -68.646 109.265  72.626  1.00 60.40           N  
ATOM   3171  CA  LYS B 289     -69.531 109.754  73.679  1.00 60.40           C  
ATOM   3172  C   LYS B 289     -69.553 111.280  73.714  1.00 60.40           C  
ATOM   3173  O   LYS B 289     -68.501 111.921  73.743  1.00 60.40           O  
ATOM   3174  CB  LYS B 289     -69.103 109.205  75.040  1.00 60.40           C  
ATOM   3175  CG  LYS B 289     -70.092 109.488  76.161  1.00 60.40           C  
ATOM   3176  CD  LYS B 289     -69.649 108.849  77.472  1.00 60.40           C  
ATOM   3177  CE  LYS B 289     -70.618 109.166  78.603  1.00 60.40           C  
ATOM   3178  NZ  LYS B 289     -70.200 108.523  79.885  1.00 60.40           N1+
ATOM   3179  N   ILE B 290     -70.708 111.884  73.404  1.00 67.87           N  
ATOM   3180  CA  ILE B 290     -70.901 113.328  73.462  1.00 67.87           C  
ATOM   3181  C   ILE B 290     -71.435 113.724  74.837  1.00 67.87           C  
ATOM   3182  O   ILE B 290     -72.444 113.185  75.296  1.00 67.87           O  
ATOM   3183  CB  ILE B 290     -71.861 113.815  72.353  1.00 67.87           C  
ATOM   3184  CG1 ILE B 290     -71.318 113.435  70.971  1.00 67.87           C  
ATOM   3185  CG2 ILE B 290     -72.084 115.327  72.458  1.00 67.87           C  
ATOM   3186  CD1 ILE B 290     -71.742 114.382  69.857  1.00 67.87           C  
ATOM   3187  N   GLU B 291     -70.789 114.614  75.625  1.00 72.34           N  
ATOM   3188  CA  GLU B 291     -71.140 114.991  76.992  1.00 72.34           C  
ATOM   3189  C   GLU B 291     -71.360 116.496  77.110  1.00 72.34           C  
ATOM   3190  O   GLU B 291     -70.417 117.249  77.363  1.00 72.34           O  
ATOM   3191  CB  GLU B 291     -70.053 114.539  77.970  1.00 72.34           C  
ATOM   3192  CG  GLU B 291     -70.021 113.037  78.205  1.00 72.34           C  
ATOM   3193  CD  GLU B 291     -68.996 112.613  79.244  1.00 72.34           C  
ATOM   3194  OE1 GLU B 291     -69.085 111.472  79.755  1.00 72.34           O  
ATOM   3195  OE2 GLU B 291     -68.097 113.427  79.552  1.00 72.34           O1-
ATOM   3196  N   PRO B 292     -72.665 117.014  76.886  1.00 74.58           N  
ATOM   3197  CA  PRO B 292     -72.956 118.420  77.177  1.00 74.58           C  
ATOM   3198  C   PRO B 292     -72.951 118.725  78.673  1.00 74.58           C  
ATOM   3199  O   PRO B 292     -73.447 117.926  79.472  1.00 74.58           O  
ATOM   3200  CB  PRO B 292     -74.352 118.623  76.583  1.00 74.58           C  
ATOM   3201  CG  PRO B 292     -74.667 117.332  75.898  1.00 74.58           C  
ATOM   3202  CD  PRO B 292     -73.617 116.324  76.273  1.00 74.58           C  
ATOM   3203  N   SER B 293     -72.233 119.817  79.123  1.00 78.98           N  
ATOM   3204  CA  SER B 293     -72.174 120.129  80.548  1.00 78.98           C  
ATOM   3205  C   SER B 293     -72.318 121.627  80.791  1.00 78.98           C  
ATOM   3206  O   SER B 293     -71.975 122.438  79.928  1.00 78.98           O  
ATOM   3207  CB  SER B 293     -70.860 119.630  81.151  1.00 78.98           C  
ATOM   3208  OG  SER B 293     -69.758 120.337  80.607  1.00 78.98           O  
ATOM   3209  N   VAL B 294     -73.031 122.036  81.931  1.00 77.41           N  
ATOM   3210  CA  VAL B 294     -73.120 123.418  82.392  1.00 77.41           C  
ATOM   3211  C   VAL B 294     -72.596 123.521  83.822  1.00 77.41           C  
ATOM   3212  O   VAL B 294     -72.830 122.630  84.642  1.00 77.41           O  
ATOM   3213  CB  VAL B 294     -74.570 123.949  82.316  1.00 77.41           C  
ATOM   3214  CG1 VAL B 294     -75.436 123.309  83.401  1.00 77.41           C  
ATOM   3215  CG2 VAL B 294     -74.587 125.471  82.444  1.00 77.41           C  
ATOM   3216  N   ASP B 295     -71.670 124.522  84.090  1.00 80.44           N  
ATOM   3217  CA  ASP B 295     -71.227 124.668  85.473  1.00 80.44           C  
ATOM   3218  C   ASP B 295     -71.471 126.088  85.981  1.00 80.44           C  
ATOM   3219  O   ASP B 295     -71.433 127.045  85.205  1.00 80.44           O  
ATOM   3220  CB  ASP B 295     -69.746 124.310  85.604  1.00 80.44           C  
ATOM   3221  CG  ASP B 295     -68.872 125.023  84.588  1.00 80.44           C  
ATOM   3222  OD1 ASP B 295     -69.227 126.140  84.154  1.00 80.44           O  
ATOM   3223  OD2 ASP B 295     -67.818 124.461  84.215  1.00 80.44           O1-
ATOM   3224  N   LEU B 296     -71.938 126.208  87.225  1.00 76.37           N  
ATOM   3225  CA  LEU B 296     -72.104 127.453  87.967  1.00 76.37           C  
ATOM   3226  C   LEU B 296     -71.022 127.600  89.032  1.00 76.37           C  
ATOM   3227  O   LEU B 296     -70.977 126.823  89.989  1.00 76.37           O  
ATOM   3228  CB  LEU B 296     -73.489 127.507  88.620  1.00 76.37           C  
ATOM   3229  CG  LEU B 296     -73.853 128.811  89.331  1.00 76.37           C  
ATOM   3230  CD1 LEU B 296     -74.064 129.928  88.313  1.00 76.37           C  
ATOM   3231  CD2 LEU B 296     -75.097 128.623  90.191  1.00 76.37           C  
ATOM   3232  N   LEU B 297     -70.149 128.669  88.886  1.00 81.51           N  
ATOM   3233  CA  LEU B 297     -68.990 128.804  89.763  1.00 81.51           C  
ATOM   3234  C   LEU B 297     -69.025 130.134  90.507  1.00 81.51           C  
ATOM   3235  O   LEU B 297     -69.325 131.174  89.916  1.00 81.51           O  
ATOM   3236  CB  LEU B 297     -67.693 128.689  88.959  1.00 81.51           C  
ATOM   3237  CG  LEU B 297     -67.467 127.368  88.221  1.00 81.51           C  
ATOM   3238  CD1 LEU B 297     -66.631 127.597  86.967  1.00 81.51           C  
ATOM   3239  CD2 LEU B 297     -66.796 126.350  89.138  1.00 81.51           C  
ATOM   3240  N   TYR B 298     -68.772 130.028  91.837  1.00 72.54           N  
ATOM   3241  CA  TYR B 298     -68.656 131.232  92.652  1.00 72.54           C  
ATOM   3242  C   TYR B 298     -67.194 131.596  92.882  1.00 72.54           C  
ATOM   3243  O   TYR B 298     -66.399 130.757  93.312  1.00 72.54           O  
ATOM   3244  CB  TYR B 298     -69.364 131.042  93.997  1.00 72.54           C  
ATOM   3245  CG  TYR B 298     -69.307 132.258  94.890  1.00 72.54           C  
ATOM   3246  CD1 TYR B 298     -68.459 132.295  95.995  1.00 72.54           C  
ATOM   3247  CD2 TYR B 298     -70.101 133.370  94.633  1.00 72.54           C  
ATOM   3248  CE1 TYR B 298     -68.405 133.411  96.822  1.00 72.54           C  
ATOM   3249  CE2 TYR B 298     -70.055 134.492  95.453  1.00 72.54           C  
ATOM   3250  CZ  TYR B 298     -69.204 134.504  96.544  1.00 72.54           C  
ATOM   3251  OH  TYR B 298     -69.155 135.612  97.359  1.00 72.54           O  
ATOM   3252  N   ASN B 299     -66.855 132.834  92.522  1.00 76.22           N  
ATOM   3253  CA  ASN B 299     -65.499 133.336  92.716  1.00 76.22           C  
ATOM   3254  C   ASN B 299     -65.334 133.992  94.084  1.00 76.22           C  
ATOM   3255  O   ASN B 299     -65.918 135.044  94.346  1.00 76.22           O  
ATOM   3256  CB  ASN B 299     -65.127 134.321  91.606  1.00 76.22           C  
ATOM   3257  CG  ASN B 299     -63.655 134.685  91.617  1.00 76.22           C  
ATOM   3258  ND2 ASN B 299     -63.105 134.966  90.442  1.00 76.22           N  
ATOM   3259  OD1 ASN B 299     -63.018 134.710  92.673  1.00 76.22           O  
ATOM   3260  N   THR B 300     -64.556 133.395  94.987  1.00 65.31           N  
ATOM   3261  CA  THR B 300     -64.418 133.871  96.359  1.00 65.31           C  
ATOM   3262  C   THR B 300     -63.528 135.110  96.414  1.00 65.31           C  
ATOM   3263  O   THR B 300     -63.644 135.924  97.332  1.00 65.31           O  
ATOM   3264  CB  THR B 300     -63.836 132.777  97.274  1.00 65.31           C  
ATOM   3265  CG2 THR B 300     -64.775 131.578  97.362  1.00 65.31           C  
ATOM   3266  OG1 THR B 300     -62.574 132.344  96.750  1.00 65.31           O  
ATOM   3267  N   THR B 301     -62.731 135.372  95.332  1.00 70.53           N  
ATOM   3268  CA  THR B 301     -61.810 136.503  95.311  1.00 70.53           C  
ATOM   3269  C   THR B 301     -62.526 137.775  94.866  1.00 70.53           C  
ATOM   3270  O   THR B 301     -62.387 138.825  95.498  1.00 70.53           O  
ATOM   3271  CB  THR B 301     -60.614 136.231  94.381  1.00 70.53           C  
ATOM   3272  CG2 THR B 301     -59.548 137.313  94.525  1.00 70.53           C  
ATOM   3273  OG1 THR B 301     -60.038 134.961  94.710  1.00 70.53           O  
ATOM   3274  N   ASP B 302     -63.460 137.805  93.826  1.00 68.01           N  
ATOM   3275  CA  ASP B 302     -64.146 138.972  93.280  1.00 68.01           C  
ATOM   3276  C   ASP B 302     -65.615 138.989  93.695  1.00 68.01           C  
ATOM   3277  O   ASP B 302     -66.329 139.958  93.426  1.00 68.01           O  
ATOM   3278  CB  ASP B 302     -64.029 138.998  91.754  1.00 68.01           C  
ATOM   3279  CG  ASP B 302     -62.603 139.201  91.272  1.00 68.01           C  
ATOM   3280  OD1 ASP B 302     -61.779 139.762  92.025  1.00 68.01           O  
ATOM   3281  OD2 ASP B 302     -62.303 138.799  90.127  1.00 68.01           O1-
ATOM   3282  N   ASN B 303     -66.018 137.961  94.420  1.00 66.09           N  
ATOM   3283  CA  ASN B 303     -67.400 137.823  94.870  1.00 66.09           C  
ATOM   3284  C   ASN B 303     -68.376 137.851  93.699  1.00 66.09           C  
ATOM   3285  O   ASN B 303     -69.390 138.549  93.746  1.00 66.09           O  
ATOM   3286  CB  ASN B 303     -67.748 138.919  95.879  1.00 66.09           C  
ATOM   3287  CG  ASN B 303     -67.320 138.573  97.290  1.00 66.09           C  
ATOM   3288  ND2 ASN B 303     -66.781 139.554  98.005  1.00 66.09           N  
ATOM   3289  OD1 ASN B 303     -67.469 137.432  97.736  1.00 66.09           O  
ATOM   3290  N   GLU B 304     -68.151 137.187  92.621  1.00 70.78           N  
ATOM   3291  CA  GLU B 304     -68.994 137.126  91.431  1.00 70.78           C  
ATOM   3292  C   GLU B 304     -69.304 135.683  91.045  1.00 70.78           C  
ATOM   3293  O   GLU B 304     -68.485 134.787  91.263  1.00 70.78           O  
ATOM   3294  CB  GLU B 304     -68.325 137.852  90.260  1.00 70.78           C  
ATOM   3295  CG  GLU B 304     -68.477 139.365  90.306  1.00 70.78           C  
ATOM   3296  CD  GLU B 304     -67.781 140.074  89.156  1.00 70.78           C  
ATOM   3297  OE1 GLU B 304     -67.808 141.324  89.106  1.00 70.78           O  
ATOM   3298  OE2 GLU B 304     -67.204 139.371  88.294  1.00 70.78           O1-
ATOM   3299  N   PHE B 305     -70.589 135.494  90.366  1.00 69.77           N  
ATOM   3300  CA  PHE B 305     -70.975 134.180  89.863  1.00 69.77           C  
ATOM   3301  C   PHE B 305     -70.636 134.045  88.384  1.00 69.77           C  
ATOM   3302  O   PHE B 305     -70.791 134.997  87.617  1.00 69.77           O  
ATOM   3303  CB  PHE B 305     -72.471 133.938  90.084  1.00 69.77           C  
ATOM   3304  CG  PHE B 305     -72.807 133.422  91.457  1.00 69.77           C  
ATOM   3305  CD1 PHE B 305     -72.719 132.066  91.746  1.00 69.77           C  
ATOM   3306  CD2 PHE B 305     -73.211 134.294  92.460  1.00 69.77           C  
ATOM   3307  CE1 PHE B 305     -73.030 131.585  93.017  1.00 69.77           C  
ATOM   3308  CE2 PHE B 305     -73.522 133.822  93.731  1.00 69.77           C  
ATOM   3309  CZ  PHE B 305     -73.432 132.468  94.007  1.00 69.77           C  
ATOM   3310  N   ARG B 306     -70.131 132.846  87.981  1.00 73.51           N  
ATOM   3311  CA  ARG B 306     -69.798 132.583  86.585  1.00 73.51           C  
ATOM   3312  C   ARG B 306     -70.501 131.327  86.081  1.00 73.51           C  
ATOM   3313  O   ARG B 306     -70.608 130.336  86.806  1.00 73.51           O  
ATOM   3314  CB  ARG B 306     -68.284 132.441  86.410  1.00 73.51           C  
ATOM   3315  CG  ARG B 306     -67.533 133.762  86.451  1.00 73.51           C  
ATOM   3316  CD  ARG B 306     -66.063 133.587  86.094  1.00 73.51           C  
ATOM   3317  NE  ARG B 306     -65.343 134.856  86.136  1.00 73.51           N  
ATOM   3318  CZ  ARG B 306     -64.044 135.000  85.892  1.00 73.51           C  
ATOM   3319  NH1 ARG B 306     -63.293 133.949  85.583  1.00 73.51           N1+
ATOM   3320  NH2 ARG B 306     -63.491 136.202  85.956  1.00 73.51           N  
ATOM   3321  N   VAL B 307     -71.058 131.484  84.842  1.00 73.88           N  
ATOM   3322  CA  VAL B 307     -71.724 130.339  84.229  1.00 73.88           C  
ATOM   3323  C   VAL B 307     -70.965 129.909  82.975  1.00 73.88           C  
ATOM   3324  O   VAL B 307     -70.610 130.744  82.140  1.00 73.88           O  
ATOM   3325  CB  VAL B 307     -73.195 130.660  83.877  1.00 73.88           C  
ATOM   3326  CG1 VAL B 307     -73.870 129.453  83.229  1.00 73.88           C  
ATOM   3327  CG2 VAL B 307     -73.958 131.099  85.125  1.00 73.88           C  
ATOM   3328  N   ASN B 308     -70.639 128.551  82.873  1.00 79.32           N  
ATOM   3329  CA  ASN B 308     -69.937 127.998  81.721  1.00 79.32           C  
ATOM   3330  C   ASN B 308     -70.753 126.902  81.040  1.00 79.32           C  
ATOM   3331  O   ASN B 308     -71.490 126.169  81.702  1.00 79.32           O  
ATOM   3332  CB  ASN B 308     -68.566 127.459  82.135  1.00 79.32           C  
ATOM   3333  CG  ASN B 308     -67.734 128.488  82.875  1.00 79.32           C  
ATOM   3334  ND2 ASN B 308     -67.016 128.044  83.900  1.00 79.32           N  
ATOM   3335  OD1 ASN B 308     -67.738 129.672  82.529  1.00 79.32           O  
ATOM   3336  N   GLY B 309     -70.844 126.945  79.698  1.00 79.01           N  
ATOM   3337  CA  GLY B 309     -71.406 125.843  78.934  1.00 79.01           C  
ATOM   3338  C   GLY B 309     -70.399 125.182  78.011  1.00 79.01           C  
ATOM   3339  O   GLY B 309     -69.692 125.863  77.265  1.00 79.01           O  
ATOM   3340  N   ARG B 310     -70.273 123.677  78.124  1.00 80.84           N  
ATOM   3341  CA  ARG B 310     -69.284 122.976  77.313  1.00 80.84           C  
ATOM   3342  C   ARG B 310     -69.865 121.693  76.729  1.00 80.84           C  
ATOM   3343  O   ARG B 310     -70.741 121.071  77.333  1.00 80.84           O  
ATOM   3344  CB  ARG B 310     -68.037 122.658  78.141  1.00 80.84           C  
ATOM   3345  CG  ARG B 310     -67.172 123.870  78.445  1.00 80.84           C  
ATOM   3346  CD  ARG B 310     -65.967 123.505  79.300  1.00 80.84           C  
ATOM   3347  NE  ARG B 310     -66.243 123.680  80.723  1.00 80.84           N  
ATOM   3348  CZ  ARG B 310     -65.340 123.551  81.691  1.00 80.84           C  
ATOM   3349  NH1 ARG B 310     -64.080 123.243  81.407  1.00 80.84           N1+
ATOM   3350  NH2 ARG B 310     -65.699 123.734  82.953  1.00 80.84           N  
ATOM   3351  N   VAL B 311     -69.467 121.388  75.524  1.00 80.54           N  
ATOM   3352  CA  VAL B 311     -69.789 120.093  74.933  1.00 80.54           C  
ATOM   3353  C   VAL B 311     -68.502 119.339  74.605  1.00 80.54           C  
ATOM   3354  O   VAL B 311     -67.679 119.816  73.820  1.00 80.54           O  
ATOM   3355  CB  VAL B 311     -70.655 120.249  73.662  1.00 80.54           C  
ATOM   3356  CG1 VAL B 311     -70.959 118.884  73.046  1.00 80.54           C  
ATOM   3357  CG2 VAL B 311     -71.948 120.992  73.988  1.00 80.54           C  
ATOM   3358  N   ARG B 312     -68.308 118.103  75.198  1.00 80.26           N  
ATOM   3359  CA  ARG B 312     -67.112 117.300  74.968  1.00 80.26           C  
ATOM   3360  C   ARG B 312     -67.455 116.000  74.248  1.00 80.26           C  
ATOM   3361  O   ARG B 312     -68.464 115.362  74.555  1.00 80.26           O  
ATOM   3362  CB  ARG B 312     -66.405 116.996  76.291  1.00 80.26           C  
ATOM   3363  CG  ARG B 312     -65.757 118.210  76.936  1.00 80.26           C  
ATOM   3364  CD  ARG B 312     -65.089 117.857  78.259  1.00 80.26           C  
ATOM   3365  NE  ARG B 312     -64.858 119.043  79.078  1.00 80.26           N  
ATOM   3366  CZ  ARG B 312     -64.380 119.024  80.320  1.00 80.26           C  
ATOM   3367  NH1 ARG B 312     -64.070 117.875  80.910  1.00 80.26           N1+
ATOM   3368  NH2 ARG B 312     -64.208 120.162  80.975  1.00 80.26           N  
ATOM   3369  N   ALA B 313     -66.798 115.721  73.174  1.00 78.97           N  
ATOM   3370  CA  ALA B 313     -66.922 114.434  72.496  1.00 78.97           C  
ATOM   3371  C   ALA B 313     -65.712 113.547  72.776  1.00 78.97           C  
ATOM   3372  O   ALA B 313     -64.568 113.988  72.645  1.00 78.97           O  
ATOM   3373  CB  ALA B 313     -67.090 114.639  70.992  1.00 78.97           C  
ATOM   3374  N   PHE B 314     -65.968 112.241  73.254  1.00 73.94           N  
ATOM   3375  CA  PHE B 314     -64.896 111.319  73.607  1.00 73.94           C  
ATOM   3376  C   PHE B 314     -64.891 110.112  72.675  1.00 73.94           C  
ATOM   3377  O   PHE B 314     -65.950 109.632  72.268  1.00 73.94           O  
ATOM   3378  CB  PHE B 314     -65.040 110.858  75.062  1.00 73.94           C  
ATOM   3379  CG  PHE B 314     -64.928 111.973  76.065  1.00 73.94           C  
ATOM   3380  CD1 PHE B 314     -63.690 112.345  76.576  1.00 73.94           C  
ATOM   3381  CD2 PHE B 314     -66.060 112.649  76.498  1.00 73.94           C  
ATOM   3382  CE1 PHE B 314     -63.584 113.378  77.506  1.00 73.94           C  
ATOM   3383  CE2 PHE B 314     -65.962 113.682  77.426  1.00 73.94           C  
ATOM   3384  CZ  PHE B 314     -64.724 114.043  77.931  1.00 73.94           C  
ATOM   3385  N   ASN B 315     -63.770 109.707  72.233  1.00 69.10           N  
ATOM   3386  CA  ASN B 315     -63.578 108.368  71.686  1.00 69.10           C  
ATOM   3387  C   ASN B 315     -62.378 107.671  72.318  1.00 69.10           C  
ATOM   3388  O   ASN B 315     -61.802 108.171  73.285  1.00 69.10           O  
ATOM   3389  CB  ASN B 315     -63.417 108.427  70.165  1.00 69.10           C  
ATOM   3390  CG  ASN B 315     -62.160 109.162  69.739  1.00 69.10           C  
ATOM   3391  ND2 ASN B 315     -62.124 109.595  68.485  1.00 69.10           N  
ATOM   3392  OD1 ASN B 315     -61.231 109.337  70.531  1.00 69.10           O  
ATOM   3393  N   ASN B 316     -62.130 106.438  72.043  1.00 67.05           N  
ATOM   3394  CA  ASN B 316     -61.068 105.666  72.680  1.00 67.05           C  
ATOM   3395  C   ASN B 316     -59.693 106.266  72.398  1.00 67.05           C  
ATOM   3396  O   ASN B 316     -58.749 106.045  73.158  1.00 67.05           O  
ATOM   3397  CB  ASN B 316     -61.115 104.208  72.221  1.00 67.05           C  
ATOM   3398  CG  ASN B 316     -62.455 103.553  72.493  1.00 67.05           C  
ATOM   3399  ND2 ASN B 316     -62.735 102.461  71.792  1.00 67.05           N  
ATOM   3400  OD1 ASN B 316     -63.233 104.025  73.327  1.00 67.05           O  
ATOM   3401  N   LYS B 317     -59.611 107.203  71.521  1.00 71.77           N  
ATOM   3402  CA  LYS B 317     -58.313 107.706  71.078  1.00 71.77           C  
ATOM   3403  C   LYS B 317     -58.102 109.150  71.525  1.00 71.77           C  
ATOM   3404  O   LYS B 317     -56.968 109.569  71.772  1.00 71.77           O  
ATOM   3405  CB  LYS B 317     -58.189 107.605  69.557  1.00 71.77           C  
ATOM   3406  CG  LYS B 317     -58.079 106.179  69.038  1.00 71.77           C  
ATOM   3407  CD  LYS B 317     -57.880 106.146  67.528  1.00 71.77           C  
ATOM   3408  CE  LYS B 317     -57.832 104.719  67.000  1.00 71.77           C  
ATOM   3409  NZ  LYS B 317     -57.668 104.683  65.516  1.00 71.77           N1+
ATOM   3410  N   GLY B 318     -59.233 109.829  71.682  1.00 72.89           N  
ATOM   3411  CA  GLY B 318     -59.034 111.238  71.983  1.00 72.89           C  
ATOM   3412  C   GLY B 318     -60.314 111.950  72.380  1.00 72.89           C  
ATOM   3413  O   GLY B 318     -61.344 111.310  72.597  1.00 72.89           O  
ATOM   3414  N   MET B 319     -60.272 113.341  72.564  1.00 80.94           N  
ATOM   3415  CA  MET B 319     -61.404 114.160  72.989  1.00 80.94           C  
ATOM   3416  C   MET B 319     -61.396 115.510  72.279  1.00 80.94           C  
ATOM   3417  O   MET B 319     -60.333 116.031  71.940  1.00 80.94           O  
ATOM   3418  CB  MET B 319     -61.382 114.366  74.504  1.00 80.94           C  
ATOM   3419  CG  MET B 319     -62.522 115.226  75.023  1.00 80.94           C  
ATOM   3420  SD  MET B 319     -62.118 117.017  75.000  1.00 80.94           S  
ATOM   3421  CE  MET B 319     -62.134 117.371  76.779  1.00 80.94           C  
ATOM   3422  N   ALA B 320     -62.535 115.923  71.835  1.00 83.30           N  
ATOM   3423  CA  ALA B 320     -62.697 117.275  71.308  1.00 83.30           C  
ATOM   3424  C   ALA B 320     -63.715 118.066  72.125  1.00 83.30           C  
ATOM   3425  O   ALA B 320     -64.712 117.509  72.592  1.00 83.30           O  
ATOM   3426  CB  ALA B 320     -63.119 117.228  69.841  1.00 83.30           C  
ATOM   3427  N   GLU B 321     -63.405 119.463  72.408  1.00 82.43           N  
ATOM   3428  CA  GLU B 321     -64.278 120.275  73.251  1.00 82.43           C  
ATOM   3429  C   GLU B 321     -64.626 121.597  72.572  1.00 82.43           C  
ATOM   3430  O   GLU B 321     -63.775 122.212  71.926  1.00 82.43           O  
ATOM   3431  CB  GLU B 321     -63.621 120.538  74.608  1.00 82.43           C  
ATOM   3432  CG  GLU B 321     -64.457 121.405  75.539  1.00 82.43           C  
ATOM   3433  CD  GLU B 321     -63.747 121.750  76.837  1.00 82.43           C  
ATOM   3434  OE1 GLU B 321     -63.237 122.887  76.967  1.00 82.43           O  
ATOM   3435  OE2 GLU B 321     -63.698 120.877  77.733  1.00 82.43           O1-
ATOM   3436  N   ILE B 322     -65.980 122.028  72.501  1.00 81.68           N  
ATOM   3437  CA  ILE B 322     -66.450 123.368  72.164  1.00 81.68           C  
ATOM   3438  C   ILE B 322     -67.259 123.938  73.326  1.00 81.68           C  
ATOM   3439  O   ILE B 322     -68.086 123.240  73.917  1.00 81.68           O  
ATOM   3440  CB  ILE B 322     -67.299 123.360  70.872  1.00 81.68           C  
ATOM   3441  CG1 ILE B 322     -67.704 124.788  70.491  1.00 81.68           C  
ATOM   3442  CG2 ILE B 322     -68.533 122.468  71.043  1.00 81.68           C  
ATOM   3443  CD1 ILE B 322     -68.344 124.903  69.115  1.00 81.68           C  
ATOM   3444  N   GLY B 323     -66.828 125.187  73.807  1.00 79.96           N  
ATOM   3445  CA  GLY B 323     -67.562 125.682  74.961  1.00 79.96           C  
ATOM   3446  C   GLY B 323     -67.532 127.194  75.084  1.00 79.96           C  
ATOM   3447  O   GLY B 323     -66.764 127.863  74.391  1.00 79.96           O  
ATOM   3448  N   LEU B 324     -68.495 127.791  75.767  1.00 79.90           N  
ATOM   3449  CA  LEU B 324     -68.527 129.199  76.153  1.00 79.90           C  
ATOM   3450  C   LEU B 324     -68.241 129.360  77.642  1.00 79.90           C  
ATOM   3451  O   LEU B 324     -68.792 128.628  78.467  1.00 79.90           O  
ATOM   3452  CB  LEU B 324     -69.885 129.817  75.813  1.00 79.90           C  
ATOM   3453  CG  LEU B 324     -70.264 129.848  74.331  1.00 79.90           C  
ATOM   3454  CD1 LEU B 324     -71.725 130.252  74.165  1.00 79.90           C  
ATOM   3455  CD2 LEU B 324     -69.350 130.798  73.564  1.00 79.90           C  
ATOM   3456  N   SER B 325     -67.231 130.166  77.964  1.00 76.68           N  
ATOM   3457  CA  SER B 325     -66.878 130.427  79.355  1.00 76.68           C  
ATOM   3458  C   SER B 325     -67.280 131.838  79.772  1.00 76.68           C  
ATOM   3459  O   SER B 325     -67.201 132.773  78.972  1.00 76.68           O  
ATOM   3460  CB  SER B 325     -65.377 130.230  79.574  1.00 76.68           C  
ATOM   3461  OG  SER B 325     -64.986 128.913  79.223  1.00 76.68           O  
ATOM   3462  N   ASN B 326     -67.843 131.966  80.991  1.00 72.09           N  
ATOM   3463  CA  ASN B 326     -68.238 133.249  81.562  1.00 72.09           C  
ATOM   3464  C   ASN B 326     -69.353 133.902  80.750  1.00 72.09           C  
ATOM   3465  O   ASN B 326     -69.229 135.056  80.334  1.00 72.09           O  
ATOM   3466  CB  ASN B 326     -67.033 134.186  81.661  1.00 72.09           C  
ATOM   3467  CG  ASN B 326     -66.790 134.677  83.074  1.00 72.09           C  
ATOM   3468  ND2 ASN B 326     -65.826 135.577  83.232  1.00 72.09           N  
ATOM   3469  OD1 ASN B 326     -67.463 134.252  84.016  1.00 72.09           O  
ATOM   3470  N   ILE B 327     -70.413 133.240  80.567  1.00 72.05           N  
ATOM   3471  CA  ILE B 327     -71.524 133.676  79.730  1.00 72.05           C  
ATOM   3472  C   ILE B 327     -72.126 134.960  80.299  1.00 72.05           C  
ATOM   3473  O   ILE B 327     -72.491 135.013  81.475  1.00 72.05           O  
ATOM   3474  CB  ILE B 327     -72.609 132.582  79.613  1.00 72.05           C  
ATOM   3475  CG1 ILE B 327     -72.014 131.303  79.013  1.00 72.05           C  
ATOM   3476  CG2 ILE B 327     -73.791 133.081  78.778  1.00 72.05           C  
ATOM   3477  CD1 ILE B 327     -72.947 130.101  79.070  1.00 72.05           C  
ATOM   3478  N   GLY B 328     -72.187 136.150  79.584  1.00 62.26           N  
ATOM   3479  CA  GLY B 328     -72.657 137.490  79.897  1.00 62.26           C  
ATOM   3480  C   GLY B 328     -71.841 138.581  79.231  1.00 62.26           C  
ATOM   3481  O   GLY B 328     -71.660 138.571  78.011  1.00 62.26           O  
ATOM   3482  N   ASP B 329     -71.379 139.625  79.776  1.00 57.88           N  
ATOM   3483  CA  ASP B 329     -70.693 140.760  79.165  1.00 57.88           C  
ATOM   3484  C   ASP B 329     -69.251 140.402  78.808  1.00 57.88           C  
ATOM   3485  O   ASP B 329     -68.713 140.893  77.812  1.00 57.88           O  
ATOM   3486  CB  ASP B 329     -70.719 141.970  80.100  1.00 57.88           C  
ATOM   3487  CG  ASP B 329     -72.083 142.630  80.177  1.00 57.88           C  
ATOM   3488  OD1 ASP B 329     -72.906 142.441  79.256  1.00 57.88           O  
ATOM   3489  OD2 ASP B 329     -72.338 143.351  81.168  1.00 57.88           O1-
ATOM   3490  N   ASP B 330     -68.534 139.239  79.348  1.00 68.31           N  
ATOM   3491  CA  ASP B 330     -67.143 138.850  79.133  1.00 68.31           C  
ATOM   3492  C   ASP B 330     -67.040 137.382  78.724  1.00 68.31           C  
ATOM   3493  O   ASP B 330     -66.231 136.634  79.277  1.00 68.31           O  
ATOM   3494  CB  ASP B 330     -66.313 139.104  80.393  1.00 68.31           C  
ATOM   3495  CG  ASP B 330     -66.091 140.582  80.668  1.00 68.31           C  
ATOM   3496  OD1 ASP B 330     -65.909 141.360  79.709  1.00 68.31           O  
ATOM   3497  OD2 ASP B 330     -66.096 140.969  81.858  1.00 68.31           O1-
ATOM   3498  N   THR B 331     -67.878 137.083  77.728  1.00 73.82           N  
ATOM   3499  CA  THR B 331     -67.976 135.690  77.305  1.00 73.82           C  
ATOM   3500  C   THR B 331     -66.744 135.280  76.506  1.00 73.82           C  
ATOM   3501  O   THR B 331     -66.299 136.013  75.621  1.00 73.82           O  
ATOM   3502  CB  THR B 331     -69.242 135.450  76.462  1.00 73.82           C  
ATOM   3503  CG2 THR B 331     -69.357 133.986  76.047  1.00 73.82           C  
ATOM   3504  OG1 THR B 331     -70.396 135.809  77.231  1.00 73.82           O  
ATOM   3505  N   THR B 332     -66.111 134.135  76.863  1.00 79.01           N  
ATOM   3506  CA  THR B 332     -64.974 133.594  76.128  1.00 79.01           C  
ATOM   3507  C   THR B 332     -65.303 132.216  75.560  1.00 79.01           C  
ATOM   3508  O   THR B 332     -66.251 131.566  76.006  1.00 79.01           O  
ATOM   3509  CB  THR B 332     -63.724 133.499  77.023  1.00 79.01           C  
ATOM   3510  CG2 THR B 332     -63.322 134.871  77.554  1.00 79.01           C  
ATOM   3511  OG1 THR B 332     -64.001 132.633  78.130  1.00 79.01           O  
ATOM   3512  N   PHE B 333     -64.582 131.905  74.527  1.00 73.83           N  
ATOM   3513  CA  PHE B 333     -64.926 130.645  73.879  1.00 73.83           C  
ATOM   3514  C   PHE B 333     -63.805 129.626  74.050  1.00 73.83           C  
ATOM   3515  O   PHE B 333     -62.631 129.992  74.126  1.00 73.83           O  
ATOM   3516  CB  PHE B 333     -65.212 130.864  72.390  1.00 73.83           C  
ATOM   3517  CG  PHE B 333     -63.982 131.145  71.569  1.00 73.83           C  
ATOM   3518  CD1 PHE B 333     -63.525 132.445  71.401  1.00 73.83           C  
ATOM   3519  CD2 PHE B 333     -63.284 130.107  70.967  1.00 73.83           C  
ATOM   3520  CE1 PHE B 333     -62.386 132.709  70.643  1.00 73.83           C  
ATOM   3521  CE2 PHE B 333     -62.145 130.362  70.207  1.00 73.83           C  
ATOM   3522  CZ  PHE B 333     -61.699 131.664  70.045  1.00 73.83           C  
ATOM   3523  N   ASP B 334     -64.087 128.365  74.107  1.00 81.28           N  
ATOM   3524  CA  ASP B 334     -63.152 127.247  74.191  1.00 81.28           C  
ATOM   3525  C   ASP B 334     -63.263 126.346  72.963  1.00 81.28           C  
ATOM   3526  O   ASP B 334     -64.367 126.001  72.537  1.00 81.28           O  
ATOM   3527  CB  ASP B 334     -63.401 126.436  75.464  1.00 81.28           C  
ATOM   3528  CG  ASP B 334     -63.063 127.200  76.731  1.00 81.28           C  
ATOM   3529  OD1 ASP B 334     -61.865 127.422  77.009  1.00 81.28           O  
ATOM   3530  OD2 ASP B 334     -64.004 127.583  77.460  1.00 81.28           O1-
ATOM   3531  N   LEU B 335     -62.189 126.074  72.227  1.00 80.09           N  
ATOM   3532  CA  LEU B 335     -62.079 125.146  71.107  1.00 80.09           C  
ATOM   3533  C   LEU B 335     -60.771 124.362  71.177  1.00 80.09           C  
ATOM   3534  O   LEU B 335     -59.717 124.870  70.789  1.00 80.09           O  
ATOM   3535  CB  LEU B 335     -62.165 125.898  69.777  1.00 80.09           C  
ATOM   3536  CG  LEU B 335     -62.266 125.037  68.516  1.00 80.09           C  
ATOM   3537  CD1 LEU B 335     -63.630 124.359  68.445  1.00 80.09           C  
ATOM   3538  CD2 LEU B 335     -62.018 125.881  67.270  1.00 80.09           C  
ATOM   3539  N   ASN B 336     -60.779 123.031  71.687  1.00 77.65           N  
ATOM   3540  CA  ASN B 336     -59.549 122.270  71.883  1.00 77.65           C  
ATOM   3541  C   ASN B 336     -59.773 120.777  71.659  1.00 77.65           C  
ATOM   3542  O   ASN B 336     -60.913 120.309  71.654  1.00 77.65           O  
ATOM   3543  CB  ASN B 336     -58.982 122.517  73.282  1.00 77.65           C  
ATOM   3544  CG  ASN B 336     -59.976 122.199  74.381  1.00 77.65           C  
ATOM   3545  ND2 ASN B 336     -60.416 123.225  75.098  1.00 77.65           N  
ATOM   3546  OD1 ASN B 336     -60.345 121.039  74.584  1.00 77.65           O  
ATOM   3547  N   ALA B 337     -58.722 120.138  71.257  1.00 81.30           N  
ATOM   3548  CA  ALA B 337     -58.752 118.694  71.042  1.00 81.30           C  
ATOM   3549  C   ALA B 337     -57.509 118.026  71.622  1.00 81.30           C  
ATOM   3550  O   ALA B 337     -56.477 118.676  71.806  1.00 81.30           O  
ATOM   3551  CB  ALA B 337     -58.874 118.380  69.552  1.00 81.30           C  
ATOM   3552  N   GLY B 338     -57.659 116.770  72.059  1.00 77.61           N  
ATOM   3553  CA  GLY B 338     -56.507 116.107  72.649  1.00 77.61           C  
ATOM   3554  C   GLY B 338     -56.502 114.607  72.424  1.00 77.61           C  
ATOM   3555  O   GLY B 338     -57.454 114.053  71.870  1.00 77.61           O  
ATOM   3556  N   ARG B 339     -55.395 114.031  72.724  1.00 74.92           N  
ATOM   3557  CA  ARG B 339     -55.212 112.589  72.594  1.00 74.92           C  
ATOM   3558  C   ARG B 339     -54.912 111.951  73.947  1.00 74.92           C  
ATOM   3559  O   ARG B 339     -54.177 112.519  74.758  1.00 74.92           O  
ATOM   3560  CB  ARG B 339     -54.086 112.277  71.606  1.00 74.92           C  
ATOM   3561  CG  ARG B 339     -54.013 110.815  71.196  1.00 74.92           C  
ATOM   3562  CD  ARG B 339     -52.921 110.572  70.164  1.00 74.92           C  
ATOM   3563  NE  ARG B 339     -52.907 109.184  69.710  1.00 74.92           N  
ATOM   3564  CZ  ARG B 339     -51.822 108.528  69.310  1.00 74.92           C  
ATOM   3565  NH1 ARG B 339     -50.634 109.124  69.300  1.00 74.92           N1+
ATOM   3566  NH2 ARG B 339     -51.923 107.267  68.916  1.00 74.92           N  
ATOM   3567  N   PHE B 340     -55.486 110.784  74.099  1.00 75.91           N  
ATOM   3568  CA  PHE B 340     -55.184 110.035  75.314  1.00 75.91           C  
ATOM   3569  C   PHE B 340     -53.786 109.433  75.245  1.00 75.91           C  
ATOM   3570  O   PHE B 340     -53.463 108.708  74.303  1.00 75.91           O  
ATOM   3571  CB  PHE B 340     -56.222 108.930  75.536  1.00 75.91           C  
ATOM   3572  CG  PHE B 340     -57.541 109.432  76.058  1.00 75.91           C  
ATOM   3573  CD1 PHE B 340     -57.697 109.752  77.400  1.00 75.91           C  
ATOM   3574  CD2 PHE B 340     -58.626 109.583  75.204  1.00 75.91           C  
ATOM   3575  CE1 PHE B 340     -58.917 110.217  77.886  1.00 75.91           C  
ATOM   3576  CE2 PHE B 340     -59.848 110.047  75.682  1.00 75.91           C  
ATOM   3577  CZ  PHE B 340     -59.992 110.362  77.023  1.00 75.91           C  
ATOM   3578  N   ILE B 341     -52.810 109.754  76.163  1.00 73.14           N  
ATOM   3579  CA  ILE B 341     -51.470 109.177  76.188  1.00 73.14           C  
ATOM   3580  C   ILE B 341     -51.467 107.918  77.051  1.00 73.14           C  
ATOM   3581  O   ILE B 341     -50.582 107.070  76.920  1.00 73.14           O  
ATOM   3582  CB  ILE B 341     -50.429 110.190  76.715  1.00 73.14           C  
ATOM   3583  CG1 ILE B 341     -50.876 110.761  78.066  1.00 73.14           C  
ATOM   3584  CG2 ILE B 341     -50.200 111.310  75.696  1.00 73.14           C  
ATOM   3585  CD1 ILE B 341     -49.811 111.594  78.768  1.00 73.14           C  
ATOM   3586  N   SER B 342     -52.434 107.790  77.960  1.00 71.38           N  
ATOM   3587  CA  SER B 342     -52.799 106.624  78.758  1.00 71.38           C  
ATOM   3588  C   SER B 342     -54.298 106.592  79.036  1.00 71.38           C  
ATOM   3589  O   SER B 342     -55.033 107.488  78.616  1.00 71.38           O  
ATOM   3590  CB  SER B 342     -52.027 106.617  80.079  1.00 71.38           C  
ATOM   3591  OG  SER B 342     -52.619 107.504  81.012  1.00 71.38           O  
ATOM   3592  N   SER B 343     -54.716 105.539  79.598  1.00 69.23           N  
ATOM   3593  CA  SER B 343     -56.145 105.364  79.835  1.00 69.23           C  
ATOM   3594  C   SER B 343     -56.699 106.479  80.715  1.00 69.23           C  
ATOM   3595  O   SER B 343     -57.877 106.830  80.614  1.00 69.23           O  
ATOM   3596  CB  SER B 343     -56.419 104.007  80.484  1.00 69.23           C  
ATOM   3597  OG  SER B 343     -55.795 103.921  81.753  1.00 69.23           O  
ATOM   3598  N   LYS B 344     -55.876 107.157  81.446  1.00 76.54           N  
ATOM   3599  CA  LYS B 344     -56.356 108.138  82.415  1.00 76.54           C  
ATOM   3600  C   LYS B 344     -55.762 109.517  82.143  1.00 76.54           C  
ATOM   3601  O   LYS B 344     -56.230 110.519  82.687  1.00 76.54           O  
ATOM   3602  CB  LYS B 344     -56.018 107.695  83.839  1.00 76.54           C  
ATOM   3603  CG  LYS B 344     -56.745 106.434  84.284  1.00 76.54           C  
ATOM   3604  CD  LYS B 344     -56.447 106.100  85.740  1.00 76.54           C  
ATOM   3605  CE  LYS B 344     -57.185 104.847  86.190  1.00 76.54           C  
ATOM   3606  NZ  LYS B 344     -56.856 104.488  87.602  1.00 76.54           N1+
ATOM   3607  N   TRP B 345     -54.865 109.582  81.224  1.00 79.87           N  
ATOM   3608  CA  TRP B 345     -54.179 110.848  80.987  1.00 79.87           C  
ATOM   3609  C   TRP B 345     -54.501 111.389  79.598  1.00 79.87           C  
ATOM   3610  O   TRP B 345     -54.439 110.655  78.609  1.00 79.87           O  
ATOM   3611  CB  TRP B 345     -52.666 110.678  81.145  1.00 79.87           C  
ATOM   3612  CG  TRP B 345     -52.215 110.525  82.566  1.00 79.87           C  
ATOM   3613  CD1 TRP B 345     -52.089 109.359  83.270  1.00 79.87           C  
ATOM   3614  CD2 TRP B 345     -51.836 111.576  83.460  1.00 79.87           C  
ATOM   3615  CE2 TRP B 345     -51.490 110.975  84.690  1.00 79.87           C  
ATOM   3616  CE3 TRP B 345     -51.753 112.970  83.340  1.00 79.87           C  
ATOM   3617  NE1 TRP B 345     -51.653 109.623  84.548  1.00 79.87           N  
ATOM   3618  CZ2 TRP B 345     -51.068 111.720  85.794  1.00 79.87           C  
ATOM   3619  CZ3 TRP B 345     -51.334 113.710  84.439  1.00 79.87           C  
ATOM   3620  CH2 TRP B 345     -50.996 113.082  85.648  1.00 79.87           C  
ATOM   3621  N   LEU B 346     -54.856 112.636  79.403  1.00 82.77           N  
ATOM   3622  CA  LEU B 346     -55.205 113.283  78.143  1.00 82.77           C  
ATOM   3623  C   LEU B 346     -54.431 114.585  77.967  1.00 82.77           C  
ATOM   3624  O   LEU B 346     -54.315 115.375  78.908  1.00 82.77           O  
ATOM   3625  CB  LEU B 346     -56.710 113.557  78.079  1.00 82.77           C  
ATOM   3626  CG  LEU B 346     -57.223 114.233  76.807  1.00 82.77           C  
ATOM   3627  CD1 LEU B 346     -57.226 113.245  75.646  1.00 82.77           C  
ATOM   3628  CD2 LEU B 346     -58.618 114.807  77.032  1.00 82.77           C  
ATOM   3629  N   VAL B 347     -53.725 114.718  76.928  1.00 82.22           N  
ATOM   3630  CA  VAL B 347     -53.052 115.970  76.596  1.00 82.22           C  
ATOM   3631  C   VAL B 347     -53.834 116.706  75.510  1.00 82.22           C  
ATOM   3632  O   VAL B 347     -54.279 116.096  74.536  1.00 82.22           O  
ATOM   3633  CB  VAL B 347     -51.597 115.726  76.134  1.00 82.22           C  
ATOM   3634  CG1 VAL B 347     -50.612 116.068  77.250  1.00 82.22           C  
ATOM   3635  CG2 VAL B 347     -51.417 114.278  75.682  1.00 82.22           C  
ATOM   3636  N   ARG B 348     -54.133 118.005  75.743  1.00 79.98           N  
ATOM   3637  CA  ARG B 348     -54.972 118.760  74.817  1.00 79.98           C  
ATOM   3638  C   ARG B 348     -54.263 120.023  74.340  1.00 79.98           C  
ATOM   3639  O   ARG B 348     -53.377 120.539  75.024  1.00 79.98           O  
ATOM   3640  CB  ARG B 348     -56.305 119.124  75.473  1.00 79.98           C  
ATOM   3641  CG  ARG B 348     -57.095 117.924  75.970  1.00 79.98           C  
ATOM   3642  CD  ARG B 348     -58.419 118.340  76.597  1.00 79.98           C  
ATOM   3643  NE  ARG B 348     -58.219 119.033  77.867  1.00 79.98           N  
ATOM   3644  CZ  ARG B 348     -59.139 119.776  78.477  1.00 79.98           C  
ATOM   3645  NH1 ARG B 348     -60.343 119.937  77.943  1.00 79.98           N1+
ATOM   3646  NH2 ARG B 348     -58.850 120.362  79.631  1.00 79.98           N  
ATOM   3647  N   GLY B 349     -54.524 120.375  73.078  1.00 76.33           N  
ATOM   3648  CA  GLY B 349     -54.041 121.636  72.539  1.00 76.33           C  
ATOM   3649  C   GLY B 349     -55.100 122.401  71.767  1.00 76.33           C  
ATOM   3650  O   GLY B 349     -55.967 121.798  71.130  1.00 76.33           O  
ATOM   3651  N   GLY B 350     -55.160 123.734  71.855  1.00 75.05           N  
ATOM   3652  CA  GLY B 350     -56.105 124.550  71.110  1.00 75.05           C  
ATOM   3653  C   GLY B 350     -56.382 125.890  71.764  1.00 75.05           C  
ATOM   3654  O   GLY B 350     -55.459 126.563  72.230  1.00 75.05           O  
ATOM   3655  N   ILE B 351     -57.662 126.322  71.692  1.00 76.13           N  
ATOM   3656  CA  ILE B 351     -58.070 127.611  72.240  1.00 76.13           C  
ATOM   3657  C   ILE B 351     -58.742 127.406  73.596  1.00 76.13           C  
ATOM   3658  O   ILE B 351     -59.709 126.649  73.708  1.00 76.13           O  
ATOM   3659  CB  ILE B 351     -59.019 128.359  71.278  1.00 76.13           C  
ATOM   3660  CG1 ILE B 351     -58.337 128.591  69.926  1.00 76.13           C  
ATOM   3661  CG2 ILE B 351     -59.478 129.684  71.894  1.00 76.13           C  
ATOM   3662  CD1 ILE B 351     -59.207 129.313  68.907  1.00 76.13           C  
ATOM   3663  N   PHE B 352     -58.138 127.990  74.611  1.00 79.16           N  
ATOM   3664  CA  PHE B 352     -58.682 127.997  75.963  1.00 79.16           C  
ATOM   3665  C   PHE B 352     -59.053 129.413  76.390  1.00 79.16           C  
ATOM   3666  O   PHE B 352     -58.189 130.288  76.474  1.00 79.16           O  
ATOM   3667  CB  PHE B 352     -57.676 127.398  76.952  1.00 79.16           C  
ATOM   3668  CG  PHE B 352     -57.377 125.944  76.707  1.00 79.16           C  
ATOM   3669  CD1 PHE B 352     -58.070 124.953  77.393  1.00 79.16           C  
ATOM   3670  CD2 PHE B 352     -56.404 125.568  75.791  1.00 79.16           C  
ATOM   3671  CE1 PHE B 352     -57.795 123.606  77.168  1.00 79.16           C  
ATOM   3672  CE2 PHE B 352     -56.124 124.224  75.561  1.00 79.16           C  
ATOM   3673  CZ  PHE B 352     -56.820 123.244  76.252  1.00 79.16           C  
ATOM   3674  N   GLU B 353     -60.317 129.659  76.566  1.00 77.11           N  
ATOM   3675  CA  GLU B 353     -60.816 130.984  76.920  1.00 77.11           C  
ATOM   3676  C   GLU B 353     -60.329 132.039  75.930  1.00 77.11           C  
ATOM   3677  O   GLU B 353     -59.800 133.078  76.332  1.00 77.11           O  
ATOM   3678  CB  GLU B 353     -60.388 131.359  78.341  1.00 77.11           C  
ATOM   3679  CG  GLU B 353     -61.030 130.503  79.423  1.00 77.11           C  
ATOM   3680  CD  GLU B 353     -60.768 131.017  80.829  1.00 77.11           C  
ATOM   3681  OE1 GLU B 353     -61.075 130.297  81.806  1.00 77.11           O  
ATOM   3682  OE2 GLU B 353     -60.252 132.150  80.955  1.00 77.11           O1-
ATOM   3683  N   SER B 354     -60.397 131.756  74.718  1.00 70.72           N  
ATOM   3684  CA  SER B 354     -60.124 132.630  73.580  1.00 70.72           C  
ATOM   3685  C   SER B 354     -58.628 132.868  73.411  1.00 70.72           C  
ATOM   3686  O   SER B 354     -58.217 133.825  72.753  1.00 70.72           O  
ATOM   3687  CB  SER B 354     -60.847 133.967  73.746  1.00 70.72           C  
ATOM   3688  OG  SER B 354     -62.247 133.773  73.860  1.00 70.72           O  
ATOM   3689  N   GLU B 355     -57.818 132.006  74.057  1.00 74.21           N  
ATOM   3690  CA  GLU B 355     -56.368 132.102  73.917  1.00 74.21           C  
ATOM   3691  C   GLU B 355     -55.754 130.745  73.589  1.00 74.21           C  
ATOM   3692  O   GLU B 355     -56.233 129.710  74.059  1.00 74.21           O  
ATOM   3693  CB  GLU B 355     -55.741 132.668  75.194  1.00 74.21           C  
ATOM   3694  CG  GLU B 355     -56.141 134.106  75.491  1.00 74.21           C  
ATOM   3695  CD  GLU B 355     -55.641 134.603  76.838  1.00 74.21           C  
ATOM   3696  OE1 GLU B 355     -55.875 135.786  77.174  1.00 74.21           O  
ATOM   3697  OE2 GLU B 355     -55.009 133.802  77.563  1.00 74.21           O1-
ATOM   3698  N   LEU B 356     -54.691 130.792  72.811  1.00 67.47           N  
ATOM   3699  CA  LEU B 356     -53.984 129.563  72.468  1.00 67.47           C  
ATOM   3700  C   LEU B 356     -53.263 128.991  73.684  1.00 67.47           C  
ATOM   3701  O   LEU B 356     -52.613 129.728  74.428  1.00 67.47           O  
ATOM   3702  CB  LEU B 356     -52.983 129.817  71.339  1.00 67.47           C  
ATOM   3703  CG  LEU B 356     -53.126 128.940  70.094  1.00 67.47           C  
ATOM   3704  CD1 LEU B 356     -53.120 129.800  68.835  1.00 67.47           C  
ATOM   3705  CD2 LEU B 356     -52.012 127.900  70.042  1.00 67.47           C  
ATOM   3706  N   GLY B 357     -53.498 127.647  73.955  1.00 70.97           N  
ATOM   3707  CA  GLY B 357     -52.856 127.081  75.131  1.00 70.97           C  
ATOM   3708  C   GLY B 357     -52.753 125.569  75.085  1.00 70.97           C  
ATOM   3709  O   GLY B 357     -53.061 124.951  74.064  1.00 70.97           O  
ATOM   3710  N   LEU B 358     -52.122 124.991  76.071  1.00 77.71           N  
ATOM   3711  CA  LEU B 358     -51.956 123.553  76.256  1.00 77.71           C  
ATOM   3712  C   LEU B 358     -52.584 123.097  77.569  1.00 77.71           C  
ATOM   3713  O   LEU B 358     -52.520 123.812  78.573  1.00 77.71           O  
ATOM   3714  CB  LEU B 358     -50.472 123.177  76.229  1.00 77.71           C  
ATOM   3715  CG  LEU B 358     -49.738 123.411  74.908  1.00 77.71           C  
ATOM   3716  CD1 LEU B 358     -48.229 123.370  75.126  1.00 77.71           C  
ATOM   3717  CD2 LEU B 358     -50.162 122.378  73.870  1.00 77.71           C  
ATOM   3718  N   GLY B 359     -53.272 121.880  77.394  1.00 80.80           N  
ATOM   3719  CA  GLY B 359     -53.900 121.367  78.601  1.00 80.80           C  
ATOM   3720  C   GLY B 359     -53.568 119.912  78.875  1.00 80.80           C  
ATOM   3721  O   GLY B 359     -53.356 119.133  77.943  1.00 80.80           O  
ATOM   3722  N   VAL B 360     -53.455 119.525  80.130  1.00 81.02           N  
ATOM   3723  CA  VAL B 360     -53.279 118.141  80.556  1.00 81.02           C  
ATOM   3724  C   VAL B 360     -54.386 117.755  81.533  1.00 81.02           C  
ATOM   3725  O   VAL B 360     -54.742 118.537  82.418  1.00 81.02           O  
ATOM   3726  CB  VAL B 360     -51.894 117.919  81.204  1.00 81.02           C  
ATOM   3727  CG1 VAL B 360     -51.771 118.717  82.501  1.00 81.02           C  
ATOM   3728  CG2 VAL B 360     -51.659 116.433  81.463  1.00 81.02           C  
ATOM   3729  N   ASP B 361     -54.969 116.591  81.200  1.00 84.87           N  
ATOM   3730  CA  ASP B 361     -56.078 116.152  82.041  1.00 84.87           C  
ATOM   3731  C   ASP B 361     -55.823 114.756  82.604  1.00 84.87           C  
ATOM   3732  O   ASP B 361     -55.264 113.898  81.918  1.00 84.87           O  
ATOM   3733  CB  ASP B 361     -57.390 116.170  81.252  1.00 84.87           C  
ATOM   3734  CG  ASP B 361     -57.692 117.525  80.635  1.00 84.87           C  
ATOM   3735  OD1 ASP B 361     -58.149 118.436  81.359  1.00 84.87           O  
ATOM   3736  OD2 ASP B 361     -57.475 117.681  79.415  1.00 84.87           O1-
ATOM   3737  N   TYR B 362     -56.158 114.620  83.883  1.00 78.44           N  
ATOM   3738  CA  TYR B 362     -56.098 113.300  84.501  1.00 78.44           C  
ATOM   3739  C   TYR B 362     -57.497 112.781  84.814  1.00 78.44           C  
ATOM   3740  O   TYR B 362     -58.293 113.470  85.458  1.00 78.44           O  
ATOM   3741  CB  TYR B 362     -55.259 113.343  85.781  1.00 78.44           C  
ATOM   3742  CG  TYR B 362     -55.173 112.016  86.496  1.00 78.44           C  
ATOM   3743  CD1 TYR B 362     -55.911 111.778  87.654  1.00 78.44           C  
ATOM   3744  CD2 TYR B 362     -54.355 111.000  86.017  1.00 78.44           C  
ATOM   3745  CE1 TYR B 362     -55.833 110.558  88.317  1.00 78.44           C  
ATOM   3746  CE2 TYR B 362     -54.270 109.775  86.672  1.00 78.44           C  
ATOM   3747  CZ  TYR B 362     -55.013 109.564  87.819  1.00 78.44           C  
ATOM   3748  OH  TYR B 362     -54.932 108.354  88.472  1.00 78.44           O  
ATOM   3749  N   ASN B 363     -57.956 111.607  84.305  1.00 79.51           N  
ATOM   3750  CA  ASN B 363     -59.191 110.894  84.616  1.00 79.51           C  
ATOM   3751  C   ASN B 363     -60.419 111.760  84.356  1.00 79.51           C  
ATOM   3752  O   ASN B 363     -61.310 111.851  85.203  1.00 79.51           O  
ATOM   3753  CB  ASN B 363     -59.180 110.409  86.068  1.00 79.51           C  
ATOM   3754  CG  ASN B 363     -60.101 109.227  86.295  1.00 79.51           C  
ATOM   3755  ND2 ASN B 363     -60.557 109.060  87.531  1.00 79.51           N  
ATOM   3756  OD1 ASN B 363     -60.398 108.468  85.369  1.00 79.51           O  
ATOM   3757  N   LEU B 364     -60.522 112.438  83.178  1.00 75.46           N  
ATOM   3758  CA  LEU B 364     -61.548 113.411  82.816  1.00 75.46           C  
ATOM   3759  C   LEU B 364     -62.936 112.781  82.865  1.00 75.46           C  
ATOM   3760  O   LEU B 364     -63.922 113.463  83.159  1.00 75.46           O  
ATOM   3761  CB  LEU B 364     -61.282 113.976  81.418  1.00 75.46           C  
ATOM   3762  CG  LEU B 364     -60.497 115.288  81.356  1.00 75.46           C  
ATOM   3763  CD1 LEU B 364     -59.790 115.419  80.012  1.00 75.46           C  
ATOM   3764  CD2 LEU B 364     -61.422 116.476  81.597  1.00 75.46           C  
ATOM   3765  N   ARG B 365     -63.068 111.426  82.819  1.00 67.90           N  
ATOM   3766  CA  ARG B 365     -64.367 110.761  82.795  1.00 67.90           C  
ATOM   3767  C   ARG B 365     -64.625 110.017  84.100  1.00 67.90           C  
ATOM   3768  O   ARG B 365     -65.640 109.329  84.238  1.00 67.90           O  
ATOM   3769  CB  ARG B 365     -64.452 109.792  81.613  1.00 67.90           C  
ATOM   3770  CG  ARG B 365     -64.445 110.475  80.254  1.00 67.90           C  
ATOM   3771  CD  ARG B 365     -64.598 109.473  79.118  1.00 67.90           C  
ATOM   3772  NE  ARG B 365     -63.890 108.228  79.399  1.00 67.90           N  
ATOM   3773  CZ  ARG B 365     -64.077 107.085  78.745  1.00 67.90           C  
ATOM   3774  NH1 ARG B 365     -64.957 107.008  77.754  1.00 67.90           N1+
ATOM   3775  NH2 ARG B 365     -63.378 106.011  79.083  1.00 67.90           N  
ATOM   3776  N   GLY B 366     -63.688 110.202  85.058  1.00 71.80           N  
ATOM   3777  CA  GLY B 366     -63.782 109.479  86.317  1.00 71.80           C  
ATOM   3778  C   GLY B 366     -64.460 110.279  87.414  1.00 71.80           C  
ATOM   3779  O   GLY B 366     -64.870 111.420  87.195  1.00 71.80           O  
ATOM   3780  N   PRO B 367     -64.619 109.711  88.618  1.00 75.11           N  
ATOM   3781  CA  PRO B 367     -65.269 110.365  89.756  1.00 75.11           C  
ATOM   3782  C   PRO B 367     -64.499 111.586  90.253  1.00 75.11           C  
ATOM   3783  O   PRO B 367     -65.103 112.543  90.746  1.00 75.11           O  
ATOM   3784  CB  PRO B 367     -65.299 109.268  90.823  1.00 75.11           C  
ATOM   3785  CG  PRO B 367     -64.389 108.202  90.301  1.00 75.11           C  
ATOM   3786  CD  PRO B 367     -64.166 108.442  88.836  1.00 75.11           C  
ATOM   3787  N   VAL B 368     -63.240 111.530  90.097  1.00 75.65           N  
ATOM   3788  CA  VAL B 368     -62.390 112.667  90.433  1.00 75.65           C  
ATOM   3789  C   VAL B 368     -61.486 113.004  89.250  1.00 75.65           C  
ATOM   3790  O   VAL B 368     -60.735 112.152  88.771  1.00 75.65           O  
ATOM   3791  CB  VAL B 368     -61.537 112.384  91.691  1.00 75.65           C  
ATOM   3792  CG1 VAL B 368     -60.642 113.580  92.016  1.00 75.65           C  
ATOM   3793  CG2 VAL B 368     -62.435 112.046  92.879  1.00 75.65           C  
ATOM   3794  N   SER B 369     -61.637 114.161  88.675  1.00 83.21           N  
ATOM   3795  CA  SER B 369     -60.821 114.558  87.533  1.00 83.21           C  
ATOM   3796  C   SER B 369     -59.973 115.784  87.859  1.00 83.21           C  
ATOM   3797  O   SER B 369     -60.375 116.626  88.665  1.00 83.21           O  
ATOM   3798  CB  SER B 369     -61.704 114.847  86.318  1.00 83.21           C  
ATOM   3799  OG  SER B 369     -62.439 116.044  86.503  1.00 83.21           O  
ATOM   3800  N   LEU B 370     -58.734 115.747  87.407  1.00 80.56           N  
ATOM   3801  CA  LEU B 370     -57.818 116.872  87.554  1.00 80.56           C  
ATOM   3802  C   LEU B 370     -57.421 117.432  86.193  1.00 80.56           C  
ATOM   3803  O   LEU B 370     -57.063 116.677  85.287  1.00 80.56           O  
ATOM   3804  CB  LEU B 370     -56.568 116.449  88.329  1.00 80.56           C  
ATOM   3805  CG  LEU B 370     -55.734 117.576  88.940  1.00 80.56           C  
ATOM   3806  CD1 LEU B 370     -56.313 117.993  90.288  1.00 80.56           C  
ATOM   3807  CD2 LEU B 370     -54.278 117.145  89.088  1.00 80.56           C  
ATOM   3808  N   SER B 371     -57.588 118.705  85.954  1.00 86.18           N  
ATOM   3809  CA  SER B 371     -57.253 119.347  84.688  1.00 86.18           C  
ATOM   3810  C   SER B 371     -56.349 120.556  84.902  1.00 86.18           C  
ATOM   3811  O   SER B 371     -56.583 121.359  85.808  1.00 86.18           O  
ATOM   3812  CB  SER B 371     -58.523 119.772  83.949  1.00 86.18           C  
ATOM   3813  OG  SER B 371     -58.232 120.112  82.604  1.00 86.18           O  
ATOM   3814  N   ALA B 372     -55.186 120.616  84.236  1.00 83.76           N  
ATOM   3815  CA  ALA B 372     -54.290 121.771  84.254  1.00 83.76           C  
ATOM   3816  C   ALA B 372     -54.123 122.355  82.854  1.00 83.76           C  
ATOM   3817  O   ALA B 372     -53.931 121.618  81.885  1.00 83.76           O  
ATOM   3818  CB  ALA B 372     -52.931 121.382  84.830  1.00 83.76           C  
ATOM   3819  N   ALA B 373     -54.318 123.686  82.614  1.00 79.70           N  
ATOM   3820  CA  ALA B 373     -54.185 124.328  81.309  1.00 79.70           C  
ATOM   3821  C   ALA B 373     -53.328 125.587  81.402  1.00 79.70           C  
ATOM   3822  O   ALA B 373     -53.432 126.346  82.370  1.00 79.70           O  
ATOM   3823  CB  ALA B 373     -55.560 124.664  80.738  1.00 79.70           C  
ATOM   3824  N   LEU B 374     -52.399 125.638  80.577  1.00 74.71           N  
ATOM   3825  CA  LEU B 374     -51.579 126.838  80.457  1.00 74.71           C  
ATOM   3826  C   LEU B 374     -51.953 127.629  79.208  1.00 74.71           C  
ATOM   3827  O   LEU B 374     -51.936 127.090  78.099  1.00 74.71           O  
ATOM   3828  CB  LEU B 374     -50.093 126.472  80.418  1.00 74.71           C  
ATOM   3829  CG  LEU B 374     -49.107 127.615  80.669  1.00 74.71           C  
ATOM   3830  CD1 LEU B 374     -48.838 127.765  82.162  1.00 74.71           C  
ATOM   3831  CD2 LEU B 374     -47.808 127.375  79.907  1.00 74.71           C  
ATOM   3832  N   TYR B 375     -52.515 128.912  79.400  1.00 61.69           N  
ATOM   3833  CA  TYR B 375     -52.908 129.696  78.234  1.00 61.69           C  
ATOM   3834  C   TYR B 375     -52.488 131.153  78.391  1.00 61.69           C  
ATOM   3835  O   TYR B 375     -52.122 131.586  79.487  1.00 61.69           O  
ATOM   3836  CB  TYR B 375     -54.421 129.611  78.012  1.00 61.69           C  
ATOM   3837  CG  TYR B 375     -55.232 129.835  79.266  1.00 61.69           C  
ATOM   3838  CD1 TYR B 375     -55.466 128.795  80.163  1.00 61.69           C  
ATOM   3839  CD2 TYR B 375     -55.765 131.086  79.555  1.00 61.69           C  
ATOM   3840  CE1 TYR B 375     -56.214 128.997  81.318  1.00 61.69           C  
ATOM   3841  CE2 TYR B 375     -56.514 131.300  80.707  1.00 61.69           C  
ATOM   3842  CZ  TYR B 375     -56.733 130.251  81.581  1.00 61.69           C  
ATOM   3843  OH  TYR B 375     -57.474 130.456  82.723  1.00 61.69           O  
ATOM   3844  N   ASP B 376     -52.261 131.939  77.344  1.00 58.78           N  
ATOM   3845  CA  ASP B 376     -51.732 133.297  77.269  1.00 58.78           C  
ATOM   3846  C   ASP B 376     -50.248 133.328  77.625  1.00 58.78           C  
ATOM   3847  O   ASP B 376     -49.886 133.582  78.776  1.00 58.78           O  
ATOM   3848  CB  ASP B 376     -52.515 134.231  78.194  1.00 58.78           C  
ATOM   3849  CG  ASP B 376     -52.277 135.700  77.894  1.00 58.78           C  
ATOM   3850  OD1 ASP B 376     -51.305 136.026  77.178  1.00 58.78           O  
ATOM   3851  OD2 ASP B 376     -53.066 136.539  78.379  1.00 58.78           O1-
ATOM   3852  N   LEU B 377     -49.339 133.061  76.887  1.00 51.85           N  
ATOM   3853  CA  LEU B 377     -47.904 132.912  77.096  1.00 51.85           C  
ATOM   3854  C   LEU B 377     -47.274 134.237  77.511  1.00 51.85           C  
ATOM   3855  O   LEU B 377     -46.264 134.256  78.219  1.00 51.85           O  
ATOM   3856  CB  LEU B 377     -47.229 132.390  75.824  1.00 51.85           C  
ATOM   3857  CG  LEU B 377     -47.629 130.984  75.373  1.00 51.85           C  
ATOM   3858  CD1 LEU B 377     -47.064 130.692  73.987  1.00 51.85           C  
ATOM   3859  CD2 LEU B 377     -47.152 129.943  76.380  1.00 51.85           C  
ATOM   3860  N   ASN B 378     -47.884 135.283  77.073  1.00 56.52           N  
ATOM   3861  CA  ASN B 378     -47.299 136.582  77.383  1.00 56.52           C  
ATOM   3862  C   ASN B 378     -47.524 136.964  78.843  1.00 56.52           C  
ATOM   3863  O   ASN B 378     -46.633 137.518  79.489  1.00 56.52           O  
ATOM   3864  CB  ASN B 378     -47.867 137.661  76.458  1.00 56.52           C  
ATOM   3865  CG  ASN B 378     -47.244 137.633  75.076  1.00 56.52           C  
ATOM   3866  ND2 ASN B 378     -48.028 137.989  74.065  1.00 56.52           N  
ATOM   3867  OD1 ASN B 378     -46.068 137.294  74.918  1.00 56.52           O  
ATOM   3868  N   HIS B 379     -48.718 136.633  79.322  1.00 58.55           N  
ATOM   3869  CA  HIS B 379     -49.069 136.909  80.711  1.00 58.55           C  
ATOM   3870  C   HIS B 379     -49.280 135.617  81.493  1.00 58.55           C  
ATOM   3871  O   HIS B 379     -49.792 135.641  82.615  1.00 58.55           O  
ATOM   3872  CB  HIS B 379     -50.326 137.778  80.784  1.00 58.55           C  
ATOM   3873  CG  HIS B 379     -50.106 139.190  80.344  1.00 58.55           C  
ATOM   3874  CD2 HIS B 379     -49.964 140.331  81.058  1.00 58.55           C  
ATOM   3875  ND1 HIS B 379     -50.013 139.549  79.017  1.00 58.55           N  
ATOM   3876  CE1 HIS B 379     -49.821 140.856  78.934  1.00 58.55           C  
ATOM   3877  NE2 HIS B 379     -49.787 141.354  80.158  1.00 58.55           N  
ATOM   3878  N   ARG B 380     -48.524 134.577  81.329  1.00 59.61           N  
ATOM   3879  CA  ARG B 380     -48.509 133.235  81.903  1.00 59.61           C  
ATOM   3880  C   ARG B 380     -49.765 132.978  82.729  1.00 59.61           C  
ATOM   3881  O   ARG B 380     -49.745 133.110  83.955  1.00 59.61           O  
ATOM   3882  CB  ARG B 380     -47.263 133.033  82.767  1.00 59.61           C  
ATOM   3883  CG  ARG B 380     -45.994 132.776  81.969  1.00 59.61           C  
ATOM   3884  CD  ARG B 380     -44.808 132.477  82.876  1.00 59.61           C  
ATOM   3885  NE  ARG B 380     -44.284 133.690  83.496  1.00 59.61           N  
ATOM   3886  CZ  ARG B 380     -43.179 133.746  84.235  1.00 59.61           C  
ATOM   3887  NH1 ARG B 380     -42.458 132.655  84.460  1.00 59.61           N1+
ATOM   3888  NH2 ARG B 380     -42.793 134.904  84.751  1.00 59.61           N  
ATOM   3889  N   LYS B 381     -50.951 132.741  82.043  1.00 72.24           N  
ATOM   3890  CA  LYS B 381     -52.182 132.366  82.734  1.00 72.24           C  
ATOM   3891  C   LYS B 381     -52.334 130.849  82.802  1.00 72.24           C  
ATOM   3892  O   LYS B 381     -52.122 130.153  81.807  1.00 72.24           O  
ATOM   3893  CB  LYS B 381     -53.397 132.984  82.039  1.00 72.24           C  
ATOM   3894  CG  LYS B 381     -53.645 134.439  82.405  1.00 72.24           C  
ATOM   3895  CD  LYS B 381     -54.940 134.957  81.791  1.00 72.24           C  
ATOM   3896  CE  LYS B 381     -55.136 136.442  82.067  1.00 72.24           C  
ATOM   3897  NZ  LYS B 381     -56.402 136.954  81.464  1.00 72.24           N1+
ATOM   3898  N   TYR B 382     -52.385 130.373  84.034  1.00 76.85           N  
ATOM   3899  CA  TYR B 382     -52.602 128.934  84.127  1.00 76.85           C  
ATOM   3900  C   TYR B 382     -53.796 128.617  85.020  1.00 76.85           C  
ATOM   3901  O   TYR B 382     -54.083 129.354  85.967  1.00 76.85           O  
ATOM   3902  CB  TYR B 382     -51.350 128.234  84.663  1.00 76.85           C  
ATOM   3903  CG  TYR B 382     -50.935 128.701  86.038  1.00 76.85           C  
ATOM   3904  CD1 TYR B 382     -50.057 129.772  86.195  1.00 76.85           C  
ATOM   3905  CD2 TYR B 382     -51.418 128.073  87.180  1.00 76.85           C  
ATOM   3906  CE1 TYR B 382     -49.671 130.205  87.460  1.00 76.85           C  
ATOM   3907  CE2 TYR B 382     -51.039 128.498  88.450  1.00 76.85           C  
ATOM   3908  CZ  TYR B 382     -50.166 129.562  88.579  1.00 76.85           C  
ATOM   3909  OH  TYR B 382     -49.787 129.987  89.832  1.00 76.85           O  
ATOM   3910  N   ARG B 383     -54.550 127.579  84.605  1.00 78.73           N  
ATOM   3911  CA  ARG B 383     -55.755 127.152  85.308  1.00 78.73           C  
ATOM   3912  C   ARG B 383     -55.622 125.716  85.803  1.00 78.73           C  
ATOM   3913  O   ARG B 383     -55.135 124.847  85.078  1.00 78.73           O  
ATOM   3914  CB  ARG B 383     -56.981 127.282  84.400  1.00 78.73           C  
ATOM   3915  CG  ARG B 383     -58.295 126.944  85.087  1.00 78.73           C  
ATOM   3916  CD  ARG B 383     -59.469 127.006  84.121  1.00 78.73           C  
ATOM   3917  NE  ARG B 383     -60.603 126.220  84.598  1.00 78.73           N  
ATOM   3918  CZ  ARG B 383     -61.759 126.090  83.955  1.00 78.73           C  
ATOM   3919  NH1 ARG B 383     -61.959 126.695  82.789  1.00 78.73           N1+
ATOM   3920  NH2 ARG B 383     -62.725 125.350  84.481  1.00 78.73           N  
ATOM   3921  N   ILE B 384     -55.847 125.512  87.172  1.00 79.34           N  
ATOM   3922  CA  ILE B 384     -55.923 124.177  87.756  1.00 79.34           C  
ATOM   3923  C   ILE B 384     -57.344 123.907  88.242  1.00 79.34           C  
ATOM   3924  O   ILE B 384     -57.896 124.680  89.029  1.00 79.34           O  
ATOM   3925  CB  ILE B 384     -54.918 124.010  88.919  1.00 79.34           C  
ATOM   3926  CG1 ILE B 384     -53.487 124.253  88.427  1.00 79.34           C  
ATOM   3927  CG2 ILE B 384     -55.052 122.623  89.553  1.00 79.34           C  
ATOM   3928  CD1 ILE B 384     -52.444 124.263  89.537  1.00 79.34           C  
ATOM   3929  N   ARG B 385     -57.973 122.751  87.746  1.00 82.03           N  
ATOM   3930  CA  ARG B 385     -59.376 122.467  88.034  1.00 82.03           C  
ATOM   3931  C   ARG B 385     -59.562 121.018  88.472  1.00 82.03           C  
ATOM   3932  O   ARG B 385     -58.930 120.113  87.923  1.00 82.03           O  
ATOM   3933  CB  ARG B 385     -60.246 122.763  86.812  1.00 82.03           C  
ATOM   3934  CG  ARG B 385     -61.719 122.436  87.010  1.00 82.03           C  
ATOM   3935  CD  ARG B 385     -62.541 122.762  85.771  1.00 82.03           C  
ATOM   3936  NE  ARG B 385     -63.956 122.469  85.972  1.00 82.03           N  
ATOM   3937  CZ  ARG B 385     -64.895 122.588  85.037  1.00 82.03           C  
ATOM   3938  NH1 ARG B 385     -64.584 122.999  83.813  1.00 82.03           N1+
ATOM   3939  NH2 ARG B 385     -66.153 122.294  85.327  1.00 82.03           N  
ATOM   3940  N   SER B 386     -60.354 120.881  89.585  1.00 82.10           N  
ATOM   3941  CA  SER B 386     -60.710 119.538  90.031  1.00 82.10           C  
ATOM   3942  C   SER B 386     -62.223 119.351  90.069  1.00 82.10           C  
ATOM   3943  O   SER B 386     -62.942 120.178  90.633  1.00 82.10           O  
ATOM   3944  CB  SER B 386     -60.119 119.257  91.413  1.00 82.10           C  
ATOM   3945  OG  SER B 386     -60.389 117.926  91.815  1.00 82.10           O  
ATOM   3946  N   ASP B 387     -62.746 118.250  89.300  1.00 82.51           N  
ATOM   3947  CA  ASP B 387     -64.152 117.866  89.361  1.00 82.51           C  
ATOM   3948  C   ASP B 387     -64.341 116.607  90.206  1.00 82.51           C  
ATOM   3949  O   ASP B 387     -63.692 115.588  89.966  1.00 82.51           O  
ATOM   3950  CB  ASP B 387     -64.709 117.642  87.954  1.00 82.51           C  
ATOM   3951  CG  ASP B 387     -64.602 118.873  87.071  1.00 82.51           C  
ATOM   3952  OD1 ASP B 387     -64.451 119.994  87.604  1.00 82.51           O  
ATOM   3953  OD2 ASP B 387     -64.672 118.722  85.832  1.00 82.51           O1-
ATOM   3954  N   ILE B 388     -65.182 116.722  91.341  1.00 77.59           N  
ATOM   3955  CA  ILE B 388     -65.414 115.587  92.228  1.00 77.59           C  
ATOM   3956  C   ILE B 388     -66.869 115.137  92.121  1.00 77.59           C  
ATOM   3957  O   ILE B 388     -67.787 115.911  92.403  1.00 77.59           O  
ATOM   3958  CB  ILE B 388     -65.066 115.935  93.693  1.00 77.59           C  
ATOM   3959  CG1 ILE B 388     -63.646 116.504  93.784  1.00 77.59           C  
ATOM   3960  CG2 ILE B 388     -65.224 114.706  94.592  1.00 77.59           C  
ATOM   3961  CD1 ILE B 388     -63.425 117.431  94.972  1.00 77.59           C  
ATOM   3962  N   ARG B 389     -67.120 113.991  91.784  1.00 74.56           N  
ATOM   3963  CA  ARG B 389     -68.472 113.480  91.586  1.00 74.56           C  
ATOM   3964  C   ARG B 389     -69.227 113.406  92.909  1.00 74.56           C  
ATOM   3965  O   ARG B 389     -68.784 112.739  93.846  1.00 74.56           O  
ATOM   3966  CB  ARG B 389     -68.435 112.099  90.927  1.00 74.56           C  
ATOM   3967  CG  ARG B 389     -69.774 111.647  90.369  1.00 74.56           C  
ATOM   3968  CD  ARG B 389     -69.622 110.454  89.436  1.00 74.56           C  
ATOM   3969  NE  ARG B 389     -69.345 109.225  90.173  1.00 74.56           N  
ATOM   3970  CZ  ARG B 389     -69.118 108.039  89.613  1.00 74.56           C  
ATOM   3971  NH1 ARG B 389     -69.129 107.900  88.293  1.00 74.56           N1+
ATOM   3972  NH2 ARG B 389     -68.876 106.986  90.380  1.00 74.56           N  
ATOM   3973  N   LEU B 390     -70.229 114.207  93.132  1.00 68.24           N  
ATOM   3974  CA  LEU B 390     -71.069 114.188  94.325  1.00 68.24           C  
ATOM   3975  C   LEU B 390     -72.185 113.159  94.187  1.00 68.24           C  
ATOM   3976  O   LEU B 390     -72.530 112.477  95.156  1.00 68.24           O  
ATOM   3977  CB  LEU B 390     -71.665 115.575  94.583  1.00 68.24           C  
ATOM   3978  CG  LEU B 390     -70.668 116.722  94.746  1.00 68.24           C  
ATOM   3979  CD1 LEU B 390     -71.401 118.059  94.802  1.00 68.24           C  
ATOM   3980  CD2 LEU B 390     -69.819 116.519  95.996  1.00 68.24           C  
ATOM   3981  N   HIS B 391     -72.711 113.100  92.745  1.00 62.04           N  
ATOM   3982  CA  HIS B 391     -73.738 112.161  92.308  1.00 62.04           C  
ATOM   3983  C   HIS B 391     -73.554 111.787  90.841  1.00 62.04           C  
ATOM   3984  O   HIS B 391     -72.597 112.224  90.199  1.00 62.04           O  
ATOM   3985  CB  HIS B 391     -75.132 112.753  92.527  1.00 62.04           C  
ATOM   3986  CG  HIS B 391     -76.227 111.736  92.488  1.00 62.04           C  
ATOM   3987  CD2 HIS B 391     -76.742 110.946  93.460  1.00 62.04           C  
ATOM   3988  ND1 HIS B 391     -76.927 111.438  91.338  1.00 62.04           N  
ATOM   3989  CE1 HIS B 391     -77.826 110.507  91.605  1.00 62.04           C  
ATOM   3990  NE2 HIS B 391     -77.736 110.190  92.885  1.00 62.04           N  
ATOM   3991  N   LYS B 392     -74.387 110.897  90.312  1.00 66.77           N  
ATOM   3992  CA  LYS B 392     -74.189 110.291  89.000  1.00 66.77           C  
ATOM   3993  C   LYS B 392     -73.872 111.349  87.947  1.00 66.77           C  
ATOM   3994  O   LYS B 392     -72.875 111.241  87.229  1.00 66.77           O  
ATOM   3995  CB  LYS B 392     -75.427 109.494  88.585  1.00 66.77           C  
ATOM   3996  CG  LYS B 392     -75.112 108.217  87.818  1.00 66.77           C  
ATOM   3997  CD  LYS B 392     -76.380 107.459  87.450  1.00 66.77           C  
ATOM   3998  CE  LYS B 392     -76.071 106.212  86.631  1.00 66.77           C  
ATOM   3999  NZ  LYS B 392     -77.301 105.413  86.352  1.00 66.77           N1+
ATOM   4000  N   ASP B 393     -74.442 112.456  87.741  1.00 73.69           N  
ATOM   4001  CA  ASP B 393     -74.244 113.440  86.681  1.00 73.69           C  
ATOM   4002  C   ASP B 393     -73.963 114.824  87.263  1.00 73.69           C  
ATOM   4003  O   ASP B 393     -74.044 115.829  86.554  1.00 73.69           O  
ATOM   4004  CB  ASP B 393     -75.467 113.494  85.763  1.00 73.69           C  
ATOM   4005  CG  ASP B 393     -75.793 112.153  85.132  1.00 73.69           C  
ATOM   4006  OD1 ASP B 393     -74.866 111.453  84.671  1.00 73.69           O  
ATOM   4007  OD2 ASP B 393     -76.990 111.792  85.092  1.00 73.69           O1-
ATOM   4008  N   THR B 394     -73.700 114.848  88.598  1.00 70.55           N  
ATOM   4009  CA  THR B 394     -73.448 116.108  89.289  1.00 70.55           C  
ATOM   4010  C   THR B 394     -72.065 116.102  89.937  1.00 70.55           C  
ATOM   4011  O   THR B 394     -71.710 115.156  90.644  1.00 70.55           O  
ATOM   4012  CB  THR B 394     -74.519 116.382  90.362  1.00 70.55           C  
ATOM   4013  CG2 THR B 394     -74.347 117.769  90.970  1.00 70.55           C  
ATOM   4014  OG1 THR B 394     -75.818 116.291  89.765  1.00 70.55           O  
ATOM   4015  N   TYR B 395     -71.337 117.119  89.721  1.00 80.25           N  
ATOM   4016  CA  TYR B 395     -69.977 117.191  90.242  1.00 80.25           C  
ATOM   4017  C   TYR B 395     -69.768 118.466  91.050  1.00 80.25           C  
ATOM   4018  O   TYR B 395     -70.383 119.496  90.764  1.00 80.25           O  
ATOM   4019  CB  TYR B 395     -68.959 117.125  89.099  1.00 80.25           C  
ATOM   4020  CG  TYR B 395     -68.940 115.799  88.378  1.00 80.25           C  
ATOM   4021  CD1 TYR B 395     -67.968 114.843  88.662  1.00 80.25           C  
ATOM   4022  CD2 TYR B 395     -69.894 115.500  87.411  1.00 80.25           C  
ATOM   4023  CE1 TYR B 395     -67.945 113.621  87.998  1.00 80.25           C  
ATOM   4024  CE2 TYR B 395     -69.881 114.281  86.742  1.00 80.25           C  
ATOM   4025  CZ  TYR B 395     -68.905 113.349  87.042  1.00 80.25           C  
ATOM   4026  OH  TYR B 395     -68.888 112.141  86.382  1.00 80.25           O  
ATOM   4027  N   GLY B 396     -68.944 118.381  92.123  1.00 76.79           N  
ATOM   4028  CA  GLY B 396     -68.383 119.568  92.749  1.00 76.79           C  
ATOM   4029  C   GLY B 396     -67.109 120.048  92.079  1.00 76.79           C  
ATOM   4030  O   GLY B 396     -66.280 119.238  91.657  1.00 76.79           O  
ATOM   4031  N   VAL B 397     -67.004 121.378  91.875  1.00 82.17           N  
ATOM   4032  CA  VAL B 397     -65.871 121.893  91.111  1.00 82.17           C  
ATOM   4033  C   VAL B 397     -65.024 122.804  91.997  1.00 82.17           C  
ATOM   4034  O   VAL B 397     -65.559 123.614  92.756  1.00 82.17           O  
ATOM   4035  CB  VAL B 397     -66.336 122.656  89.851  1.00 82.17           C  
ATOM   4036  CG1 VAL B 397     -65.137 123.213  89.085  1.00 82.17           C  
ATOM   4037  CG2 VAL B 397     -67.171 121.744  88.954  1.00 82.17           C  
ATOM   4038  N   ILE B 398     -63.714 122.544  92.097  1.00 75.03           N  
ATOM   4039  CA  ILE B 398     -62.737 123.460  92.674  1.00 75.03           C  
ATOM   4040  C   ILE B 398     -61.752 123.909  91.597  1.00 75.03           C  
ATOM   4041  O   ILE B 398     -61.161 123.080  90.902  1.00 75.03           O  
ATOM   4042  CB  ILE B 398     -61.981 122.811  93.855  1.00 75.03           C  
ATOM   4043  CG1 ILE B 398     -62.895 122.706  95.081  1.00 75.03           C  
ATOM   4044  CG2 ILE B 398     -60.711 123.602  94.184  1.00 75.03           C  
ATOM   4045  CD1 ILE B 398     -62.316 121.869  96.214  1.00 75.03           C  
ATOM   4046  N   GLN B 399     -61.683 125.252  91.393  1.00 79.17           N  
ATOM   4047  CA  GLN B 399     -60.861 125.765  90.302  1.00 79.17           C  
ATOM   4048  C   GLN B 399     -60.022 126.955  90.758  1.00 79.17           C  
ATOM   4049  O   GLN B 399     -60.491 127.793  91.532  1.00 79.17           O  
ATOM   4050  CB  GLN B 399     -61.734 126.163  89.112  1.00 79.17           C  
ATOM   4051  CG  GLN B 399     -60.948 126.711  87.928  1.00 79.17           C  
ATOM   4052  CD  GLN B 399     -61.834 127.075  86.752  1.00 79.17           C  
ATOM   4053  NE2 GLN B 399     -61.776 128.335  86.333  1.00 79.17           N  
ATOM   4054  OE1 GLN B 399     -62.566 126.232  86.225  1.00 79.17           O  
ATOM   4055  N   MET B 400     -58.741 126.921  90.365  1.00 74.71           N  
ATOM   4056  CA  MET B 400     -57.840 128.038  90.633  1.00 74.71           C  
ATOM   4057  C   MET B 400     -57.227 128.567  89.339  1.00 74.71           C  
ATOM   4058  O   MET B 400     -56.651 127.802  88.563  1.00 74.71           O  
ATOM   4059  CB  MET B 400     -56.732 127.615  91.600  1.00 74.71           C  
ATOM   4060  CG  MET B 400     -55.841 128.761  92.051  1.00 74.71           C  
ATOM   4061  SD  MET B 400     -54.542 128.221  93.229  1.00 74.71           S  
ATOM   4062  CE  MET B 400     -53.416 127.365  92.093  1.00 74.71           C  
ATOM   4063  N   THR B 401     -57.352 129.908  89.101  1.00 76.25           N  
ATOM   4064  CA  THR B 401     -56.758 130.546  87.932  1.00 76.25           C  
ATOM   4065  C   THR B 401     -55.746 131.608  88.350  1.00 76.25           C  
ATOM   4066  O   THR B 401     -56.076 132.522  89.109  1.00 76.25           O  
ATOM   4067  CB  THR B 401     -57.836 131.183  87.036  1.00 76.25           C  
ATOM   4068  CG2 THR B 401     -57.228 131.720  85.743  1.00 76.25           C  
ATOM   4069  OG1 THR B 401     -58.825 130.198  86.713  1.00 76.25           O  
ATOM   4070  N   ARG B 402     -54.479 131.531  87.956  1.00 69.28           N  
ATOM   4071  CA  ARG B 402     -53.411 132.471  88.282  1.00 69.28           C  
ATOM   4072  C   ARG B 402     -52.932 133.208  87.035  1.00 69.28           C  
ATOM   4073  O   ARG B 402     -52.978 132.665  85.930  1.00 69.28           O  
ATOM   4074  CB  ARG B 402     -52.238 131.744  88.943  1.00 69.28           C  
ATOM   4075  CG  ARG B 402     -52.475 131.392  90.403  1.00 69.28           C  
ATOM   4076  CD  ARG B 402     -51.239 131.650  91.254  1.00 69.28           C  
ATOM   4077  NE  ARG B 402     -51.368 131.062  92.583  1.00 69.28           N  
ATOM   4078  CZ  ARG B 402     -50.390 130.438  93.235  1.00 69.28           C  
ATOM   4079  NH1 ARG B 402     -49.187 130.308  92.688  1.00 69.28           N1+
ATOM   4080  NH2 ARG B 402     -50.616 129.940  94.441  1.00 69.28           N  
ATOM   4081  N   PRO B 403     -52.508 134.443  87.088  1.00 69.72           N  
ATOM   4082  CA  PRO B 403     -52.418 135.183  88.348  1.00 69.72           C  
ATOM   4083  C   PRO B 403     -53.774 135.685  88.836  1.00 69.72           C  
ATOM   4084  O   PRO B 403     -54.665 135.952  88.026  1.00 69.72           O  
ATOM   4085  CB  PRO B 403     -51.494 136.353  88.005  1.00 69.72           C  
ATOM   4086  CG  PRO B 403     -51.457 136.386  86.511  1.00 69.72           C  
ATOM   4087  CD  PRO B 403     -52.013 135.090  85.992  1.00 69.72           C  
ATOM   4088  N   PHE B 404     -53.901 135.890  90.165  1.00 67.73           N  
ATOM   4089  CA  PHE B 404     -55.158 136.314  90.769  1.00 67.73           C  
ATOM   4090  C   PHE B 404     -55.552 137.703  90.282  1.00 67.73           C  
ATOM   4091  O   PHE B 404     -56.729 138.066  90.308  1.00 67.73           O  
ATOM   4092  CB  PHE B 404     -55.051 136.305  92.297  1.00 67.73           C  
ATOM   4093  CG  PHE B 404     -54.924 134.928  92.889  1.00 67.73           C  
ATOM   4094  CD1 PHE B 404     -55.306 133.806  92.163  1.00 67.73           C  
ATOM   4095  CD2 PHE B 404     -54.421 134.754  94.173  1.00 67.73           C  
ATOM   4096  CE1 PHE B 404     -55.190 132.530  92.709  1.00 67.73           C  
ATOM   4097  CE2 PHE B 404     -54.302 133.481  94.724  1.00 67.73           C  
ATOM   4098  CZ  PHE B 404     -54.687 132.371  93.991  1.00 67.73           C  
ATOM   4099  N   SER B 405     -54.601 138.435  89.760  1.00 63.34           N  
ATOM   4100  CA  SER B 405     -54.828 139.806  89.315  1.00 63.34           C  
ATOM   4101  C   SER B 405     -55.434 139.840  87.915  1.00 63.34           C  
ATOM   4102  O   SER B 405     -55.932 140.878  87.474  1.00 63.34           O  
ATOM   4103  CB  SER B 405     -53.522 140.599  89.333  1.00 63.34           C  
ATOM   4104  OG  SER B 405     -52.560 140.005  88.478  1.00 63.34           O  
ATOM   4105  N   SER B 406     -55.506 138.771  87.236  1.00 66.67           N  
ATOM   4106  CA  SER B 406     -56.030 138.702  85.876  1.00 66.67           C  
ATOM   4107  C   SER B 406     -57.551 138.805  85.863  1.00 66.67           C  
ATOM   4108  O   SER B 406     -58.198 138.648  86.901  1.00 66.67           O  
ATOM   4109  CB  SER B 406     -55.593 137.402  85.199  1.00 66.67           C  
ATOM   4110  OG  SER B 406     -56.415 136.321  85.607  1.00 66.67           O  
ATOM   4111  N   THR B 407     -58.286 139.355  84.802  1.00 63.65           N  
ATOM   4112  CA  THR B 407     -59.719 139.599  84.688  1.00 63.65           C  
ATOM   4113  C   THR B 407     -60.514 138.395  85.187  1.00 63.65           C  
ATOM   4114  O   THR B 407     -61.530 138.554  85.865  1.00 63.65           O  
ATOM   4115  CB  THR B 407     -60.119 139.915  83.235  1.00 63.65           C  
ATOM   4116  CG2 THR B 407     -61.463 140.632  83.178  1.00 63.65           C  
ATOM   4117  OG1 THR B 407     -59.118 140.753  82.642  1.00 63.65           O  
ATOM   4118  N   ASN B 408     -59.924 137.172  85.222  1.00 66.81           N  
ATOM   4119  CA  ASN B 408     -60.623 135.964  85.648  1.00 66.81           C  
ATOM   4120  C   ASN B 408     -59.788 135.152  86.635  1.00 66.81           C  
ATOM   4121  O   ASN B 408     -59.957 133.937  86.746  1.00 66.81           O  
ATOM   4122  CB  ASN B 408     -60.997 135.106  84.438  1.00 66.81           C  
ATOM   4123  CG  ASN B 408     -62.039 135.764  83.556  1.00 66.81           C  
ATOM   4124  ND2 ASN B 408     -62.110 135.335  82.301  1.00 66.81           N  
ATOM   4125  OD1 ASN B 408     -62.773 136.652  83.997  1.00 66.81           O  
ATOM   4126  N   GLY B 409     -59.018 135.812  87.180  1.00 68.30           N  
ATOM   4127  CA  GLY B 409     -58.143 135.151  88.136  1.00 68.30           C  
ATOM   4128  C   GLY B 409     -58.779 134.967  89.500  1.00 68.30           C  
ATOM   4129  O   GLY B 409     -59.680 135.721  89.877  1.00 68.30           O  
ATOM   4130  N   GLY B 410     -58.473 133.849  90.196  1.00 74.90           N  
ATOM   4131  CA  GLY B 410     -58.958 133.597  91.545  1.00 74.90           C  
ATOM   4132  C   GLY B 410     -59.280 132.137  91.800  1.00 74.90           C  
ATOM   4133  O   GLY B 410     -58.899 131.265  91.015  1.00 74.90           O  
ATOM   4134  N   THR B 411     -59.935 131.951  92.964  1.00 72.68           N  
ATOM   4135  CA  THR B 411     -60.349 130.609  93.363  1.00 72.68           C  
ATOM   4136  C   THR B 411     -61.860 130.444  93.221  1.00 72.68           C  
ATOM   4137  O   THR B 411     -62.627 131.293  93.680  1.00 72.68           O  
ATOM   4138  CB  THR B 411     -59.931 130.305  94.814  1.00 72.68           C  
ATOM   4139  CG2 THR B 411     -60.184 128.843  95.164  1.00 72.68           C  
ATOM   4140  OG1 THR B 411     -58.535 130.587  94.972  1.00 72.68           O  
ATOM   4141  N   TYR B 412     -62.288 129.420  92.523  1.00 78.85           N  
ATOM   4142  CA  TYR B 412     -63.705 129.205  92.249  1.00 78.85           C  
ATOM   4143  C   TYR B 412     -64.199 127.922  92.907  1.00 78.85           C  
ATOM   4144  O   TYR B 412     -63.469 126.931  92.972  1.00 78.85           O  
ATOM   4145  CB  TYR B 412     -63.958 129.149  90.740  1.00 78.85           C  
ATOM   4146  CG  TYR B 412     -63.557 130.408  90.010  1.00 78.85           C  
ATOM   4147  CD1 TYR B 412     -64.493 131.399  89.723  1.00 78.85           C  
ATOM   4148  CD2 TYR B 412     -62.242 130.609  89.604  1.00 78.85           C  
ATOM   4149  CE1 TYR B 412     -64.129 132.560  89.049  1.00 78.85           C  
ATOM   4150  CE2 TYR B 412     -61.866 131.767  88.929  1.00 78.85           C  
ATOM   4151  CZ  TYR B 412     -62.815 132.735  88.658  1.00 78.85           C  
ATOM   4152  OH  TYR B 412     -62.448 133.882  87.990  1.00 78.85           O  
ATOM   4153  N   PHE B 413     -65.428 128.066  93.502  1.00 73.85           N  
ATOM   4154  CA  PHE B 413     -66.142 126.896  93.999  1.00 73.85           C  
ATOM   4155  C   PHE B 413     -67.529 126.804  93.373  1.00 73.85           C  
ATOM   4156  O   PHE B 413     -68.216 127.816  93.222  1.00 73.85           O  
ATOM   4157  CB  PHE B 413     -66.257 126.942  95.526  1.00 73.85           C  
ATOM   4158  CG  PHE B 413     -64.930 126.909  96.235  1.00 73.85           C  
ATOM   4159  CD1 PHE B 413     -64.344 125.700  96.587  1.00 73.85           C  
ATOM   4160  CD2 PHE B 413     -64.268 128.090  96.548  1.00 73.85           C  
ATOM   4161  CE1 PHE B 413     -63.116 125.666  97.244  1.00 73.85           C  
ATOM   4162  CE2 PHE B 413     -63.040 128.064  97.205  1.00 73.85           C  
ATOM   4163  CZ  PHE B 413     -62.467 126.852  97.552  1.00 73.85           C  
ATOM   4164  N   GLY B 414     -67.860 125.560  92.954  1.00 78.02           N  
ATOM   4165  CA  GLY B 414     -69.199 125.489  92.392  1.00 78.02           C  
ATOM   4166  C   GLY B 414     -69.636 124.073  92.066  1.00 78.02           C  
ATOM   4167  O   GLY B 414     -69.128 123.112  92.648  1.00 78.02           O  
ATOM   4168  N   ILE B 415     -70.738 124.000  91.176  1.00 77.58           N  
ATOM   4169  CA  ILE B 415     -71.316 122.708  90.822  1.00 77.58           C  
ATOM   4170  C   ILE B 415     -71.359 122.560  89.303  1.00 77.58           C  
ATOM   4171  O   ILE B 415     -71.551 123.543  88.582  1.00 77.58           O  
ATOM   4172  CB  ILE B 415     -72.733 122.541  91.417  1.00 77.58           C  
ATOM   4173  CG1 ILE B 415     -73.598 123.761  91.086  1.00 77.58           C  
ATOM   4174  CG2 ILE B 415     -72.658 122.315  92.930  1.00 77.58           C  
ATOM   4175  CD1 ILE B 415     -75.076 123.577  91.405  1.00 77.58           C  
ATOM   4176  N   LYS B 416     -71.136 121.307  88.818  1.00 79.91           N  
ATOM   4177  CA  LYS B 416     -71.190 120.984  87.394  1.00 79.91           C  
ATOM   4178  C   LYS B 416     -72.200 119.874  87.120  1.00 79.91           C  
ATOM   4179  O   LYS B 416     -72.285 118.904  87.876  1.00 79.91           O  
ATOM   4180  CB  LYS B 416     -69.807 120.572  86.886  1.00 79.91           C  
ATOM   4181  CG  LYS B 416     -69.790 120.129  85.430  1.00 79.91           C  
ATOM   4182  CD  LYS B 416     -68.427 119.579  85.029  1.00 79.91           C  
ATOM   4183  CE  LYS B 416     -68.472 118.915  83.659  1.00 79.91           C  
ATOM   4184  NZ  LYS B 416     -67.145 118.347  83.275  1.00 79.91           N1+
ATOM   4185  N   GLN B 417     -73.154 120.120  86.175  1.00 70.56           N  
ATOM   4186  CA  GLN B 417     -74.122 119.107  85.769  1.00 70.56           C  
ATOM   4187  C   GLN B 417     -73.835 118.606  84.355  1.00 70.56           C  
ATOM   4188  O   GLN B 417     -73.725 119.403  83.420  1.00 70.56           O  
ATOM   4189  CB  GLN B 417     -75.545 119.661  85.851  1.00 70.56           C  
ATOM   4190  CG  GLN B 417     -76.626 118.622  85.584  1.00 70.56           C  
ATOM   4191  CD  GLN B 417     -76.871 117.711  86.773  1.00 70.56           C  
ATOM   4192  NE2 GLN B 417     -77.293 116.481  86.500  1.00 70.56           N  
ATOM   4193  OE1 GLN B 417     -76.681 118.110  87.926  1.00 70.56           O  
ATOM   4194  N   VAL B 418     -73.633 117.306  84.239  1.00 73.41           N  
ATOM   4195  CA  VAL B 418     -73.394 116.664  82.950  1.00 73.41           C  
ATOM   4196  C   VAL B 418     -74.679 116.001  82.458  1.00 73.41           C  
ATOM   4197  O   VAL B 418     -75.390 115.358  83.235  1.00 73.41           O  
ATOM   4198  CB  VAL B 418     -72.256 115.623  83.036  1.00 73.41           C  
ATOM   4199  CG1 VAL B 418     -72.018 114.969  81.676  1.00 73.41           C  
ATOM   4200  CG2 VAL B 418     -70.974 116.275  83.551  1.00 73.41           C  
ATOM   4201  N   PHE B 419     -75.081 116.220  81.260  1.00 61.90           N  
ATOM   4202  CA  PHE B 419     -76.310 115.656  80.716  1.00 61.90           C  
ATOM   4203  C   PHE B 419     -76.005 114.486  79.788  1.00 61.90           C  
ATOM   4204  O   PHE B 419     -74.983 114.484  79.099  1.00 61.90           O  
ATOM   4205  CB  PHE B 419     -77.109 116.726  79.966  1.00 61.90           C  
ATOM   4206  CG  PHE B 419     -77.453 117.927  80.806  1.00 61.90           C  
ATOM   4207  CD1 PHE B 419     -78.622 117.954  81.556  1.00 61.90           C  
ATOM   4208  CD2 PHE B 419     -76.607 119.027  80.846  1.00 61.90           C  
ATOM   4209  CE1 PHE B 419     -78.944 119.064  82.335  1.00 61.90           C  
ATOM   4210  CE2 PHE B 419     -76.922 120.139  81.621  1.00 61.90           C  
ATOM   4211  CZ  PHE B 419     -78.091 120.156  82.365  1.00 61.90           C  
TER   
ATOM   4212  N   MET C   1    -120.293-107.867  52.283  1.00 35.66           N  
ATOM   4213  CA  MET C   1    -119.439-108.581  51.307  1.00 35.66           C  
ATOM   4214  C   MET C   1    -118.064-108.785  51.926  1.00 35.66           C  
ATOM   4215  O   MET C   1    -117.509-107.810  52.418  1.00 35.66           O  
ATOM   4216  CB  MET C   1    -119.313-107.772  50.006  1.00 35.66           C  
ATOM   4217  CG  MET C   1    -120.563-107.885  49.128  1.00 35.66           C  
ATOM   4218  SD  MET C   1    -120.519-106.758  47.719  1.00 35.66           S  
ATOM   4219  CE  MET C   1    -122.055-107.217  46.870  1.00 35.66           C  
ATOM   4220  H   MET C   1    -120.420-108.417  53.120  1.00 35.66           H  
ATOM   4221  HA  MET C   1    -119.864-109.558  51.072  1.00 35.66           H  
ATOM   4222  HB2 MET C   1    -118.466-108.147  49.431  1.00 35.66           H  
ATOM   4223  HB3 MET C   1    -119.125-106.726  50.243  1.00 35.66           H  
ATOM   4224  HG2 MET C   1    -120.648-108.907  48.761  1.00 35.66           H  
ATOM   4225  HG3 MET C   1    -121.448-107.651  49.721  1.00 35.66           H  
ATOM   4226  HE1 MET C   1    -122.907-107.069  47.533  1.00 35.66           H  
ATOM   4227  HE2 MET C   1    -122.008-108.260  46.559  1.00 35.66           H  
ATOM   4228  HE3 MET C   1    -122.179-106.590  45.987  1.00 35.66           H  
ATOM   4229  H2  MET C   1    -121.193-107.656  51.877  1.00 35.66           H  
ATOM   4230  H3  MET C   1    -119.841-106.999  52.537  1.00 35.66           H  
ATOM   4231  N   LYS C   2    -117.527-110.012  51.965  1.00 46.14           N  
ATOM   4232  CA  LYS C   2    -116.111-110.222  52.312  1.00 46.14           C  
ATOM   4233  C   LYS C   2    -115.295-109.842  51.078  1.00 46.14           C  
ATOM   4234  O   LYS C   2    -115.344-110.552  50.083  1.00 46.14           O  
ATOM   4235  CB  LYS C   2    -115.834-111.681  52.728  1.00 46.14           C  
ATOM   4236  CG  LYS C   2    -116.254-112.005  54.172  1.00 46.14           C  
ATOM   4237  CD  LYS C   2    -115.884-113.458  54.522  1.00 46.14           C  
ATOM   4238  CE  LYS C   2    -116.202-113.800  55.984  1.00 46.14           C  
ATOM   4239  NZ  LYS C   2    -115.814-115.199  56.309  1.00 46.14           N1+
ATOM   4240  H   LYS C   2    -117.991-110.777  51.495  1.00 46.14           H  
ATOM   4241  HA  LYS C   2    -115.810-109.563  53.127  1.00 46.14           H  
ATOM   4242  HB2 LYS C   2    -114.761-111.857  52.646  1.00 46.14           H  
ATOM   4243  HB3 LYS C   2    -116.332-112.360  52.037  1.00 46.14           H  
ATOM   4244  HG2 LYS C   2    -117.330-111.866  54.281  1.00 46.14           H  
ATOM   4245  HG3 LYS C   2    -115.738-111.330  54.855  1.00 46.14           H  
ATOM   4246  HD2 LYS C   2    -116.434-114.130  53.862  1.00 46.14           H  
ATOM   4247  HD3 LYS C   2    -114.817-113.599  54.347  1.00 46.14           H  
ATOM   4248  HE2 LYS C   2    -117.268-113.654  56.157  1.00 46.14           H  
ATOM   4249  HE3 LYS C   2    -115.657-113.107  56.626  1.00 46.14           H  
ATOM   4250  HZ1 LYS C   2    -116.323-115.860  55.737  1.00 46.14           H  
ATOM   4251  HZ2 LYS C   2    -114.830-115.344  56.135  1.00 46.14           H  
ATOM   4252  HZ3 LYS C   2    -115.992-115.416  57.278  1.00 46.14           H  
ATOM   4253  N   TRP C   3    -114.643-108.687  51.121  1.00 49.95           N  
ATOM   4254  CA  TRP C   3    -113.716-108.272  50.072  1.00 49.95           C  
ATOM   4255  C   TRP C   3    -112.591-109.303  49.976  1.00 49.95           C  
ATOM   4256  O   TRP C   3    -112.085-109.737  51.016  1.00 49.95           O  
ATOM   4257  CB  TRP C   3    -113.159-106.889  50.420  1.00 49.95           C  
ATOM   4258  CG  TRP C   3    -114.108-105.736  50.274  1.00 49.95           C  
ATOM   4259  CD1 TRP C   3    -115.306-105.569  50.884  1.00 49.95           C  
ATOM   4260  CD2 TRP C   3    -113.922-104.545  49.459  1.00 49.95           C  
ATOM   4261  CE2 TRP C   3    -115.055-103.694  49.608  1.00 49.95           C  
ATOM   4262  CE3 TRP C   3    -112.901-104.107  48.599  1.00 49.95           C  
ATOM   4263  NE1 TRP C   3    -115.869-104.370  50.487  1.00 49.95           N  
ATOM   4264  CZ2 TRP C   3    -115.168-102.463  48.946  1.00 49.95           C  
ATOM   4265  CZ3 TRP C   3    -113.020-102.900  47.898  1.00 49.95           C  
ATOM   4266  CH2 TRP C   3    -114.136-102.064  48.079  1.00 49.95           C  
ATOM   4267  H   TRP C   3    -114.671-108.135  51.966  1.00 49.95           H  
ATOM   4268  HA  TRP C   3    -114.227-108.220  49.111  1.00 49.95           H  
ATOM   4269  HB2 TRP C   3    -112.783-106.898  51.442  1.00 49.95           H  
ATOM   4270  HB3 TRP C   3    -112.310-106.701  49.764  1.00 49.95           H  
ATOM   4271  HD1 TRP C   3    -115.749-106.258  51.588  1.00 49.95           H  
ATOM   4272  HE1 TRP C   3    -116.744-104.006  50.835  1.00 49.95           H  
ATOM   4273  HE3 TRP C   3    -112.026-104.724  48.458  1.00 49.95           H  
ATOM   4274  HZ2 TRP C   3    -116.035-101.836  49.087  1.00 49.95           H  
ATOM   4275  HZ3 TRP C   3    -112.247-102.638  47.190  1.00 49.95           H  
ATOM   4276  HH2 TRP C   3    -114.207-101.132  47.540  1.00 49.95           H  
ATOM   4277  N   THR C   4    -112.202-109.694  48.762  1.00 66.00           N  
ATOM   4278  CA  THR C   4    -110.970-110.468  48.586  1.00 66.00           C  
ATOM   4279  C   THR C   4    -109.774-109.612  49.003  1.00 66.00           C  
ATOM   4280  O   THR C   4    -109.840-108.379  48.999  1.00 66.00           O  
ATOM   4281  CB  THR C   4    -110.793-110.998  47.156  1.00 66.00           C  
ATOM   4282  CG2 THR C   4    -111.954-111.887  46.713  1.00 66.00           C  
ATOM   4283  OG1 THR C   4    -110.685-109.938  46.239  1.00 66.00           O  
ATOM   4284  H   THR C   4    -112.617-109.294  47.934  1.00 66.00           H  
ATOM   4285  HA  THR C   4    -111.003-111.331  49.250  1.00 66.00           H  
ATOM   4286  HB  THR C   4    -109.881-111.595  47.125  1.00 66.00           H  
ATOM   4287  HG1 THR C   4    -110.032-110.229  45.597  1.00 66.00           H  
ATOM   4288 HG21 THR C   4    -112.083-112.705  47.423  1.00 66.00           H  
ATOM   4289 HG22 THR C   4    -112.876-111.309  46.649  1.00 66.00           H  
ATOM   4290 HG23 THR C   4    -111.728-112.308  45.732  1.00 66.00           H  
ATOM   4291  N   THR C   5    -108.682-110.257  49.400  1.00 63.19           N  
ATOM   4292  CA  THR C   5    -107.448-109.594  49.840  1.00 63.19           C  
ATOM   4293  C   THR C   5    -106.932-108.621  48.775  1.00 63.19           C  
ATOM   4294  O   THR C   5    -106.571-107.488  49.086  1.00 63.19           O  
ATOM   4295  CB  THR C   5    -106.408-110.679  50.148  1.00 63.19           C  
ATOM   4296  CG2 THR C   5    -105.152-110.142  50.809  1.00 63.19           C  
ATOM   4297  OG1 THR C   5    -106.961-111.604  51.057  1.00 63.19           O  
ATOM   4298  H   THR C   5    -108.668-111.267  49.385  1.00 63.19           H  
ATOM   4299  HA  THR C   5    -107.645-109.027  50.751  1.00 63.19           H  
ATOM   4300  HB  THR C   5    -106.139-111.201  49.229  1.00 63.19           H  
ATOM   4301  HG1 THR C   5    -106.307-112.292  51.193  1.00 63.19           H  
ATOM   4302 HG21 THR C   5    -104.630-109.496  50.103  1.00 63.19           H  
ATOM   4303 HG22 THR C   5    -104.488-110.965  51.073  1.00 63.19           H  
ATOM   4304 HG23 THR C   5    -105.426-109.594  51.711  1.00 63.19           H  
ATOM   4305  N   GLU C   6    -107.012-109.016  47.505  1.00 62.58           N  
ATOM   4306  CA  GLU C   6    -106.639-108.207  46.345  1.00 62.58           C  
ATOM   4307  C   GLU C   6    -107.561-106.997  46.174  1.00 62.58           C  
ATOM   4308  O   GLU C   6    -107.086-105.908  45.867  1.00 62.58           O  
ATOM   4309  CB  GLU C   6    -106.674-109.050  45.057  1.00 62.58           C  
ATOM   4310  CG  GLU C   6    -105.811-110.326  45.079  1.00 62.58           C  
ATOM   4311  CD  GLU C   6    -106.438-111.518  45.831  1.00 62.58           C  
ATOM   4312  OE1 GLU C   6    -105.723-112.528  46.003  1.00 62.58           O  
ATOM   4313  OE2 GLU C   6    -107.608-111.402  46.277  1.00 62.58           O1-
ATOM   4314  H   GLU C   6    -107.345-109.950  47.311  1.00 62.58           H  
ATOM   4315  HA  GLU C   6    -105.625-107.832  46.485  1.00 62.58           H  
ATOM   4316  HB2 GLU C   6    -106.303-108.419  44.249  1.00 62.58           H  
ATOM   4317  HB3 GLU C   6    -107.704-109.307  44.809  1.00 62.58           H  
ATOM   4318  HG2 GLU C   6    -105.642-110.630  44.047  1.00 62.58           H  
ATOM   4319  HG3 GLU C   6    -104.841-110.085  45.514  1.00 62.58           H  
ATOM   4320  N   ALA C   7    -108.868-107.146  46.423  1.00 69.72           N  
ATOM   4321  CA  ALA C   7    -109.811-106.035  46.355  1.00 69.72           C  
ATOM   4322  C   ALA C   7    -109.588-105.027  47.495  1.00 69.72           C  
ATOM   4323  O   ALA C   7    -109.672-103.822  47.260  1.00 69.72           O  
ATOM   4324  CB  ALA C   7    -111.241-106.589  46.346  1.00 69.72           C  
ATOM   4325  H   ALA C   7    -109.210-108.054  46.704  1.00 69.72           H  
ATOM   4326  HA  ALA C   7    -109.650-105.502  45.418  1.00 69.72           H  
ATOM   4327  HB1 ALA C   7    -111.361-107.280  45.511  1.00 69.72           H  
ATOM   4328  HB2 ALA C   7    -111.948-105.768  46.224  1.00 69.72           H  
ATOM   4329  HB3 ALA C   7    -111.450-107.113  47.279  1.00 69.72           H  
ATOM   4330  N   LYS C   8    -109.275-105.498  48.717  1.00 67.37           N  
ATOM   4331  CA  LYS C   8    -108.920-104.626  49.854  1.00 67.37           C  
ATOM   4332  C   LYS C   8    -107.676-103.791  49.535  1.00 67.37           C  
ATOM   4333  O   LYS C   8    -107.689-102.580  49.737  1.00 67.37           O  
ATOM   4334  CB  LYS C   8    -108.660-105.438  51.137  1.00 67.37           C  
ATOM   4335  CG  LYS C   8    -109.890-106.078  51.807  1.00 67.37           C  
ATOM   4336  CD  LYS C   8    -109.432-106.761  53.111  1.00 67.37           C  
ATOM   4337  CE  LYS C   8    -110.542-107.411  53.952  1.00 67.37           C  
ATOM   4338  NZ  LYS C   8    -109.966-107.996  55.204  1.00 67.37           N1+
ATOM   4339  H   LYS C   8    -109.227-106.500  48.830  1.00 67.37           H  
ATOM   4340  HA  LYS C   8    -109.726-103.913  50.032  1.00 67.37           H  
ATOM   4341  HB2 LYS C   8    -108.204-104.764  51.862  1.00 67.37           H  
ATOM   4342  HB3 LYS C   8    -107.932-106.220  50.920  1.00 67.37           H  
ATOM   4343  HG2 LYS C   8    -110.324-106.824  51.141  1.00 67.37           H  
ATOM   4344  HG3 LYS C   8    -110.627-105.309  52.033  1.00 67.37           H  
ATOM   4345  HD2 LYS C   8    -108.700-107.526  52.856  1.00 67.37           H  
ATOM   4346  HD3 LYS C   8    -108.931-106.015  53.729  1.00 67.37           H  
ATOM   4347  HE2 LYS C   8    -111.278-106.646  54.203  1.00 67.37           H  
ATOM   4348  HE3 LYS C   8    -111.027-108.185  53.358  1.00 67.37           H  
ATOM   4349  HZ1 LYS C   8    -110.629-108.358  55.874  1.00 67.37           H  
ATOM   4350  HZ2 LYS C   8    -109.311-108.743  55.021  1.00 67.37           H  
ATOM   4351  HZ3 LYS C   8    -109.431-107.328  55.742  1.00 67.37           H  
ATOM   4352  N   VAL C   9    -106.624-104.437  49.018  1.00 64.23           N  
ATOM   4353  CA  VAL C   9    -105.385-103.756  48.599  1.00 64.23           C  
ATOM   4354  C   VAL C   9    -105.666-102.804  47.451  1.00 64.23           C  
ATOM   4355  O   VAL C   9    -105.316-101.637  47.550  1.00 64.23           O  
ATOM   4356  CB  VAL C   9    -104.285-104.753  48.196  1.00 64.23           C  
ATOM   4357  CG1 VAL C   9    -103.017-104.069  47.662  1.00 64.23           C  
ATOM   4358  CG2 VAL C   9    -103.850-105.542  49.420  1.00 64.23           C  
ATOM   4359  H   VAL C   9    -106.685-105.438  48.902  1.00 64.23           H  
ATOM   4360  HA  VAL C   9    -105.013-103.152  49.427  1.00 64.23           H  
ATOM   4361  HB  VAL C   9    -104.666-105.441  47.443  1.00 64.23           H  
ATOM   4362 HG11 VAL C   9    -102.659-103.324  48.373  1.00 64.23           H  
ATOM   4363 HG12 VAL C   9    -103.226-103.573  46.713  1.00 64.23           H  
ATOM   4364 HG13 VAL C   9    -102.236-104.808  47.491  1.00 64.23           H  
ATOM   4365 HG21 VAL C   9    -103.147-106.319  49.118  1.00 64.23           H  
ATOM   4366 HG22 VAL C   9    -104.712-106.005  49.899  1.00 64.23           H  
ATOM   4367 HG23 VAL C   9    -103.366-104.867  50.125  1.00 64.23           H  
ATOM   4368  N   GLY C  10    -106.350-103.267  46.403  1.00 68.55           N  
ATOM   4369  CA  GLY C  10    -106.681-102.465  45.229  1.00 68.55           C  
ATOM   4370  C   GLY C  10    -107.444-101.194  45.592  1.00 68.55           C  
ATOM   4371  O   GLY C  10    -107.011-100.108  45.224  1.00 68.55           O  
ATOM   4372  H   GLY C  10    -106.603-104.245  46.384  1.00 68.55           H  
ATOM   4373  HA2 GLY C  10    -107.299-103.059  44.555  1.00 68.55           H  
ATOM   4374  HA3 GLY C  10    -105.764-102.185  44.712  1.00 68.55           H  
ATOM   4375  N   ALA C  11    -108.523-101.295  46.373  1.00 72.72           N  
ATOM   4376  CA  ALA C  11    -109.267-100.114  46.808  1.00 72.72           C  
ATOM   4377  C   ALA C  11    -108.435 -99.186  47.692  1.00 72.72           C  
ATOM   4378  O   ALA C  11    -108.501 -97.976  47.508  1.00 72.72           O  
ATOM   4379  CB  ALA C  11    -110.549-100.537  47.517  1.00 72.72           C  
ATOM   4380  H   ALA C  11    -108.833-102.206  46.681  1.00 72.72           H  
ATOM   4381  HA  ALA C  11    -109.546 -99.535  45.927  1.00 72.72           H  
ATOM   4382  HB1 ALA C  11    -110.345-101.306  48.261  1.00 72.72           H  
ATOM   4383  HB2 ALA C  11    -111.239-100.897  46.755  1.00 72.72           H  
ATOM   4384  HB3 ALA C  11    -111.003 -99.673  48.003  1.00 72.72           H  
ATOM   4385  N   PHE C  12    -107.629 -99.717  48.614  1.00 74.76           N  
ATOM   4386  CA  PHE C  12    -106.802 -98.870  49.466  1.00 74.76           C  
ATOM   4387  C   PHE C  12    -105.679 -98.168  48.690  1.00 74.76           C  
ATOM   4388  O   PHE C  12    -105.475 -96.972  48.870  1.00 74.76           O  
ATOM   4389  CB  PHE C  12    -106.244 -99.680  50.636  1.00 74.76           C  
ATOM   4390  CG  PHE C  12    -105.351 -98.823  51.504  1.00 74.76           C  
ATOM   4391  CD1 PHE C  12    -103.965 -99.053  51.531  1.00 74.76           C  
ATOM   4392  CD2 PHE C  12    -105.890 -97.702  52.157  1.00 74.76           C  
ATOM   4393  CE1 PHE C  12    -103.114 -98.158  52.205  1.00 74.76           C  
ATOM   4394  CE2 PHE C  12    -105.038 -96.795  52.807  1.00 74.76           C  
ATOM   4395  CZ  PHE C  12    -103.651 -97.017  52.818  1.00 74.76           C  
ATOM   4396  H   PHE C  12    -107.592-100.719  48.736  1.00 74.76           H  
ATOM   4397  HA  PHE C  12    -107.432 -98.080  49.876  1.00 74.76           H  
ATOM   4398  HB2 PHE C  12    -107.068-100.063  51.238  1.00 74.76           H  
ATOM   4399  HB3 PHE C  12    -105.681-100.527  50.246  1.00 74.76           H  
ATOM   4400  HD1 PHE C  12    -103.562 -99.904  51.003  1.00 74.76           H  
ATOM   4401  HD2 PHE C  12    -106.951 -97.502  52.119  1.00 74.76           H  
ATOM   4402  HE1 PHE C  12    -102.045 -98.309  52.215  1.00 74.76           H  
ATOM   4403  HE2 PHE C  12    -105.444 -95.904  53.263  1.00 74.76           H  
ATOM   4404  HZ  PHE C  12    -102.998 -96.293  53.283  1.00 74.76           H  
ATOM   4405  N   THR C  13    -104.985 -98.869  47.793  1.00 68.33           N  
ATOM   4406  CA  THR C  13    -103.981 -98.272  46.908  1.00 68.33           C  
ATOM   4407  C   THR C  13    -104.615 -97.205  46.016  1.00 68.33           C  
ATOM   4408  O   THR C  13    -104.040 -96.132  45.871  1.00 68.33           O  
ATOM   4409  CB  THR C  13    -103.287 -99.354  46.064  1.00 68.33           C  
ATOM   4410  CG2 THR C  13    -102.185 -98.800  45.163  1.00 68.33           C  
ATOM   4411  OG1 THR C  13    -102.662-100.302  46.899  1.00 68.33           O  
ATOM   4412  H   THR C  13    -105.165 -99.859  47.701  1.00 68.33           H  
ATOM   4413  HA  THR C  13    -103.227 -97.773  47.517  1.00 68.33           H  
ATOM   4414  HB  THR C  13    -104.028 -99.864  45.449  1.00 68.33           H  
ATOM   4415  HG1 THR C  13    -101.940 -99.861  47.352  1.00 68.33           H  
ATOM   4416 HG21 THR C  13    -101.502 -98.169  45.733  1.00 68.33           H  
ATOM   4417 HG22 THR C  13    -102.632 -98.207  44.365  1.00 68.33           H  
ATOM   4418 HG23 THR C  13    -101.632 -99.622  44.709  1.00 68.33           H  
ATOM   4419  N   ILE C  14    -105.825 -97.440  45.490  1.00 76.03           N  
ATOM   4420  CA  ILE C  14    -106.575 -96.435  44.722  1.00 76.03           C  
ATOM   4421  C   ILE C  14    -106.927 -95.228  45.596  1.00 76.03           C  
ATOM   4422  O   ILE C  14    -106.670 -94.108  45.180  1.00 76.03           O  
ATOM   4423  CB  ILE C  14    -107.822 -97.063  44.059  1.00 76.03           C  
ATOM   4424  CG1 ILE C  14    -107.392 -98.020  42.923  1.00 76.03           C  
ATOM   4425  CG2 ILE C  14    -108.764 -95.984  43.484  1.00 76.03           C  
ATOM   4426  CD1 ILE C  14    -108.512 -98.964  42.459  1.00 76.03           C  
ATOM   4427  H   ILE C  14    -106.248 -98.346  45.629  1.00 76.03           H  
ATOM   4428  HA  ILE C  14    -105.930 -96.058  43.928  1.00 76.03           H  
ATOM   4429  HB  ILE C  14    -108.371 -97.626  44.813  1.00 76.03           H  
ATOM   4430 HG12 ILE C  14    -106.553 -98.635  43.248  1.00 76.03           H  
ATOM   4431 HG13 ILE C  14    -107.046 -97.437  42.070  1.00 76.03           H  
ATOM   4432 HG21 ILE C  14    -108.225 -95.352  42.779  1.00 76.03           H  
ATOM   4433 HG22 ILE C  14    -109.613 -96.441  42.978  1.00 76.03           H  
ATOM   4434 HG23 ILE C  14    -109.165 -95.360  44.282  1.00 76.03           H  
ATOM   4435 HD11 ILE C  14    -108.101 -99.684  41.752  1.00 76.03           H  
ATOM   4436 HD12 ILE C  14    -108.924 -99.504  43.312  1.00 76.03           H  
ATOM   4437 HD13 ILE C  14    -109.306 -98.406  41.963  1.00 76.03           H  
ATOM   4438  N   ILE C  15    -107.451 -95.423  46.811  1.00 76.79           N  
ATOM   4439  CA  ILE C  15    -107.755 -94.325  47.744  1.00 76.79           C  
ATOM   4440  C   ILE C  15    -106.489 -93.529  48.069  1.00 76.79           C  
ATOM   4441  O   ILE C  15    -106.512 -92.306  48.018  1.00 76.79           O  
ATOM   4442  CB  ILE C  15    -108.432 -94.860  49.030  1.00 76.79           C  
ATOM   4443  CG1 ILE C  15    -109.865 -95.345  48.721  1.00 76.79           C  
ATOM   4444  CG2 ILE C  15    -108.486 -93.785  50.136  1.00 76.79           C  
ATOM   4445  CD1 ILE C  15    -110.445 -96.259  49.810  1.00 76.79           C  
ATOM   4446  H   ILE C  15    -107.656 -96.370  47.100  1.00 76.79           H  
ATOM   4447  HA  ILE C  15    -108.443 -93.632  47.258  1.00 76.79           H  
ATOM   4448  HB  ILE C  15    -107.845 -95.699  49.402  1.00 76.79           H  
ATOM   4449 HG12 ILE C  15    -109.880 -95.897  47.782  1.00 76.79           H  
ATOM   4450 HG13 ILE C  15    -110.520 -94.484  48.594  1.00 76.79           H  
ATOM   4451 HG21 ILE C  15    -108.979 -92.887  49.763  1.00 76.79           H  
ATOM   4452 HG22 ILE C  15    -107.481 -93.526  50.469  1.00 76.79           H  
ATOM   4453 HG23 ILE C  15    -109.027 -94.152  51.008  1.00 76.79           H  
ATOM   4454 HD11 ILE C  15    -111.412 -96.638  49.481  1.00 76.79           H  
ATOM   4455 HD12 ILE C  15    -109.778 -97.105  49.982  1.00 76.79           H  
ATOM   4456 HD13 ILE C  15    -110.587 -95.711  50.742  1.00 76.79           H  
ATOM   4457  N   GLY C  16    -105.377 -94.207  48.360  1.00 72.64           N  
ATOM   4458  CA  GLY C  16    -104.091 -93.570  48.636  1.00 72.64           C  
ATOM   4459  C   GLY C  16    -103.584 -92.742  47.455  1.00 72.64           C  
ATOM   4460  O   GLY C  16    -103.171 -91.606  47.650  1.00 72.64           O  
ATOM   4461  H   GLY C  16    -105.430 -95.215  48.404  1.00 72.64           H  
ATOM   4462  HA2 GLY C  16    -104.182 -92.917  49.504  1.00 72.64           H  
ATOM   4463  HA3 GLY C  16    -103.358 -94.348  48.850  1.00 72.64           H  
ATOM   4464  N   ILE C  17    -103.685 -93.269  46.230  1.00 74.77           N  
ATOM   4465  CA  ILE C  17    -103.327 -92.545  45.001  1.00 74.77           C  
ATOM   4466  C   ILE C  17    -104.276 -91.364  44.754  1.00 74.77           C  
ATOM   4467  O   ILE C  17    -103.815 -90.288  44.395  1.00 74.77           O  
ATOM   4468  CB  ILE C  17    -103.282 -93.517  43.797  1.00 74.77           C  
ATOM   4469  CG1 ILE C  17    -102.080 -94.483  43.932  1.00 74.77           C  
ATOM   4470  CG2 ILE C  17    -103.182 -92.761  42.458  1.00 74.77           C  
ATOM   4471  CD1 ILE C  17    -102.137 -95.674  42.966  1.00 74.77           C  
ATOM   4472  H   ILE C  17    -104.033 -94.213  46.144  1.00 74.77           H  
ATOM   4473  HA  ILE C  17    -102.331 -92.121  45.127  1.00 74.77           H  
ATOM   4474  HB  ILE C  17    -104.204 -94.099  43.789  1.00 74.77           H  
ATOM   4475 HG12 ILE C  17    -101.154 -93.933  43.764  1.00 74.77           H  
ATOM   4476 HG13 ILE C  17    -102.038 -94.882  44.945  1.00 74.77           H  
ATOM   4477 HG21 ILE C  17    -102.316 -92.098  42.463  1.00 74.77           H  
ATOM   4478 HG22 ILE C  17    -103.101 -93.454  41.621  1.00 74.77           H  
ATOM   4479 HG23 ILE C  17    -104.082 -92.169  42.291  1.00 74.77           H  
ATOM   4480 HD11 ILE C  17    -103.097 -96.183  43.058  1.00 74.77           H  
ATOM   4481 HD12 ILE C  17    -101.338 -96.372  43.213  1.00 74.77           H  
ATOM   4482 HD13 ILE C  17    -101.996 -95.343  41.936  1.00 74.77           H  
ATOM   4483  N   VAL C  18    -105.584 -91.526  44.971  1.00 79.28           N  
ATOM   4484  CA  VAL C  18    -106.577 -90.452  44.806  1.00 79.28           C  
ATOM   4485  C   VAL C  18    -106.342 -89.335  45.816  1.00 79.28           C  
ATOM   4486  O   VAL C  18    -106.323 -88.173  45.426  1.00 79.28           O  
ATOM   4487  CB  VAL C  18    -108.013 -91.002  44.914  1.00 79.28           C  
ATOM   4488  CG1 VAL C  18    -109.075 -89.899  45.029  1.00 79.28           C  
ATOM   4489  CG2 VAL C  18    -108.365 -91.830  43.671  1.00 79.28           C  
ATOM   4490  H   VAL C  18    -105.911 -92.439  45.249  1.00 79.28           H  
ATOM   4491  HA  VAL C  18    -106.456 -90.008  43.817  1.00 79.28           H  
ATOM   4492  HB  VAL C  18    -108.088 -91.640  45.794  1.00 79.28           H  
ATOM   4493 HG11 VAL C  18    -108.981 -89.379  45.982  1.00 79.28           H  
ATOM   4494 HG12 VAL C  18    -110.073 -90.335  44.980  1.00 79.28           H  
ATOM   4495 HG13 VAL C  18    -108.958 -89.181  44.217  1.00 79.28           H  
ATOM   4496 HG21 VAL C  18    -108.471 -91.176  42.806  1.00 79.28           H  
ATOM   4497 HG22 VAL C  18    -109.301 -92.364  43.838  1.00 79.28           H  
ATOM   4498 HG23 VAL C  18    -107.582 -92.557  43.454  1.00 79.28           H  
ATOM   4499  N   LEU C  19    -106.111 -89.669  47.089  1.00 77.99           N  
ATOM   4500  CA  LEU C  19    -105.746 -88.694  48.116  1.00 77.99           C  
ATOM   4501  C   LEU C  19    -104.423 -88.008  47.765  1.00 77.99           C  
ATOM   4502  O   LEU C  19    -104.301 -86.806  47.971  1.00 77.99           O  
ATOM   4503  CB  LEU C  19    -105.649 -89.379  49.493  1.00 77.99           C  
ATOM   4504  CG  LEU C  19    -106.982 -89.814  50.122  1.00 77.99           C  
ATOM   4505  CD1 LEU C  19    -106.691 -90.620  51.392  1.00 77.99           C  
ATOM   4506  CD2 LEU C  19    -107.848 -88.613  50.507  1.00 77.99           C  
ATOM   4507  H   LEU C  19    -106.146 -90.646  47.346  1.00 77.99           H  
ATOM   4508  HA  LEU C  19    -106.504 -87.911  48.152  1.00 77.99           H  
ATOM   4509  HB2 LEU C  19    -104.991 -90.244  49.405  1.00 77.99           H  
ATOM   4510  HB3 LEU C  19    -105.194 -88.679  50.193  1.00 77.99           H  
ATOM   4511  HG  LEU C  19    -107.543 -90.440  49.429  1.00 77.99           H  
ATOM   4512 HD11 LEU C  19    -107.630 -90.953  51.836  1.00 77.99           H  
ATOM   4513 HD12 LEU C  19    -106.151 -90.002  52.110  1.00 77.99           H  
ATOM   4514 HD13 LEU C  19    -106.090 -91.491  51.138  1.00 77.99           H  
ATOM   4515 HD21 LEU C  19    -107.297 -87.946  51.170  1.00 77.99           H  
ATOM   4516 HD22 LEU C  19    -108.146 -88.063  49.614  1.00 77.99           H  
ATOM   4517 HD23 LEU C  19    -108.750 -88.955  51.013  1.00 77.99           H  
ATOM   4518  N   PHE C  20    -103.448 -88.746  47.228  1.00 76.42           N  
ATOM   4519  CA  PHE C  20    -102.160 -88.192  46.815  1.00 76.42           C  
ATOM   4520  C   PHE C  20    -102.303 -87.200  45.665  1.00 76.42           C  
ATOM   4521  O   PHE C  20    -101.801 -86.084  45.751  1.00 76.42           O  
ATOM   4522  CB  PHE C  20    -101.191 -89.333  46.490  1.00 76.42           C  
ATOM   4523  CG  PHE C  20     -99.795 -88.862  46.148  1.00 76.42           C  
ATOM   4524  CD1 PHE C  20     -99.261 -89.056  44.864  1.00 76.42           C  
ATOM   4525  CD2 PHE C  20     -99.033 -88.205  47.125  1.00 76.42           C  
ATOM   4526  CE1 PHE C  20     -97.952 -88.629  44.580  1.00 76.42           C  
ATOM   4527  CE2 PHE C  20     -97.743 -87.740  46.834  1.00 76.42           C  
ATOM   4528  CZ  PHE C  20     -97.191 -87.982  45.568  1.00 76.42           C  
ATOM   4529  H   PHE C  20    -103.581 -89.744  47.149  1.00 76.42           H  
ATOM   4530  HA  PHE C  20    -101.732 -87.618  47.636  1.00 76.42           H  
ATOM   4531  HB2 PHE C  20    -101.115 -89.985  47.361  1.00 76.42           H  
ATOM   4532  HB3 PHE C  20    -101.585 -89.922  45.662  1.00 76.42           H  
ATOM   4533  HD1 PHE C  20     -99.850 -89.536  44.096  1.00 76.42           H  
ATOM   4534  HD2 PHE C  20     -99.465 -88.028  48.099  1.00 76.42           H  
ATOM   4535  HE1 PHE C  20     -97.537 -88.778  43.594  1.00 76.42           H  
ATOM   4536  HE2 PHE C  20     -97.186 -87.187  47.576  1.00 76.42           H  
ATOM   4537  HZ  PHE C  20     -96.194 -87.634  45.338  1.00 76.42           H  
ATOM   4538  N   ILE C  21    -103.062 -87.562  44.629  1.00 77.79           N  
ATOM   4539  CA  ILE C  21    -103.377 -86.675  43.508  1.00 77.79           C  
ATOM   4540  C   ILE C  21    -104.164 -85.458  44.005  1.00 77.79           C  
ATOM   4541  O   ILE C  21    -103.801 -84.337  43.671  1.00 77.79           O  
ATOM   4542  CB  ILE C  21    -104.119 -87.456  42.399  1.00 77.79           C  
ATOM   4543  CG1 ILE C  21    -103.170 -88.490  41.746  1.00 77.79           C  
ATOM   4544  CG2 ILE C  21    -104.669 -86.504  41.321  1.00 77.79           C  
ATOM   4545  CD1 ILE C  21    -103.891 -89.507  40.851  1.00 77.79           C  
ATOM   4546  H   ILE C  21    -103.449 -88.495  44.629  1.00 77.79           H  
ATOM   4547  HA  ILE C  21    -102.444 -86.295  43.091  1.00 77.79           H  
ATOM   4548  HB  ILE C  21    -104.959 -87.984  42.852  1.00 77.79           H  
ATOM   4549 HG12 ILE C  21    -102.642 -89.050  42.517  1.00 77.79           H  
ATOM   4550 HG13 ILE C  21    -102.417 -87.967  41.155  1.00 77.79           H  
ATOM   4551 HG21 ILE C  21    -105.430 -85.853  41.751  1.00 77.79           H  
ATOM   4552 HG22 ILE C  21    -103.866 -85.891  40.913  1.00 77.79           H  
ATOM   4553 HG23 ILE C  21    -105.147 -87.059  40.514  1.00 77.79           H  
ATOM   4554 HD11 ILE C  21    -104.281 -89.024  39.955  1.00 77.79           H  
ATOM   4555 HD12 ILE C  21    -103.184 -90.277  40.544  1.00 77.79           H  
ATOM   4556 HD13 ILE C  21    -104.709 -89.972  41.401  1.00 77.79           H  
ATOM   4557  N   ALA C  22    -105.185 -85.645  44.845  1.00 78.68           N  
ATOM   4558  CA  ALA C  22    -105.950 -84.544  45.429  1.00 78.68           C  
ATOM   4559  C   ALA C  22    -105.070 -83.609  46.274  1.00 78.68           C  
ATOM   4560  O   ALA C  22    -105.203 -82.394  46.169  1.00 78.68           O  
ATOM   4561  CB  ALA C  22    -107.104 -85.125  46.255  1.00 78.68           C  
ATOM   4562  H   ALA C  22    -105.446 -86.588  45.095  1.00 78.68           H  
ATOM   4563  HA  ALA C  22    -106.376 -83.943  44.625  1.00 78.68           H  
ATOM   4564  HB1 ALA C  22    -107.702 -84.311  46.666  1.00 78.68           H  
ATOM   4565  HB2 ALA C  22    -106.712 -85.727  47.075  1.00 78.68           H  
ATOM   4566  HB3 ALA C  22    -107.738 -85.745  45.620  1.00 78.68           H  
ATOM   4567  N   GLY C  23    -104.139 -84.160  47.056  1.00 78.32           N  
ATOM   4568  CA  GLY C  23    -103.163 -83.396  47.828  1.00 78.32           C  
ATOM   4569  C   GLY C  23    -102.215 -82.591  46.939  1.00 78.32           C  
ATOM   4570  O   GLY C  23    -102.000 -81.415  47.207  1.00 78.32           O  
ATOM   4571  H   GLY C  23    -104.107 -85.168  47.124  1.00 78.32           H  
ATOM   4572  HA2 GLY C  23    -103.682 -82.708  48.496  1.00 78.32           H  
ATOM   4573  HA3 GLY C  23    -102.564 -84.084  48.424  1.00 78.32           H  
ATOM   4574  N   ILE C  24    -101.712 -83.177  45.847  1.00 76.22           N  
ATOM   4575  CA  ILE C  24    -100.887 -82.467  44.856  1.00 76.22           C  
ATOM   4576  C   ILE C  24    -101.675 -81.343  44.185  1.00 76.22           C  
ATOM   4577  O   ILE C  24    -101.147 -80.248  44.031  1.00 76.22           O  
ATOM   4578  CB  ILE C  24    -100.319 -83.448  43.803  1.00 76.22           C  
ATOM   4579  CG1 ILE C  24     -99.224 -84.316  44.455  1.00 76.22           C  
ATOM   4580  CG2 ILE C  24     -99.735 -82.700  42.582  1.00 76.22           C  
ATOM   4581  CD1 ILE C  24     -98.735 -85.467  43.569  1.00 76.22           C  
ATOM   4582  H   ILE C  24    -101.913 -84.155  45.693  1.00 76.22           H  
ATOM   4583  HA  ILE C  24    -100.051 -81.993  45.371  1.00 76.22           H  
ATOM   4584  HB  ILE C  24    -101.123 -84.095  43.453  1.00 76.22           H  
ATOM   4585 HG12 ILE C  24     -98.372 -83.683  44.708  1.00 76.22           H  
ATOM   4586 HG13 ILE C  24     -99.596 -84.748  45.384  1.00 76.22           H  
ATOM   4587 HG21 ILE C  24     -99.331 -83.394  41.846  1.00 76.22           H  
ATOM   4588 HG22 ILE C  24     -98.950 -82.017  42.907  1.00 76.22           H  
ATOM   4589 HG23 ILE C  24    -100.508 -82.130  42.067  1.00 76.22           H  
ATOM   4590 HD11 ILE C  24     -97.929 -85.979  44.094  1.00 76.22           H  
ATOM   4591 HD12 ILE C  24     -98.324 -85.104  42.627  1.00 76.22           H  
ATOM   4592 HD13 ILE C  24     -99.552 -86.162  43.376  1.00 76.22           H  
ATOM   4593  N   LEU C  25    -102.925 -81.593  43.793  1.00 78.11           N  
ATOM   4594  CA  LEU C  25    -103.782 -80.579  43.174  1.00 78.11           C  
ATOM   4595  C   LEU C  25    -104.079 -79.435  44.150  1.00 78.11           C  
ATOM   4596  O   LEU C  25    -104.011 -78.272  43.764  1.00 78.11           O  
ATOM   4597  CB  LEU C  25    -105.088 -81.236  42.709  1.00 78.11           C  
ATOM   4598  CG  LEU C  25    -104.928 -82.238  41.552  1.00 78.11           C  
ATOM   4599  CD1 LEU C  25    -106.200 -83.081  41.480  1.00 78.11           C  
ATOM   4600  CD2 LEU C  25    -104.680 -81.554  40.211  1.00 78.11           C  
ATOM   4601  H   LEU C  25    -103.293 -82.524  43.924  1.00 78.11           H  
ATOM   4602  HA  LEU C  25    -103.266 -80.144  42.318  1.00 78.11           H  
ATOM   4603  HB2 LEU C  25    -105.534 -81.745  43.563  1.00 78.11           H  
ATOM   4604  HB3 LEU C  25    -105.779 -80.454  42.397  1.00 78.11           H  
ATOM   4605  HG  LEU C  25    -104.084 -82.904  41.728  1.00 78.11           H  
ATOM   4606 HD11 LEU C  25    -106.265 -83.704  42.372  1.00 78.11           H  
ATOM   4607 HD12 LEU C  25    -106.173 -83.726  40.601  1.00 78.11           H  
ATOM   4608 HD13 LEU C  25    -107.071 -82.427  41.454  1.00 78.11           H  
ATOM   4609 HD21 LEU C  25    -105.451 -80.807  40.024  1.00 78.11           H  
ATOM   4610 HD22 LEU C  25    -104.683 -82.291  39.408  1.00 78.11           H  
ATOM   4611 HD23 LEU C  25    -103.704 -81.069  40.228  1.00 78.11           H  
ATOM   4612  N   PHE C  26    -104.352 -79.766  45.417  1.00 79.89           N  
ATOM   4613  CA  PHE C  26    -104.618 -78.794  46.473  1.00 79.89           C  
ATOM   4614  C   PHE C  26    -103.386 -77.941  46.794  1.00 79.89           C  
ATOM   4615  O   PHE C  26    -103.480 -76.718  46.768  1.00 79.89           O  
ATOM   4616  CB  PHE C  26    -105.136 -79.527  47.719  1.00 79.89           C  
ATOM   4617  CG  PHE C  26    -105.411 -78.605  48.891  1.00 79.89           C  
ATOM   4618  CD1 PHE C  26    -104.488 -78.502  49.949  1.00 79.89           C  
ATOM   4619  CD2 PHE C  26    -106.574 -77.812  48.899  1.00 79.89           C  
ATOM   4620  CE1 PHE C  26    -104.724 -77.605  51.005  1.00 79.89           C  
ATOM   4621  CE2 PHE C  26    -106.809 -76.915  49.958  1.00 79.89           C  
ATOM   4622  CZ  PHE C  26    -105.880 -76.807  51.007  1.00 79.89           C  
ATOM   4623  H   PHE C  26    -104.418 -80.746  45.651  1.00 79.89           H  
ATOM   4624  HA  PHE C  26    -105.395 -78.111  46.127  1.00 79.89           H  
ATOM   4625  HB2 PHE C  26    -106.059 -80.047  47.463  1.00 79.89           H  
ATOM   4626  HB3 PHE C  26    -104.409 -80.278  48.023  1.00 79.89           H  
ATOM   4627  HD1 PHE C  26    -103.583 -79.091  49.941  1.00 79.89           H  
ATOM   4628  HD2 PHE C  26    -107.281 -77.873  48.085  1.00 79.89           H  
ATOM   4629  HE1 PHE C  26    -104.006 -77.505  51.805  1.00 79.89           H  
ATOM   4630  HE2 PHE C  26    -107.684 -76.284  49.953  1.00 79.89           H  
ATOM   4631  HZ  PHE C  26    -106.040 -76.094  51.802  1.00 79.89           H  
ATOM   4632  N   VAL C  27    -102.234 -78.564  47.062  1.00 75.47           N  
ATOM   4633  CA  VAL C  27    -100.977 -77.862  47.385  1.00 75.47           C  
ATOM   4634  C   VAL C  27    -100.444 -77.108  46.166  1.00 75.47           C  
ATOM   4635  O   VAL C  27     -99.993 -75.977  46.287  1.00 75.47           O  
ATOM   4636  CB  VAL C  27     -99.928 -78.853  47.931  1.00 75.47           C  
ATOM   4637  CG1 VAL C  27     -98.550 -78.216  48.140  1.00 75.47           C  
ATOM   4638  CG2 VAL C  27    -100.375 -79.426  49.284  1.00 75.47           C  
ATOM   4639  H   VAL C  27    -102.224 -79.575  47.059  1.00 75.47           H  
ATOM   4640  HA  VAL C  27    -101.172 -77.115  48.155  1.00 75.47           H  
ATOM   4641  HB  VAL C  27     -99.815 -79.675  47.224  1.00 75.47           H  
ATOM   4642 HG11 VAL C  27     -97.872 -78.928  48.612  1.00 75.47           H  
ATOM   4643 HG12 VAL C  27     -98.641 -77.340  48.782  1.00 75.47           H  
ATOM   4644 HG13 VAL C  27     -98.118 -77.908  47.187  1.00 75.47           H  
ATOM   4645 HG21 VAL C  27     -99.668 -80.189  49.609  1.00 75.47           H  
ATOM   4646 HG22 VAL C  27    -101.361 -79.884  49.205  1.00 75.47           H  
ATOM   4647 HG23 VAL C  27    -100.407 -78.631  50.030  1.00 75.47           H  
ATOM   4648  N   GLY C  28    -100.549 -77.694  44.973  1.00 72.25           N  
ATOM   4649  CA  GLY C  28    -100.136 -77.073  43.714  1.00 72.25           C  
ATOM   4650  C   GLY C  28    -101.083 -75.988  43.194  1.00 72.25           C  
ATOM   4651  O   GLY C  28    -100.809 -75.439  42.130  1.00 72.25           O  
ATOM   4652  H   GLY C  28    -100.937 -78.625  44.922  1.00 72.25           H  
ATOM   4653  HA2 GLY C  28    -100.067 -77.846  42.949  1.00 72.25           H  
ATOM   4654  HA3 GLY C  28     -99.153 -76.622  43.843  1.00 72.25           H  
ATOM   4655  N   ARG C  29    -102.192 -75.702  43.896  1.00 70.18           N  
ATOM   4656  CA  ARG C  29    -103.245 -74.754  43.481  1.00 70.18           C  
ATOM   4657  C   ARG C  29    -103.751 -75.003  42.048  1.00 70.18           C  
ATOM   4658  O   ARG C  29    -104.013 -74.069  41.295  1.00 70.18           O  
ATOM   4659  CB  ARG C  29    -102.778 -73.302  43.699  1.00 70.18           C  
ATOM   4660  CG  ARG C  29    -102.391 -72.972  45.150  1.00 70.18           C  
ATOM   4661  CD  ARG C  29    -101.984 -71.496  45.225  1.00 70.18           C  
ATOM   4662  NE  ARG C  29    -101.524 -71.115  46.570  1.00 70.18           N  
ATOM   4663  CZ  ARG C  29    -101.116 -69.917  46.948  1.00 70.18           C  
ATOM   4664  NH1 ARG C  29    -101.030 -68.908  46.126  1.00 70.18           N1+
ATOM   4665  NH2 ARG C  29    -100.753 -69.715  48.176  1.00 70.18           N  
ATOM   4666  H   ARG C  29    -102.318 -76.181  44.777  1.00 70.18           H  
ATOM   4667  HA  ARG C  29    -104.111 -74.920  44.123  1.00 70.18           H  
ATOM   4668  HB2 ARG C  29    -103.587 -72.632  43.408  1.00 70.18           H  
ATOM   4669  HB3 ARG C  29    -101.926 -73.102  43.050  1.00 70.18           H  
ATOM   4670  HG2 ARG C  29    -101.551 -73.593  45.463  1.00 70.18           H  
ATOM   4671  HG3 ARG C  29    -103.240 -73.154  45.809  1.00 70.18           H  
ATOM   4672  HD2 ARG C  29    -102.839 -70.881  44.946  1.00 70.18           H  
ATOM   4673  HD3 ARG C  29    -101.176 -71.322  44.513  1.00 70.18           H  
ATOM   4674  HE  ARG C  29    -101.411 -71.854  47.249  1.00 70.18           H  
ATOM   4675 HH11 ARG C  29    -100.593 -68.050  46.431  1.00 70.18           H  
ATOM   4676 HH12 ARG C  29    -101.228 -69.054  45.147  1.00 70.18           H  
ATOM   4677 HH21 ARG C  29    -100.362 -68.826  48.453  1.00 70.18           H  
ATOM   4678 HH22 ARG C  29    -100.629 -70.523  48.771  1.00 70.18           H  
ATOM   4679  N   ILE C  30    -103.870 -76.272  41.656  1.00 66.87           N  
ATOM   4680  CA  ILE C  30    -104.279 -76.671  40.304  1.00 66.87           C  
ATOM   4681  C   ILE C  30    -105.806 -76.763  40.255  1.00 66.87           C  
ATOM   4682  O   ILE C  30    -106.394 -77.754  40.691  1.00 66.87           O  
ATOM   4683  CB  ILE C  30    -103.599 -77.987  39.864  1.00 66.87           C  
ATOM   4684  CG1 ILE C  30    -102.058 -77.882  39.961  1.00 66.87           C  
ATOM   4685  CG2 ILE C  30    -104.029 -78.347  38.425  1.00 66.87           C  
ATOM   4686  CD1 ILE C  30    -101.294 -79.170  39.629  1.00 66.87           C  
ATOM   4687  H   ILE C  30    -103.721 -76.988  42.352  1.00 66.87           H  
ATOM   4688  HA  ILE C  30    -103.967 -75.897  39.604  1.00 66.87           H  
ATOM   4689  HB  ILE C  30    -103.929 -78.778  40.536  1.00 66.87           H  
ATOM   4690 HG12 ILE C  30    -101.707 -77.083  39.310  1.00 66.87           H  
ATOM   4691 HG13 ILE C  30    -101.788 -77.626  40.986  1.00 66.87           H  
ATOM   4692 HG21 ILE C  30    -103.617 -79.314  38.134  1.00 66.87           H  
ATOM   4693 HG22 ILE C  30    -103.685 -77.580  37.730  1.00 66.87           H  
ATOM   4694 HG23 ILE C  30    -105.114 -78.425  38.356  1.00 66.87           H  
ATOM   4695 HD11 ILE C  30    -100.234 -79.013  39.823  1.00 66.87           H  
ATOM   4696 HD12 ILE C  30    -101.417 -79.432  38.578  1.00 66.87           H  
ATOM   4697 HD13 ILE C  30    -101.645 -79.986  40.261  1.00 66.87           H  
ATOM   4698  N   ASP C  31    -106.444 -75.739  39.692  1.00 60.67           N  
ATOM   4699  CA  ASP C  31    -107.892 -75.722  39.486  1.00 60.67           C  
ATOM   4700  C   ASP C  31    -108.254 -76.496  38.204  1.00 60.67           C  
ATOM   4701  O   ASP C  31    -107.933 -76.079  37.089  1.00 60.67           O  
ATOM   4702  CB  ASP C  31    -108.408 -74.266  39.506  1.00 60.67           C  
ATOM   4703  CG  ASP C  31    -109.764 -74.109  40.208  1.00 60.67           C  
ATOM   4704  OD1 ASP C  31    -110.420 -75.148  40.467  1.00 60.67           O  
ATOM   4705  OD2 ASP C  31    -110.137 -72.946  40.490  1.00 60.67           O1-
ATOM   4706  H   ASP C  31    -105.916 -74.920  39.426  1.00 60.67           H  
ATOM   4707  HA  ASP C  31    -108.338 -76.243  40.335  1.00 60.67           H  
ATOM   4708  HB2 ASP C  31    -108.477 -73.880  38.488  1.00 60.67           H  
ATOM   4709  HB3 ASP C  31    -107.692 -73.644  40.042  1.00 60.67           H  
ATOM   4710  N   ILE C  32    -108.879 -77.672  38.345  1.00 61.60           N  
ATOM   4711  CA  ILE C  32    -109.233 -78.541  37.199  1.00 61.60           C  
ATOM   4712  C   ILE C  32    -110.458 -77.995  36.447  1.00 61.60           C  
ATOM   4713  O   ILE C  32    -110.628 -78.242  35.252  1.00 61.60           O  
ATOM   4714  CB  ILE C  32    -109.446 -80.006  37.656  1.00 61.60           C  
ATOM   4715  CG1 ILE C  32    -108.170 -80.574  38.314  1.00 61.60           C  
ATOM   4716  CG2 ILE C  32    -109.833 -80.906  36.460  1.00 61.60           C  
ATOM   4717  CD1 ILE C  32    -108.414 -81.870  39.096  1.00 61.60           C  
ATOM   4718  H   ILE C  32    -109.070 -77.981  39.287  1.00 61.60           H  
ATOM   4719  HA  ILE C  32    -108.402 -78.527  36.492  1.00 61.60           H  
ATOM   4720  HB  ILE C  32    -110.256 -80.025  38.386  1.00 61.60           H  
ATOM   4721 HG12 ILE C  32    -107.425 -80.760  37.541  1.00 61.60           H  
ATOM   4722 HG13 ILE C  32    -107.743 -79.856  39.014  1.00 61.60           H  
ATOM   4723 HG21 ILE C  32    -109.904 -81.956  36.740  1.00 61.60           H  
ATOM   4724 HG22 ILE C  32    -109.100 -80.798  35.661  1.00 61.60           H  
ATOM   4725 HG23 ILE C  32    -110.813 -80.620  36.077  1.00 61.60           H  
ATOM   4726 HD11 ILE C  32    -109.029 -82.581  38.544  1.00 61.60           H  
ATOM   4727 HD12 ILE C  32    -108.897 -81.640  40.046  1.00 61.60           H  
ATOM   4728 HD13 ILE C  32    -107.447 -82.343  39.265  1.00 61.60           H  
ATOM   4729  N   TRP C  33    -111.313 -77.237  37.134  1.00 58.87           N  
ATOM   4730  CA  TRP C  33    -112.500 -76.619  36.555  1.00 58.87           C  
ATOM   4731  C   TRP C  33    -112.175 -75.174  36.180  1.00 58.87           C  
ATOM   4732  O   TRP C  33    -112.357 -74.261  36.980  1.00 58.87           O  
ATOM   4733  CB  TRP C  33    -113.674 -76.745  37.535  1.00 58.87           C  
ATOM   4734  CG  TRP C  33    -114.002 -78.150  37.947  1.00 58.87           C  
ATOM   4735  CD1 TRP C  33    -113.568 -78.744  39.081  1.00 58.87           C  
ATOM   4736  CD2 TRP C  33    -114.801 -79.152  37.248  1.00 58.87           C  
ATOM   4737  CE2 TRP C  33    -114.811 -80.345  38.034  1.00 58.87           C  
ATOM   4738  CE3 TRP C  33    -115.521 -79.177  36.033  1.00 58.87           C  
ATOM   4739  NE1 TRP C  33    -114.042 -80.041  39.136  1.00 58.87           N  
ATOM   4740  CZ2 TRP C  33    -115.503 -81.500  37.639  1.00 58.87           C  
ATOM   4741  CZ3 TRP C  33    -116.220 -80.332  35.626  1.00 58.87           C  
ATOM   4742  CH2 TRP C  33    -116.213 -81.490  36.425  1.00 58.87           C  
ATOM   4743  H   TRP C  33    -111.063 -76.970  38.077  1.00 58.87           H  
ATOM   4744  HA  TRP C  33    -112.780 -77.146  35.643  1.00 58.87           H  
ATOM   4745  HB2 TRP C  33    -113.448 -76.169  38.433  1.00 58.87           H  
ATOM   4746  HB3 TRP C  33    -114.559 -76.304  37.077  1.00 58.87           H  
ATOM   4747  HD1 TRP C  33    -112.943 -78.263  39.818  1.00 58.87           H  
ATOM   4748  HE1 TRP C  33    -113.839 -80.666  39.902  1.00 58.87           H  
ATOM   4749  HE3 TRP C  33    -115.529 -78.293  35.413  1.00 58.87           H  
ATOM   4750  HZ2 TRP C  33    -115.488 -82.383  38.261  1.00 58.87           H  
ATOM   4751  HZ3 TRP C  33    -116.763 -80.327  34.692  1.00 58.87           H  
ATOM   4752  HH2 TRP C  33    -116.751 -82.370  36.104  1.00 58.87           H  
ATOM   4753  N   ALA C  34    -111.669 -74.962  34.963  1.00 55.95           N  
ATOM   4754  CA  ALA C  34    -111.337 -73.627  34.474  1.00 55.95           C  
ATOM   4755  C   ALA C  34    -112.579 -72.717  34.495  1.00 55.95           C  
ATOM   4756  O   ALA C  34    -113.533 -72.924  33.738  1.00 55.95           O  
ATOM   4757  CB  ALA C  34    -110.725 -73.741  33.071  1.00 55.95           C  
ATOM   4758  H   ALA C  34    -111.462 -75.758  34.377  1.00 55.95           H  
ATOM   4759  HA  ALA C  34    -110.585 -73.196  35.136  1.00 55.95           H  
ATOM   4760  HB1 ALA C  34    -109.835 -74.369  33.105  1.00 55.95           H  
ATOM   4761  HB2 ALA C  34    -110.446 -72.748  32.717  1.00 55.95           H  
ATOM   4762  HB3 ALA C  34    -111.450 -74.171  32.381  1.00 55.95           H  
ATOM   4763  N   LYS C  35    -112.574 -71.704  35.367  1.00 68.85           N  
ATOM   4764  CA  LYS C  35    -113.502 -70.574  35.265  1.00 68.85           C  
ATOM   4765  C   LYS C  35    -113.134 -69.747  34.021  1.00 68.85           C  
ATOM   4766  O   LYS C  35    -111.954 -69.712  33.669  1.00 68.85           O  
ATOM   4767  CB  LYS C  35    -113.464 -69.718  36.541  1.00 68.85           C  
ATOM   4768  CG  LYS C  35    -114.024 -70.465  37.763  1.00 68.85           C  
ATOM   4769  CD  LYS C  35    -113.953 -69.571  39.006  1.00 68.85           C  
ATOM   4770  CE  LYS C  35    -114.435 -70.313  40.256  1.00 68.85           C  
ATOM   4771  NZ  LYS C  35    -114.254 -69.469  41.464  1.00 68.85           N1+
ATOM   4772  H   LYS C  35    -111.791 -71.633  36.001  1.00 68.85           H  
ATOM   4773  HA  LYS C  35    -114.507 -70.974  35.132  1.00 68.85           H  
ATOM   4774  HB2 LYS C  35    -114.059 -68.817  36.379  1.00 68.85           H  
ATOM   4775  HB3 LYS C  35    -112.437 -69.412  36.735  1.00 68.85           H  
ATOM   4776  HG2 LYS C  35    -115.060 -70.747  37.575  1.00 68.85           H  
ATOM   4777  HG3 LYS C  35    -113.437 -71.367  37.941  1.00 68.85           H  
ATOM   4778  HD2 LYS C  35    -112.917 -69.263  39.151  1.00 68.85           H  
ATOM   4779  HD3 LYS C  35    -114.559 -68.679  38.845  1.00 68.85           H  
ATOM   4780  HE2 LYS C  35    -113.854 -71.230  40.355  1.00 68.85           H  
ATOM   4781  HE3 LYS C  35    -115.483 -70.583  40.127  1.00 68.85           H  
ATOM   4782  HZ1 LYS C  35    -114.723 -68.580  41.365  1.00 68.85           H  
ATOM   4783  HZ2 LYS C  35    -114.582 -69.938  42.296  1.00 68.85           H  
ATOM   4784  HZ3 LYS C  35    -113.271 -69.274  41.593  1.00 68.85           H  
ATOM   4785  N   PRO C  36    -114.101 -69.094  33.355  1.00 76.07           N  
ATOM   4786  CA  PRO C  36    -113.795 -68.132  32.300  1.00 76.07           C  
ATOM   4787  C   PRO C  36    -112.865 -67.046  32.854  1.00 76.07           C  
ATOM   4788  O   PRO C  36    -113.123 -66.492  33.924  1.00 76.07           O  
ATOM   4789  CB  PRO C  36    -115.141 -67.569  31.833  1.00 76.07           C  
ATOM   4790  CG  PRO C  36    -116.175 -68.559  32.356  1.00 76.07           C  
ATOM   4791  CD  PRO C  36    -115.527 -69.133  33.611  1.00 76.07           C  
ATOM   4792  HA  PRO C  36    -113.310 -68.647  31.470  1.00 76.07           H  
ATOM   4793  HB2 PRO C  36    -115.320 -66.592  32.280  1.00 76.07           H  
ATOM   4794  HB3 PRO C  36    -115.184 -67.507  30.746  1.00 76.07           H  
ATOM   4795  HG2 PRO C  36    -117.124 -68.071  32.576  1.00 76.07           H  
ATOM   4796  HG3 PRO C  36    -116.315 -69.356  31.626  1.00 76.07           H  
ATOM   4797  HD2 PRO C  36    -115.884 -70.150  33.774  1.00 76.07           H  
ATOM   4798  HD3 PRO C  36    -115.755 -68.499  34.467  1.00 76.07           H  
ATOM   4799  N   GLN C  37    -111.750 -66.811  32.172  1.00 83.52           N  
ATOM   4800  CA  GLN C  37    -110.720 -65.866  32.586  1.00 83.52           C  
ATOM   4801  C   GLN C  37    -110.375 -64.961  31.412  1.00 83.52           C  
ATOM   4802  O   GLN C  37    -110.254 -65.439  30.286  1.00 83.52           O  
ATOM   4803  CB  GLN C  37    -109.455 -66.591  33.084  1.00 83.52           C  
ATOM   4804  CG  GLN C  37    -109.625 -67.171  34.495  1.00 83.52           C  
ATOM   4805  CD  GLN C  37    -108.359 -67.832  35.036  1.00 83.52           C  
ATOM   4806  NE2 GLN C  37    -108.215 -67.910  36.342  1.00 83.52           N  
ATOM   4807  OE1 GLN C  37    -107.480 -68.296  34.323  1.00 83.52           O  
ATOM   4808  H   GLN C  37    -111.649 -67.212  31.249  1.00 83.52           H  
ATOM   4809  HA  GLN C  37    -111.109 -65.238  33.387  1.00 83.52           H  
ATOM   4810  HB2 GLN C  37    -108.634 -65.877  33.117  1.00 83.52           H  
ATOM   4811  HB3 GLN C  37    -109.191 -67.384  32.383  1.00 83.52           H  
ATOM   4812  HG2 GLN C  37    -110.431 -67.905  34.502  1.00 83.52           H  
ATOM   4813  HG3 GLN C  37    -109.909 -66.360  35.166  1.00 83.52           H  
ATOM   4814 HE21 GLN C  37    -107.363 -68.323  36.690  1.00 83.52           H  
ATOM   4815 HE22 GLN C  37    -108.898 -67.480  36.949  1.00 83.52           H  
ATOM   4816  N   MET C  38    -110.147 -63.686  31.708  1.00 89.55           N  
ATOM   4817  CA  MET C  38    -109.545 -62.732  30.786  1.00 89.55           C  
ATOM   4818  C   MET C  38    -108.058 -62.561  31.109  1.00 89.55           C  
ATOM   4819  O   MET C  38    -107.651 -62.599  32.272  1.00 89.55           O  
ATOM   4820  CB  MET C  38    -110.319 -61.408  30.797  1.00 89.55           C  
ATOM   4821  CG  MET C  38    -110.289 -60.659  32.132  1.00 89.55           C  
ATOM   4822  SD  MET C  38    -111.198 -59.096  32.055  1.00 89.55           S  
ATOM   4823  CE  MET C  38    -111.003 -58.524  33.758  1.00 89.55           C  
ATOM   4824  H   MET C  38    -110.218 -63.410  32.676  1.00 89.55           H  
ATOM   4825  HA  MET C  38    -109.614 -63.125  29.772  1.00 89.55           H  
ATOM   4826  HB2 MET C  38    -109.893 -60.751  30.040  1.00 89.55           H  
ATOM   4827  HB3 MET C  38    -111.358 -61.605  30.526  1.00 89.55           H  
ATOM   4828  HG2 MET C  38    -110.730 -61.283  32.909  1.00 89.55           H  
ATOM   4829  HG3 MET C  38    -109.255 -60.440  32.398  1.00 89.55           H  
ATOM   4830  HE1 MET C  38    -111.560 -57.596  33.890  1.00 89.55           H  
ATOM   4831  HE2 MET C  38    -109.947 -58.348  33.964  1.00 89.55           H  
ATOM   4832  HE3 MET C  38    -111.395 -59.274  34.445  1.00 89.55           H  
ATOM   4833  N   THR C  39    -107.239 -62.384  30.082  1.00 89.51           N  
ATOM   4834  CA  THR C  39    -105.805 -62.139  30.184  1.00 89.51           C  
ATOM   4835  C   THR C  39    -105.534 -60.663  29.932  1.00 89.51           C  
ATOM   4836  O   THR C  39    -105.779 -60.164  28.838  1.00 89.51           O  
ATOM   4837  CB  THR C  39    -105.000 -63.015  29.217  1.00 89.51           C  
ATOM   4838  CG2 THR C  39    -103.498 -62.935  29.512  1.00 89.51           C  
ATOM   4839  OG1 THR C  39    -105.386 -64.368  29.354  1.00 89.51           O  
ATOM   4840  H   THR C  39    -107.644 -62.340  29.158  1.00 89.51           H  
ATOM   4841  HA  THR C  39    -105.482 -62.404  31.190  1.00 89.51           H  
ATOM   4842  HB  THR C  39    -105.185 -62.702  28.190  1.00 89.51           H  
ATOM   4843  HG1 THR C  39    -106.291 -64.389  29.035  1.00 89.51           H  
ATOM   4844 HG21 THR C  39    -103.140 -61.918  29.348  1.00 89.51           H  
ATOM   4845 HG22 THR C  39    -103.306 -63.220  30.547  1.00 89.51           H  
ATOM   4846 HG23 THR C  39    -102.962 -63.606  28.843  1.00 89.51           H  
ATOM   4847  N   ILE C  40    -105.000 -59.970  30.933  1.00 92.83           N  
ATOM   4848  CA  ILE C  40    -104.609 -58.559  30.846  1.00 92.83           C  
ATOM   4849  C   ILE C  40    -103.090 -58.472  30.905  1.00 92.83           C  
ATOM   4850  O   ILE C  40    -102.453 -59.165  31.698  1.00 92.83           O  
ATOM   4851  CB  ILE C  40    -105.285 -57.726  31.957  1.00 92.83           C  
ATOM   4852  CG1 ILE C  40    -106.826 -57.849  31.936  1.00 92.83           C  
ATOM   4853  CG2 ILE C  40    -104.875 -56.242  31.885  1.00 92.83           C  
ATOM   4854  CD1 ILE C  40    -107.512 -57.382  30.648  1.00 92.83           C  
ATOM   4855  H   ILE C  40    -104.787 -60.466  31.786  1.00 92.83           H  
ATOM   4856  HA  ILE C  40    -104.925 -58.150  29.886  1.00 92.83           H  
ATOM   4857  HB  ILE C  40    -104.949 -58.113  32.918  1.00 92.83           H  
ATOM   4858 HG12 ILE C  40    -107.228 -57.253  32.756  1.00 92.83           H  
ATOM   4859 HG13 ILE C  40    -107.109 -58.885  32.120  1.00 92.83           H  
ATOM   4860 HG21 ILE C  40    -103.807 -56.124  32.066  1.00 92.83           H  
ATOM   4861 HG22 ILE C  40    -105.110 -55.827  30.904  1.00 92.83           H  
ATOM   4862 HG23 ILE C  40    -105.409 -55.670  32.644  1.00 92.83           H  
ATOM   4863 HD11 ILE C  40    -108.588 -57.533  30.745  1.00 92.83           H  
ATOM   4864 HD12 ILE C  40    -107.326 -56.319  30.491  1.00 92.83           H  
ATOM   4865 HD13 ILE C  40    -107.159 -57.951  29.788  1.00 92.83           H  
ATOM   4866  N   THR C  41    -102.504 -57.616  30.075  1.00 91.81           N  
ATOM   4867  CA  THR C  41    -101.052 -57.404  30.050  1.00 91.81           C  
ATOM   4868  C   THR C  41    -100.717 -56.063  30.696  1.00 91.81           C  
ATOM   4869  O   THR C  41    -101.186 -55.027  30.245  1.00 91.81           O  
ATOM   4870  CB  THR C  41    -100.517 -57.502  28.619  1.00 91.81           C  
ATOM   4871  CG2 THR C  41     -98.997 -57.509  28.597  1.00 91.81           C  
ATOM   4872  OG1 THR C  41    -100.926 -58.718  28.028  1.00 91.81           O  
ATOM   4873  H   THR C  41    -103.090 -57.038  29.489  1.00 91.81           H  
ATOM   4874  HA  THR C  41    -100.555 -58.183  30.628  1.00 91.81           H  
ATOM   4875  HB  THR C  41    -100.893 -56.668  28.024  1.00 91.81           H  
ATOM   4876  HG1 THR C  41    -101.872 -58.644  27.886  1.00 91.81           H  
ATOM   4877 HG21 THR C  41     -98.650 -57.660  27.575  1.00 91.81           H  
ATOM   4878 HG22 THR C  41     -98.626 -56.548  28.954  1.00 91.81           H  
ATOM   4879 HG23 THR C  41     -98.625 -58.311  29.234  1.00 91.81           H  
ATOM   4880  N   GLY C  42     -99.921 -56.066  31.761  1.00 90.52           N  
ATOM   4881  CA  GLY C  42     -99.448 -54.861  32.439  1.00 90.52           C  
ATOM   4882  C   GLY C  42     -97.986 -54.577  32.111  1.00 90.52           C  
ATOM   4883  O   GLY C  42     -97.155 -55.473  32.236  1.00 90.52           O  
ATOM   4884  H   GLY C  42     -99.542 -56.947  32.075  1.00 90.52           H  
ATOM   4885  HA2 GLY C  42    -100.058 -54.002  32.161  1.00 90.52           H  
ATOM   4886  HA3 GLY C  42     -99.535 -54.994  33.517  1.00 90.52           H  
ATOM   4887  N   ASP C  43     -97.662 -53.352  31.708  1.00 88.81           N  
ATOM   4888  CA  ASP C  43     -96.277 -52.896  31.525  1.00 88.81           C  
ATOM   4889  C   ASP C  43     -95.799 -52.175  32.792  1.00 88.81           C  
ATOM   4890  O   ASP C  43     -96.336 -51.119  33.136  1.00 88.81           O  
ATOM   4891  CB  ASP C  43     -96.193 -52.007  30.273  1.00 88.81           C  
ATOM   4892  CG  ASP C  43     -94.761 -51.638  29.855  1.00 88.81           C  
ATOM   4893  OD1 ASP C  43     -93.800 -52.126  30.485  1.00 88.81           O  
ATOM   4894  OD2 ASP C  43     -94.640 -50.873  28.868  1.00 88.81           O1-
ATOM   4895  H   ASP C  43     -98.402 -52.673  31.596  1.00 88.81           H  
ATOM   4896  HA  ASP C  43     -95.625 -53.753  31.360  1.00 88.81           H  
ATOM   4897  HB2 ASP C  43     -96.765 -51.095  30.438  1.00 88.81           H  
ATOM   4898  HB3 ASP C  43     -96.654 -52.541  29.443  1.00 88.81           H  
ATOM   4899  N   PHE C  44     -94.829 -52.759  33.493  1.00 86.99           N  
ATOM   4900  CA  PHE C  44     -94.252 -52.238  34.731  1.00 86.99           C  
ATOM   4901  C   PHE C  44     -92.783 -51.874  34.511  1.00 86.99           C  
ATOM   4902  O   PHE C  44     -92.036 -52.585  33.842  1.00 86.99           O  
ATOM   4903  CB  PHE C  44     -94.378 -53.274  35.861  1.00 86.99           C  
ATOM   4904  CG  PHE C  44     -95.793 -53.543  36.339  1.00 86.99           C  
ATOM   4905  CD1 PHE C  44     -96.280 -52.911  37.499  1.00 86.99           C  
ATOM   4906  CD2 PHE C  44     -96.617 -54.443  35.637  1.00 86.99           C  
ATOM   4907  CE1 PHE C  44     -97.586 -53.172  37.951  1.00 86.99           C  
ATOM   4908  CE2 PHE C  44     -97.923 -54.704  36.088  1.00 86.99           C  
ATOM   4909  CZ  PHE C  44     -98.410 -54.064  37.242  1.00 86.99           C  
ATOM   4910  H   PHE C  44     -94.390 -53.581  33.103  1.00 86.99           H  
ATOM   4911  HA  PHE C  44     -94.785 -51.336  35.034  1.00 86.99           H  
ATOM   4912  HB2 PHE C  44     -93.931 -54.213  35.535  1.00 86.99           H  
ATOM   4913  HB3 PHE C  44     -93.797 -52.921  36.713  1.00 86.99           H  
ATOM   4914  HD1 PHE C  44     -95.655 -52.222  38.047  1.00 86.99           H  
ATOM   4915  HD2 PHE C  44     -96.244 -54.928  34.746  1.00 86.99           H  
ATOM   4916  HE1 PHE C  44     -97.955 -52.675  38.836  1.00 86.99           H  
ATOM   4917  HE2 PHE C  44     -98.552 -55.399  35.552  1.00 86.99           H  
ATOM   4918  HZ  PHE C  44     -99.413 -54.261  37.591  1.00 86.99           H  
ATOM   4919  N   THR C  45     -92.309 -50.806  35.146  1.00 78.55           N  
ATOM   4920  CA  THR C  45     -90.869 -50.489  35.161  1.00 78.55           C  
ATOM   4921  C   THR C  45     -90.071 -51.513  35.971  1.00 78.55           C  
ATOM   4922  O   THR C  45     -88.931 -51.819  35.630  1.00 78.55           O  
ATOM   4923  CB  THR C  45     -90.633 -49.085  35.735  1.00 78.55           C  
ATOM   4924  CG2 THR C  45     -91.092 -47.999  34.763  1.00 78.55           C  
ATOM   4925  OG1 THR C  45     -91.372 -48.928  36.927  1.00 78.55           O  
ATOM   4926  H   THR C  45     -92.927 -50.240  35.710  1.00 78.55           H  
ATOM   4927  HA  THR C  45     -90.483 -50.517  34.142  1.00 78.55           H  
ATOM   4928  HB  THR C  45     -89.571 -48.950  35.940  1.00 78.55           H  
ATOM   4929  HG1 THR C  45     -91.146 -48.087  37.334  1.00 78.55           H  
ATOM   4930 HG21 THR C  45     -92.164 -48.083  34.585  1.00 78.55           H  
ATOM   4931 HG22 THR C  45     -90.873 -47.017  35.185  1.00 78.55           H  
ATOM   4932 HG23 THR C  45     -90.560 -48.108  33.818  1.00 78.55           H  
ATOM   4933  N   GLN C  46     -90.664 -52.040  37.043  1.00 80.19           N  
ATOM   4934  CA  GLN C  46     -90.054 -52.956  38.006  1.00 80.19           C  
ATOM   4935  C   GLN C  46     -91.160 -53.783  38.673  1.00 80.19           C  
ATOM   4936  O   GLN C  46     -92.268 -53.277  38.842  1.00 80.19           O  
ATOM   4937  CB  GLN C  46     -89.345 -52.165  39.120  1.00 80.19           C  
ATOM   4938  CG  GLN C  46     -88.487 -50.955  38.701  1.00 80.19           C
[truncated: 1,646,608 more chars]
