# Supplementary material for: The Mla system of diderm Firmicute Veillonella parvula reveals an ancestral transenvelope bridge for phospholipid trafficking
Source: Nat Commun. 2023 Nov 23;14:7642. doi: 10.1038/s41467-023-43411-y (PMC10665443; doi:10.1038/s41467-023-43411-y)
Supplement: Supplementary file 8 — Source Data [file 41467_2023_43411_MOESM8_ESM.zip]

Archive with 6 entries (5 files):
- Source data/
- __MACOSX/._Source data
- Source data/Source_data1_Main_and_SuppFigures.xlsx
- __MACOSX/Source data/._Source_data1_Main_and_SuppFigures.xlsx
- Source data/Source_data2_Main_and_SuppFigures.pdf
- __MACOSX/Source data/._Source_data2_Main_and_SuppFigures.pdf
