# Supplementary material for: The Mla system of diderm Firmicute Veillonella parvula reveals an ancestral transenvelope bridge for phospholipid trafficking
Source: Nat Commun. 2023 Nov 23;14:7642. doi: 10.1038/s41467-023-43411-y (PMC10665443; doi:10.1038/s41467-023-43411-y)
Supplement: Supplementary file 8 — Source Data [file 41467_2023_43411_MOESM8_ESM.zip › Source data/Source_data1_Main_and_SuppFigures.xlsx]

## Sheet: Fig 2 TLC quantification
	WT PE	∆mlaD PE	Difference	Percentage increase
Iodine	521092	632613	111521	21.4014
PAS	333934	766751	432817	129.612
Iodine	316973	478901	161928	51.0857
PMA	316246	454772	138526	43.8032
Iodine	165687	242523	76836	46.3742
PMA	66700	116613	49913	74.8321
Column1	WT PE	∆mlaD PE	Difference	% increase
Bio rep 1	521092	632613	111521	21.4014
Bio rep 2	316973	478901	161928	51.0857
Bio rep 3	165687	242523	76836	46.3742
Average				39.6204
STD				15.953

## Sheet: Fig 2 and 3 NanoFCM raw cou (2)
Strain		Large events	Small events	Dilution adjusted	Large:Small Ratio
WT	1	7339	11202		1.52637	1.48083
	2	6436	11213		1.74223
	3	9535	11193		1.17389
	5	4069	5439		1.33669	1.34636
	6	3270	5111		1.563
	7	4312	4913		1.13938
	8	6779	9577		1.41275	1.56902
	9	4717	9186		1.94742
	10	7299	9831		1.3469
	10	4430	7073		1.59661	1.29864
	11	4301	5243		1.21902
	12	5257	5679		1.08027
	13	10631	13365		1.25717	1.42624
	14	9240	13533		1.46461
	15	9008	14025		1.55695
MEAN		6441.53	9105.53		1.42422
STDEV		2336.38	3313.01		0.238959
∆mlaD	1	7630	13389	133890	17.5478	18.8294
	2	7124	13587	135870	19.0722
	3	6834	13578	135780	19.8683
	4	6557	13667	136670	20.8434	21.1745
	5	6507	13658	136580	20.9897
	6	6389	13858	138580	21.6904
	7	3895	2866	28660	7.35815	9.46826
	8	3216	2768	27680	8.60697
	9	2320	2886	28860	12.4397
	10	2555	4931	49310	19.2994	18.3772
	11	2567	4899	48990	19.0845
	12	2795	4681	46810	16.7478
	13	12598	8846	176920	14.0435	16.2475
	14	10833	9145	182900	16.8836
	15	10308	9182	183640	17.8153
MEAN		6141.87	8796.07		16.8194
STDEV		3274.71	4579.98		4.37804
∆mlaEFD	1	9431	16476	164760	17.47	19.4567
	2	8395	16581	165810	19.751
	3	7893	16693	166930	21.1491
	4	8949	9151	91510	10.2257	10.2819
	5	8310	8543	85430	10.2804
	6	7977	8248	82480	10.3397
	7	9174	8331	166620	18.1622	20.7168
	8	7730	8316	166320	21.5162
	9	7346	8254	165080	22.4721
	10	4638	7565	75650	16.3109	19.3617
	11	3708	7239	72390	19.5227
	12	3282	7303	73030	22.2517
	13	4467	7373	73730	16.5055	19.6147
	14	3642	7087	70870	19.4591
	15	3174	7262	72620	22.8796
MEAN		6541.07		112882	17.8864
STDEV		2389.15		45158	4.4368
∆tamB	1	7898	6637	66370	8.40339	9.40562
	2	7110	6928	69280	9.74402
	3	6767	6814	68140	10.0695
	4	6706	6745	67450	10.0582	10.3359
	5	6608	6566	65660	9.93644
	6	6198	6826	68260	11.0132
	7	2176	1316	13160	6.04779	3.79075
	8	4592	1368	13680	2.97909
	9	6839	1604	16040	2.34537
	10	3353	4495	44950	13.4059	12.5022
	11	2867	3630	36300	12.6613
	12	3133	3584	35840	11.4395
	13	3503	4170	41700	11.9041	12.7686
	14	2582	3530	35300	13.6716
	15	2454	3124	31240	12.7302
MEAN		4852.4		44891.3	9.76064
STDEV		2060.14		21281.6	3.50118
∆mlaD∆tamB	1	7830	3805	38050	4.85951	5.48106
	2	6825	3848	38480	5.6381
	3	6615	3933	39330	5.94558
	4	6477	3753	37530	5.79435	6.04257
	5	6175	3816	38160	6.17976
	6	6068	3734	37340	6.15359
	8	4169	12540		3.00792	3.06758
	9	3844	11576		3.01145
	10	3932	12517		3.18337
	11	7541	3809	38090	5.05105	5.08775
	12	7760	3844	38440	4.95361
	13	7154	3762	37620	5.2586
	14	5459	2375	23750	4.35061	4.33501
	15	5720	2466	24660	4.31119
	16	5664	2460	24600	4.34322
MEAN		6082.2		38115.6	4.91974
STDEV		1312.98		603.098	1.09262
∆mlaEFD::mlaEFD	1	3466	2046	20460	5.90306	6.47836
	2	2739	1932	19320	7.05367
	4	1028		5109	4.96984	5.22138
	5	861		5135	5.964
	6	1079		5104	4.73031
	7	1083		4979	4.59741	4.86672
	8	1022		5264	5.15068
	9	1068		5182	4.85206
	10	1090		5075	4.65596	4.74658
	11	1039		4993	4.80558
	12	1100		5256	4.77818
	13	4588	2195	21950	4.78422	4.47075
	14	4797	2112	21120	4.40275
	15	4963	2097	20970	4.22527
MEAN		2137.36		10708.4	5.06236
STDEV		1618.39		7796.9	0.754325

## Sheet: Fig 4 MlaD Localisation
		f1	f2	f3	f4	f5	f6	f7	f8	f9	f10	f11
	MCE (HA)	0	0.01	0.02	1	0.76	0.37	0.01	0.01	0	0	0
	MCE (secA)	0.01	0.01	1	0.87	0.39	0.31	0.32	0.02	0.02	0.01	0
	MCE (tolC)	0	0	0	0	0.01	0.02	0.02	0.13	0.43	1	0.83
	Barrel (HA)	0	0	0	0	0	0	0	0	0.06	0.97	1
	Barrel (secA)	0	0.02	1	0.13	0.08	0.04	0.02	0.02	0.01	0	0
	Barrel (tolC)	0	0	0	0.01	0.02	0.03	0.02	0.11	0.16	1	0.87
Average	MlaD (native)	0.03	0.045	0.09	0.195	0.34	0.38	0.67	0.895	0.985	0.925	0.61
	WT (secA)	0.02	1	0.92	0.16	0.09	0.12	0.1	0.07	0.01	0	0
	WT (tolC)	0	0	0	0	0	0.01	0.02	0.05	0.31	1	0.84
	WT (full length) table above is an average of fluorescence intensity from 2 gels run with WT fractions, stained with anti-MlaD
Bio Rep 1	MlaD (native)	0.01	0.03	0.03	0.11	0.21	0.28	0.58	0.95	1	0.85	0.44
	WT (secA)	0.02	1	0.92	0.16	0.09	0.12	0.1	0.07	0.01	0	0
	WT (tolC)	0	0	0	0	0	0.01	0.02	0.05	0.31	1	0.84
Bio Rep 2	MlaD (native)	0.05	0.06	0.15	0.28	0.47	0.48	0.76	0.84	0.97	1	0.78
	WT (secA)	0.02	1	0.92	0.16	0.09	0.12	0.1	0.07	0.01	0	0
	WT (tolC)	0	0	0	0	0	0.01	0.02	0.05	0.31	1	0.84

## Sheet: SuppFig 2a Growth Kinetics
Time (h)	WT1	WT2	WT3	WT4	WT5	WT6	WT7	WT8	WT9	WT10	WT11	WT12	ΔmlaD1	ΔmlaD2	ΔmlaD3	ΔmlaD4	ΔmlaD5	ΔmlaD6	ΔmlaD7	ΔmlaD8	ΔmlaD9	ΔmlaD10	ΔmlaD11	ΔmlaD12	ΔmlaF1	ΔmlaF2	ΔmlaF3	ΔmlaF4	ΔmlaF5	ΔmlaF6	ΔmlaF7	ΔmlaF8	ΔmlaF9	ΔmlaF10	ΔmlaF11	ΔmlaF12	ΔmlaDEF1	ΔmlaDEF2	ΔmlaDEF3	ΔmlaDEF4	ΔmlaDEF5	ΔmlaDEF6	ΔmlaDEF7	ΔmlaDEF8	ΔmlaDEF9	ΔmlaDEF10	ΔmlaDEF11	ΔmlaDEF12
0	0.0101083	0.0115083	0.0112583	0.0122083	0.007675	0.007275	0.009325	0.008725	0.00849166	0.00829166	0.00789166	0.00904167	0.00830833	0.0114083	0.0101083	0.0116583	0.005825	0.006875	0.008025	0.009625	0.00744166	0.00839166	0.00849167	0.00929167	0.00570833	0.0110583	0.00930834	0.0119583	0.006225	0.007525	0.008075	0.011425	0.00714167	0.00874166	0.00769167	0.00859167	0.00795833	0.0106083	0.00940833	0.0125083	0.008375	0.007575	0.007375	0.011825	0.00769167	0.0111417	0.00904167	0.00914166
0.5	0.0138583	0.0146583	0.0143583	0.0148083	0.009475	0.008975	0.010875	0.010275	0.0102917	0.0108417	0.00979167	0.0115417	0.0110583	0.0138083	0.0126083	0.0134583	0.007175	0.008475	0.009475	0.010875	0.00924167	0.0101917	0.00984166	0.0105417	0.00835833	0.0135083	0.0116083	0.0140083	0.007775	0.009425	0.009025	0.013075	0.00844166	0.00989167	0.00889167	0.00969166	0.0105583	0.0123583	0.0116583	0.0144583	0.009825	0.009075	0.007975	0.012575	0.00894167	0.0124417	0.0100917	0.0104417
1	0.0202583	0.0208583	0.0204583	0.0207583	0.013425	0.013325	0.014375	0.014575	0.0143417	0.0154917	0.0139917	0.0157417	0.0164083	0.0195083	0.0181083	0.0188083	0.010525	0.012175	0.013125	0.014375	0.0135417	0.0144917	0.0141917	0.0141417	0.0133083	0.0184083	0.0164083	0.0191583	0.011775	0.013075	0.012575	0.016825	0.0123917	0.0136917	0.0130417	0.0130917	0.0159583	0.0176583	0.0169083	0.0194083	0.013275	0.012025	0.011125	0.015925	0.0123417	0.0160917	0.0138917	0.0138917
1.5	0.0288583	0.0289583	0.0285083	0.0281083	0.019075	0.019925	0.020675	0.021125	0.0198917	0.0213917	0.0198917	0.0212417	0.0237583	0.0272583	0.0256083	0.0267583	0.015725	0.018075	0.018775	0.020925	0.0195417	0.0204917	0.0200417	0.0194417	0.0200083	0.0252583	0.0230083	0.0261083	0.017525	0.019275	0.017725	0.023375	0.0174917	0.0192417	0.0189917	0.0182917	0.0222583	0.0251083	0.0239083	0.0275083	0.019075	0.018475	0.016275	0.021825	0.0177917	0.0215417	0.0192917	0.0188917
2	0.0348083	0.0351083	0.0357583	0.0350083	0.026325	0.028375	0.028625	0.029325	0.0270917	0.0294917	0.0274417	0.0280917	0.0308083	0.0345083	0.0334083	0.0344083	0.022625	0.025625	0.026725	0.028425	0.0274917	0.0283417	0.0276917	0.0262917	0.0267583	0.0335083	0.0320083	0.0346583	0.024975	0.026725	0.024575	0.030325	0.0244917	0.0264917	0.0257917	0.0244917	0.0296083	0.0317583	0.0319583	0.0345583	0.026375	0.025925	0.023025	0.028925	0.0249917	0.0286917	0.0258917	0.0256917
2.5	0.0491583	0.0478583	0.0493083	0.0475083	0.032375	0.036925	0.036575	0.038725	0.0324417	0.0348417	0.0335417	0.0340917	0.0423083	0.0468583	0.0450083	0.0455583	0.030075	0.034075	0.034325	0.037825	0.0341917	0.0358917	0.0359917	0.0343917	0.0345083	0.0409583	0.0387083	0.0427083	0.032275	0.035125	0.033025	0.040275	0.0313417	0.0339917	0.0336417	0.0326917	0.0381083	0.0410083	0.0424083	0.0460583	0.034125	0.033725	0.030875	0.037275	0.0319917	0.0362917	0.0332917	0.0335417
3	0.0687583	0.0657583	0.0693083	0.0680583	0.044825	0.051575	0.049425	0.051625	0.0419917	0.0470417	0.0434417	0.0433417	0.0589083	0.0647583	0.0632083	0.0631083	0.040525	0.044725	0.046825	0.050275	0.0462417	0.0475417	0.0467917	0.0433417	0.0484083	0.0555083	0.0535083	0.0572083	0.043875	0.044375	0.040625	0.049875	0.0395417	0.0427917	0.0414417	0.0393417	0.0531083	0.0567583	0.0588083	0.0627083	0.045675	0.045125	0.039525	0.048625	0.0427417	0.0471917	0.0423417	0.0426917
3.5	0.0967583	0.0911083	0.0962083	0.0935583	0.062425	0.073125	0.068775	0.070325	0.0565417	0.0634917	0.0591917	0.0573417	0.0813583	0.0888083	0.0865083	0.0867083	0.056175	0.062075	0.065425	0.069275	0.0632417	0.0641417	0.0633917	0.0580917	0.0665583	0.0742583	0.0722583	0.0766583	0.060025	0.060475	0.055775	0.066975	0.0534417	0.0561917	0.0553417	0.0525917	0.0721083	0.0764583	0.0804583	0.0849583	0.063025	0.062475	0.055775	0.066125	0.0586917	0.0631417	0.0571417	0.0583417
4	0.131458	0.123758	0.130158	0.126358	0.086975	0.101525	0.094425	0.094375	0.0771417	0.0870917	0.0820917	0.0777917	0.111558	0.121108	0.117708	0.117158	0.077025	0.084575	0.088575	0.092775	0.0860417	0.0864417	0.0855917	0.0778417	0.0903583	0.0997083	0.0980583	0.101958	0.082225	0.081575	0.075525	0.088475	0.0714417	0.0755917	0.0744417	0.0711917	0.0980583	0.103158	0.109258	0.113308	0.085025	0.085125	0.076575	0.088275	0.0799917	0.0845917	0.0771917	0.0788417
4.5	0.177108	0.165908	0.174808	0.168358	0.118175	0.137175	0.128025	0.125825	0.104942	0.116942	0.111442	0.104592	0.151008	0.162258	0.158708	0.156858	0.105025	0.114025	0.119025	0.123825	0.116492	0.115992	0.114542	0.104342	0.120708	0.131858	0.129208	0.134758	0.109225	0.108075	0.100475	0.115225	0.0955917	0.100192	0.0988917	0.0944917	0.131658	0.138408	0.147208	0.151558	0.114875	0.114875	0.103425	0.116925	0.108792	0.112692	0.103542	0.105792
5	0.229958	0.219858	0.233308	0.221058	0.159175	0.182925	0.170025	0.165675	0.140642	0.156542	0.148842	0.138542	0.200708	0.215408	0.210708	0.207808	0.141775	0.153725	0.159275	0.164075	0.155942	0.153992	0.152592	0.138442	0.160558	0.174208	0.170908	0.176658	0.145325	0.142875	0.133075	0.150075	0.126842	0.132042	0.129992	0.123842	0.174258	0.184558	0.194858	0.198958	0.153775	0.154325	0.138825	0.153975	0.145492	0.149492	0.137842	0.140792
5.5	0.288708	0.266458	0.282458	0.272058	0.208925	0.238775	0.222125	0.214825	0.184142	0.202342	0.195442	0.181492	0.249058	0.268158	0.266058	0.266208	0.189025	0.202675	0.208975	0.214975	0.203192	0.199692	0.198892	0.181442	0.206958	0.222958	0.220908	0.225858	0.189925	0.186075	0.174375	0.193725	0.165392	0.171392	0.169692	0.161692	0.219358	0.234708	0.246608	0.250708	0.201825	0.202275	0.184525	0.201125	0.190442	0.194092	0.180692	0.184342
5.99997	0.329208	0.305308	0.314958	0.313558	0.254025	0.295425	0.273375	0.259125	0.222842	0.248692	0.237942	0.225392	0.276708	0.311758	0.310558	0.308108	0.242175	0.256425	0.262575	0.270225	0.255592	0.248292	0.245442	0.228492	0.253408	0.263108	0.263608	0.264358	0.238725	0.236075	0.224275	0.243625	0.208342	0.216492	0.213492	0.204842	0.265608	0.273458	0.281308	0.296008	0.252725	0.255075	0.237025	0.253275	0.236242	0.240992	0.227442	0.229892
6.5	0.362658	0.332408	0.342258	0.345658	0.289575	0.335125	0.306175	0.299525	0.252742	0.276642	0.266542	0.257792	0.301908	0.348758	0.346458	0.338808	0.277775	0.300075	0.295525	0.325975	0.280842	0.275592	0.272542	0.264342	0.285808	0.289658	0.301258	0.292358	0.271175	0.275975	0.268425	0.285325	0.234392	0.245642	0.246342	0.244142	0.299458	0.300658	0.308958	0.342208	0.292675	0.295875	0.285125	0.305275	0.261692	0.272192	0.258442	0.265192
7	0.387458	0.347708	0.364858	0.370958	0.317875	0.375175	0.325125	0.345025	0.278592	0.302792	0.292192	0.285692	0.319758	0.376458	0.374908	0.380308	0.306625	0.344825	0.344625	0.369875	0.306242	0.296542	0.294342	0.288792	0.325458	0.327008	0.333758	0.313808	0.295775	0.301625	0.295975	0.325075	0.253042	0.273042	0.269592	0.263542	0.325208	0.324558	0.330708	0.383358	0.338525	0.341975	0.318175	0.351875	0.287142	0.296892	0.279192	0.290542
7.5	0.409308	0.360958	0.380508	0.390108	0.334775	0.402575	0.340625	0.379875	0.292092	0.318542	0.310492	0.300942	0.334508	0.399408	0.399608	0.416508	0.341725	0.381225	0.392225	0.406475	0.319542	0.308742	0.306742	0.305842	0.355908	0.357058	0.360008	0.326858	0.327725	0.335475	0.320775	0.370475	0.265542	0.289542	0.287192	0.278292	0.347258	0.341258	0.346458	0.415158	0.376475	0.382275	0.349275	0.395175	0.300542	0.312092	0.292242	0.306742
8	0.428558	0.372708	0.392758	0.406758	0.350925	0.422175	0.350025	0.410125	0.307692	0.333542	0.324842	0.312742	0.348108	0.419308	0.416458	0.448908	0.369075	0.409175	0.432625	0.433075	0.331842	0.316742	0.314892	0.316542	0.382108	0.383808	0.377658	0.337658	0.352825	0.358075	0.338075	0.405975	0.275692	0.298092	0.298142	0.285792	0.365158	0.355008	0.359208	0.442158	0.407825	0.413125	0.370675	0.427725	0.311842	0.324792	0.299842	0.318992
8.5	0.445208	0.396658	0.407408	0.422458	0.366625	0.435275	0.357525	0.429975	0.325692	0.349742	0.337942	0.323192	0.360508	0.436758	0.431958	0.477708	0.390625	0.431075	0.465525	0.455325	0.343192	0.323642	0.321442	0.325442	0.402008	0.405708	0.390958	0.351958	0.370275	0.374625	0.351325	0.435225	0.285192	0.303642	0.308542	0.291742	0.380358	0.366308	0.370208	0.465308	0.433225	0.440925	0.388975	0.454675	0.324492	0.339092	0.305292	0.329892
8.99997	0.458408	0.425458	0.419458	0.436558	0.385825	0.439225	0.363225	0.447975	0.346792	0.366692	0.351942	0.333092	0.372158	0.453108	0.444758	0.502058	0.408425	0.447825	0.496425	0.477325	0.354792	0.329842	0.326442	0.332792	0.419658	0.424308	0.402208	0.379558	0.384925	0.386075	0.364575	0.460675	0.290142	0.308742	0.320842	0.296242	0.394308	0.377258	0.397608	0.485058	0.456325	0.464125	0.408325	0.479375	0.338442	0.353442	0.310342	0.342742
9.49997	0.465608	0.450708	0.429408	0.449808	0.401225	0.447325	0.366925	0.474275	0.369992	0.384592	0.366942	0.340742	0.380758	0.466958	0.453408	0.521258	0.422025	0.461175	0.523625	0.497025	0.368042	0.334492	0.330992	0.337392	0.432958	0.439358	0.410758	0.405958	0.396725	0.394225	0.377325	0.480725	0.295592	0.312342	0.334642	0.299892	0.406708	0.386058	0.426608	0.502908	0.475775	0.483025	0.425575	0.500725	0.354542	0.366242	0.314442	0.357042
9.99997	0.466208	0.471458	0.435658	0.459758	0.414075	0.458275	0.371425	0.505875	0.391942	0.400292	0.380792	0.345892	0.388758	0.478508	0.459658	0.535158	0.433725	0.473275	0.548625	0.516875	0.380492	0.337492	0.333742	0.341142	0.444608	0.452608	0.417258	0.429758	0.406475	0.402075	0.388725	0.497625	0.299542	0.315192	0.348642	0.302442	0.419908	0.393558	0.450858	0.519458	0.493325	0.502725	0.441175	0.520825	0.369442	0.375492	0.318042	0.371442
10.5	0.462408	0.488408	0.442908	0.467608	0.422925	0.466875	0.372675	0.532325	0.411542	0.417242	0.394642	0.350792	0.395508	0.489158	0.466008	0.547608	0.441825	0.482125	0.571175	0.534975	0.387392	0.339692	0.335842	0.343892	0.454058	0.464508	0.423108	0.448608	0.413725	0.406825	0.398175	0.513525	0.301492	0.317492	0.361992	0.304592	0.432208	0.398958	0.472408	0.535908	0.510175	0.520075	0.453775	0.541475	0.384392	0.381742	0.319592	0.385992
11	0.462358	0.504158	0.448958	0.473558	0.425175	0.473325	0.371225	0.554325	0.430242	0.434542	0.407442	0.353792	0.402008	0.499058	0.470858	0.557158	0.447125	0.488225	0.590275	0.554025	0.392592	0.341442	0.337492	0.346142	0.462408	0.474358	0.428008	0.463208	0.419775	0.410725	0.405325	0.526875	0.303542	0.319542	0.375042	0.306792	0.442508	0.404608	0.490858	0.550658	0.526625	0.538075	0.464875	0.560975	0.399342	0.385492	0.320892	0.399792
11.5	0.461108	0.519008	0.451758	0.476658	0.428575	0.480875	0.376975	0.571075	0.448242	0.451292	0.420642	0.356392	0.408658	0.509058	0.474208	0.563158	0.451575	0.489425	0.610825	0.571775	0.395692	0.342742	0.338142	0.347142	0.467558	0.482758	0.431658	0.472858	0.424675	0.412625	0.413125	0.541575	0.304392	0.321042	0.386492	0.307992	0.451758	0.409958	0.505408	0.564258	0.542325	0.553375	0.476325	0.580125	0.409592	0.389242	0.322442	0.413742
12	0.461508	0.535208	0.455558	0.475908	0.432175	0.481475	0.380075	0.585925	0.466842	0.469292	0.435092	0.358792	0.413058	0.518208	0.478108	0.566908	0.453775	0.491375	0.631625	0.589075	0.399042	0.343942	0.339642	0.347892	0.468608	0.490958	0.435408	0.480958	0.428825	0.414275	0.419725	0.554075	0.305842	0.322142	0.397242	0.309042	0.461408	0.414608	0.517058	0.575758	0.556475	0.568775	0.486075	0.598025	0.416342	0.390892	0.323292	0.428392
12.5	0.462758	0.549858	0.458558	0.476658	0.435775	0.483475	0.382875	0.595625	0.486542	0.487942	0.444292	0.361492	0.417008	0.527058	0.480008	0.569008	0.455775	0.492125	0.651275	0.602575	0.400842	0.345442	0.339742	0.349142	0.467308	0.495908	0.438858	0.487158	0.432525	0.414025	0.426725	0.563375	0.306642	0.323392	0.403342	0.310342	0.469808	0.419458	0.525858	0.585108	0.565175	0.581275	0.494025	0.614275	0.420892	0.392842	0.323392	0.442492
13	0.464858	0.561358	0.462408	0.475958	0.437225	0.486575	0.384325	0.603475	0.506542	0.508242	0.461242	0.363942	0.419858	0.534808	0.479808	0.570558	0.456425	0.495275	0.669925	0.616875	0.403542	0.346692	0.341792	0.350292	0.463058	0.500858	0.441658	0.492508	0.432075	0.414375	0.433025	0.570575	0.309542	0.324792	0.410492	0.311792	0.475708	0.424858	0.535758	0.591058	0.569425	0.591575	0.502725	0.629725	0.426042	0.394792	0.326642	0.454592
13.5	0.464008	0.570658	0.467358	0.473958	0.442175	0.488325	0.384775	0.607075	0.526542	0.526792	0.476492	0.366242	0.424958	0.541208	0.482158	0.572408	0.456325	0.497475	0.686075	0.630125	0.405142	0.348342	0.342192	0.350992	0.455608	0.502958	0.444908	0.497258	0.433775	0.413675	0.439525	0.572425	0.310142	0.325942	0.412942	0.312242	0.482458	0.428608	0.547358	0.595758	0.572075	0.597675	0.510175	0.643575	0.429342	0.396292	0.326492	0.466542
14	0.464158	0.576558	0.472558	0.472908	0.444125	0.489675	0.388325	0.611425	0.546892	0.538442	0.494592	0.367792	0.431158	0.547908	0.484908	0.576058	0.456275	0.501925	0.699275	0.641625	0.407242	0.349442	0.344292	0.352042	0.447008	0.504358	0.447358	0.502558	0.435975	0.417025	0.446025	0.573175	0.311792	0.327042	0.417192	0.312992	0.487758	0.433058	0.559158	0.600408	0.573875	0.604875	0.515675	0.657375	0.432642	0.397792	0.328792	0.475942
14.5	0.463958	0.579258	0.476208	0.469808	0.447375	0.489775	0.393275	0.612875	0.566492	0.556042	0.513242	0.370642	0.437808	0.554558	0.487558	0.577508	0.456725	0.505325	0.707775	0.649775	0.409042	0.350842	0.345692	0.353442	0.437208	0.504008	0.449708	0.506608	0.438425	0.418175	0.451575	0.571925	0.313142	0.328642	0.419942	0.314242	0.492658	0.437958	0.567558	0.601158	0.574275	0.608775	0.519625	0.666725	0.435092	0.399442	0.330292	0.483442
15	0.462658	0.578108	0.481758	0.464858	0.453675	0.489125	0.397875	0.610725	0.583592	0.575592	0.532792	0.372542	0.445208	0.559058	0.491258	0.578508	0.457375	0.508025	0.716575	0.654925	0.410292	0.353242	0.347042	0.354392	0.428108	0.501958	0.453708	0.510908	0.442275	0.420125	0.458225	0.564125	0.313942	0.330542	0.422442	0.315392	0.496808	0.441708	0.572158	0.600208	0.574625	0.608475	0.524025	0.671575	0.437542	0.401542	0.331992	0.489042
15.5	0.462108	0.572558	0.484758	0.462558	0.459325	0.487275	0.401125	0.608075	0.599042	0.591042	0.549092	0.374942	0.451358	0.562608	0.495358	0.578308	0.456575	0.511775	0.720975	0.656925	0.412642	0.353542	0.347942	0.356092	0.417408	0.499958	0.457758	0.515508	0.444925	0.423175	0.462425	0.552725	0.315842	0.331592	0.424142	0.316742	0.499958	0.446908	0.575608	0.590258	0.571125	0.604125	0.525825	0.672975	0.440292	0.402742	0.332992	0.494492
16	0.460358	0.568408	0.488708	0.456708	0.464975	0.484975	0.405525	0.605275	0.608842	0.606342	0.556292	0.376642	0.456358	0.562408	0.497508	0.577808	0.456475	0.514525	0.724325	0.657825	0.414042	0.354592	0.349492	0.356792	0.407108	0.494758	0.461058	0.520908	0.449275	0.426975	0.467775	0.540025	0.316542	0.332892	0.425892	0.317342	0.502408	0.450508	0.576008	0.581208	0.567875	0.598025	0.527875	0.669375	0.442642	0.403642	0.333892	0.498292
16.5	0.458808	0.563308	0.491008	0.450308	0.469375	0.483475	0.406675	0.601075	0.621892	0.620242	0.566242	0.378742	0.460508	0.561108	0.499308	0.572258	0.455225	0.517575	0.723175	0.656875	0.416742	0.356342	0.351092	0.358692	0.396458	0.490958	0.463558	0.523758	0.452425	0.429575	0.469975	0.522675	0.318542	0.335042	0.427542	0.318942	0.503408	0.454008	0.575108	0.568058	0.560875	0.591175	0.526925	0.662375	0.445092	0.406192	0.335492	0.502342
17	0.455858	0.555908	0.484358	0.445958	0.472875	0.481175	0.404325	0.595875	0.630942	0.631042	0.576692	0.379392	0.464108	0.556108	0.500358	0.569358	0.453225	0.518425	0.718725	0.654875	0.418192	0.358192	0.352192	0.360592	0.386058	0.486258	0.466608	0.529158	0.452775	0.430075	0.473725	0.509275	0.319192	0.336692	0.429342	0.320342	0.502808	0.454808	0.571458	0.557358	0.552675	0.578625	0.523825	0.654825	0.446892	0.408092	0.336492	0.505342
17.5	0.451808	0.549858	0.480658	0.436758	0.474775	0.479775	0.406375	0.590375	0.644242	0.642042	0.586692	0.378242	0.466958	0.551308	0.500458	0.566408	0.453175	0.519475	0.714175	0.651825	0.421042	0.360592	0.354842	0.362292	0.374658	0.480758	0.468708	0.533108	0.451225	0.433125	0.478375	0.493575	0.321642	0.338892	0.432842	0.321542	0.500858	0.456308	0.566758	0.545958	0.545625	0.569875	0.521425	0.645825	0.448542	0.410842	0.338792	0.507342
18	0.450108	0.541908	0.483458	0.426608	0.473575	0.476825	0.407825	0.584425	0.649442	0.644042	0.592992	0.380492	0.470358	0.545308	0.501908	0.560508	0.447025	0.519325	0.706475	0.650225	0.423492	0.361142	0.355792	0.364992	0.364408	0.474158	0.470408	0.534558	0.450525	0.435375	0.481075	0.478875	0.323942	0.340292	0.433942	0.324292	0.498158	0.456558	0.560108	0.532358	0.533975	0.557225	0.515625	0.635675	0.450092	0.412292	0.339892	0.508342
18.5	0.446558	0.534308	0.484708	0.413908	0.475925	0.474425	0.408825	0.577175	0.653442	0.649892	0.598642	0.378392	0.473658	0.539508	0.502708	0.553358	0.443475	0.517525	0.694325	0.645575	0.426142	0.364392	0.357942	0.366142	0.355208	0.467458	0.471258	0.536258	0.451125	0.438075	0.484975	0.461875	0.326742	0.343342	0.436692	0.325242	0.493358	0.456658	0.552658	0.519908	0.524875	0.544325	0.511075	0.623525	0.451692	0.416092	0.341892	0.508792
19	0.444108	0.527758	0.480358	0.407308	0.478425	0.469975	0.412125	0.568825	0.659542	0.656942	0.602492	0.374442	0.476458	0.532908	0.501658	0.545258	0.441225	0.518125	0.675475	0.640075	0.428442	0.365942	0.359642	0.368192	0.347208	0.460958	0.472958	0.538708	0.454125	0.441275	0.489075	0.445875	0.328542	0.344992	0.438842	0.326892	0.489458	0.457858	0.543908	0.509158	0.517975	0.531325	0.506325	0.610225	0.453192	0.418242	0.343592	0.508792
19.5001	0.441758	0.523058	0.482658	0.403758	0.481625	0.466675	0.414375	0.560875	0.663692	0.659592	0.604792	0.369842	0.479508	0.527358	0.503158	0.539108	0.439425	0.517625	0.657025	0.631925	0.431392	0.367692	0.362192	0.369642	0.340758	0.455008	0.474658	0.539258	0.455925	0.443675	0.486975	0.429025	0.331792	0.346992	0.441142	0.327492	0.485358	0.461608	0.532058	0.496258	0.510775	0.515975	0.500125	0.594925	0.454992	0.421092	0.345892	0.505542
19.9999	0.439658	0.509558	0.482558	0.400008	0.484225	0.462675	0.417175	0.553175	0.664492	0.655292	0.610992	0.368142	0.482408	0.521258	0.503758	0.531708	0.435725	0.517425	0.638525	0.624375	0.432292	0.369092	0.364642	0.371642	0.334408	0.449608	0.475258	0.541958	0.452175	0.444275	0.473225	0.410175	0.333492	0.348642	0.443992	0.329592	0.481508	0.463358	0.518058	0.487458	0.502225	0.500525	0.494375	0.577075	0.456792	0.423392	0.348442	0.506142
20.4999	0.438358	0.500158	0.480358	0.396908	0.487425	0.459375	0.421075	0.546575	0.666642	0.656042	0.608992	0.367692	0.484808	0.515208	0.504358	0.527208	0.434675	0.517125	0.621525	0.615125	0.434692	0.371842	0.366092	0.373692	0.329058	0.444008	0.475608	0.542658	0.452525	0.440425	0.465375	0.397125	0.336242	0.350742	0.444992	0.331192	0.477408	0.466258	0.506158	0.478958	0.496075	0.485025	0.489275	0.558875	0.458792	0.426192	0.349892	0.507092
20.9999	0.436008	0.488958	0.478908	0.394758	0.489075	0.455725	0.424125	0.539975	0.665042	0.658092	0.609492	0.368442	0.487508	0.508508	0.505308	0.522858	0.431575	0.514625	0.603225	0.605525	0.435392	0.373492	0.367642	0.375792	0.323108	0.439508	0.475458	0.544958	0.453875	0.440625	0.462125	0.385075	0.337242	0.352792	0.446542	0.332842	0.474758	0.467208	0.493658	0.472158	0.488125	0.471625	0.481975	0.541675	0.459792	0.428092	0.351592	0.508042
21.4999	0.434258	0.472608	0.474058	0.393708	0.491825	0.453025	0.426825	0.533975	0.663792	0.654692	0.609692	0.366792	0.489708	0.502208	0.506008	0.520158	0.429925	0.513925	0.586475	0.596425	0.436942	0.374892	0.369042	0.376842	0.320458	0.434308	0.475008	0.546358	0.454125	0.443225	0.465625	0.374725	0.340142	0.354742	0.446792	0.333792	0.471808	0.470158	0.481708	0.463958	0.482025	0.457125	0.475725	0.522675	0.460992	0.429792	0.352442	0.509092
21.9999	0.431708	0.465908	0.468458	0.392508	0.494625	0.450925	0.430325	0.527225	0.662642	0.650292	0.612392	0.367542	0.492108	0.495358	0.504158	0.518108	0.429125	0.511625	0.572325	0.586275	0.437442	0.376342	0.370642	0.379492	0.320008	0.431858	0.475908	0.548158	0.450375	0.445025	0.467675	0.364975	0.341642	0.355942	0.448842	0.335842	0.469858	0.471858	0.471458	0.458408	0.476125	0.443625	0.467525	0.506125	0.462142	0.430692	0.354892	0.511042
22.4999	0.431008	0.461908	0.468658	0.391808	0.496975	0.449225	0.433075	0.522425	0.661942	0.646392	0.613942	0.365942	0.494208	0.490608	0.504208	0.518308	0.427575	0.510125	0.558375	0.576325	0.438392	0.377792	0.369942	0.381142	0.315808	0.431358	0.477508	0.547558	0.446475	0.446125	0.469325	0.357375	0.343792	0.357842	0.449242	0.336542	0.466758	0.473958	0.463708	0.449408	0.468625	0.431775	0.460325	0.489925	0.463392	0.431942	0.356392	0.510342
22.9999	0.431008	0.457408	0.468758	0.390708	0.499525	0.448375	0.435525	0.517575	0.658592	0.643942	0.615342	0.366692	0.495758	0.484058	0.503358	0.516658	0.427475	0.508775	0.540275	0.566825	0.438692	0.380042	0.368342	0.383442	0.310058	0.431258	0.476558	0.547958	0.444825	0.447675	0.470825	0.350175	0.345242	0.360742	0.451342	0.339192	0.464208	0.475708	0.454808	0.443558	0.461575	0.421125	0.454875	0.474075	0.464442	0.433692	0.358192	0.511442
23.4999	0.430908	0.456208	0.468858	0.391208	0.501475	0.448575	0.438025	0.511325	0.658392	0.641542	0.618842	0.366642	0.498508	0.478658	0.503858	0.516258	0.426125	0.506725	0.524875	0.557375	0.440592	0.381542	0.363592	0.385892	0.308308	0.427758	0.471608	0.548208	0.444275	0.447275	0.472475	0.342525	0.348192	0.362742	0.452992	0.341342	0.463158	0.477658	0.451808	0.440158	0.454275	0.411975	0.447875	0.459675	0.465992	0.435192	0.360992	0.508492
23.9999	0.430958	0.455558	0.469358	0.390108	0.504075	0.450575	0.441175	0.506575	0.652292	0.641542	0.621192	0.364392	0.500008	0.473758	0.503858	0.515308	0.425825	0.505875	0.511775	0.547825	0.440792	0.383742	0.363892	0.387442	0.307408	0.428008	0.467858	0.544508	0.443675	0.447925	0.473625	0.335625	0.350842	0.365142	0.454742	0.343092	0.461658	0.480658	0.448058	0.437708	0.448875	0.404175	0.442175	0.445425	0.467492	0.437342	0.363092	0.504292

## Sheet: SuppFig 2c Aggregation 1
		Time (h)
		0	1	2	3	4	5	6	7		Transposed data
Strain (4 biological replicates)	WT 1	1.082	1.129	0.855	0.539	0.288	0.2	0.16	0.135		WT 1	WT 2	WT 3	WT 4	∆mlaD 1	∆mlaD 2	∆mlaD 3	∆mlaD 4	∆mlaF 1	∆mlaF 2	∆mlaF 3	∆mlaF 4	∆mlaEFD 1	∆mlaEFD 2	∆mlaEFD 3	∆mlaEFD 4
	WT 2	1.097	1.119	0.707	0.403	0.269	0.203	0.145	0.15		1.082	1.097	1.114	0.889	0.989	1.064	1.002	1.028	0.99	1.051	1.016	0.975	0.943	0.977	0.909	0.978
	WT 3	1.114	1.105	0.676	0.401	0.232	0.183	0.135	0.115		1.129	1.119	1.105	0.933	1.036	1.121	1.07	1.06	1.041	1.091	1.062	1.022	1.007	1.016	1.022	1.033
	WT 4	0.889	0.933	0.87	0.691	0.512	0.38	0.283	0.261		0.855	0.707	0.676	0.87	0.805	0.787	0.865	0.795	0.871	0.863	0.846	0.861	0.85	0.795	0.906	0.85
	∆mlaD 1	0.989	1.036	0.805	0.579	0.362	0.279	0.192	0.167		0.539	0.403	0.401	0.691	0.579	0.546	0.65	0.51	0.646	0.499	0.563	0.626	0.603	0.537	0.651	0.452
	∆mlaD 2	1.064	1.121	0.787	0.546	0.288	0.219	0.169	0.146		0.288	0.269	0.232	0.512	0.362	0.288	0.412	0.356	0.434	0.33	0.385	0.399	0.396	0.306	0.502	0.388
	∆mlaD 3	1.002	1.07	0.865	0.65	0.412	0.265	0.204	0.189		0.2	0.203	0.183	0.38	0.279	0.219	0.265	0.26	0.315	0.219	0.271	0.252	0.299	0.28	0.32	0.257
	∆mlaD 4	1.028	1.06	0.795	0.51	0.356	0.26	0.18	0.172		0.16	0.145	0.135	0.283	0.192	0.169	0.204	0.18	0.236	0.198	0.177	0.21	0.22	0.197	0.264	0.196
	∆mlaF 1	0.99	1.041	0.871	0.646	0.434	0.315	0.236	0.223		0.135	0.15	0.115	0.261	0.167	0.146	0.189	0.172	0.223	0.16	0.17	0.184	0.209	0.173	0.206	0.176
	∆mlaF 2	1.051	1.091	0.863	0.499	0.33	0.219	0.198	0.16		Percentage of initial growth at each time point
	∆mlaF 3	1.016	1.062	0.846	0.563	0.385	0.271	0.177	0.17		100	100	100	100	100	100	100	100	100	100	100	100	100	100	100	100
	∆mlaF 4	0.975	1.022	0.861	0.626	0.399	0.252	0.21	0.184		104.344	102.005	99.1921	104.949	104.752	105.357	106.786	103.113	105.152	103.806	104.528	104.821	106.787	103.992	112.431	105.624
	∆mlaEFD 1	0.943	1.007	0.85	0.603	0.396	0.299	0.22	0.209		79.0203	64.4485	60.6822	97.8628	81.3953	73.9662	86.3273	77.3346	87.9798	82.1123	83.2677	88.3077	90.1379	81.3715	99.67	86.9121
	∆mlaEFD 2	0.977	1.016	0.795	0.537	0.306	0.28	0.197	0.173		49.8152	36.7366	35.9964	77.7278	58.544	51.3158	64.8703	49.6109	65.2525	47.4786	55.4134	64.2051	63.9449	54.9642	71.6172	46.2168
	∆mlaEFD 3	0.909	1.022	0.906	0.651	0.502	0.32	0.264	0.206		26.6174	24.5214	20.8259	57.5928	36.6026	27.0677	41.1178	34.6304	43.8384	31.3987	37.8937	40.9231	41.9936	31.3204	55.2255	39.6728
	∆mlaEFD 4	0.978	1.033	0.85	0.452	0.388	0.257	0.196	0.176		18.4843	18.505	16.4273	42.7447	28.2103	20.5827	26.4471	25.2918	31.8182	20.8373	26.6732	25.8462	31.7073	28.6592	35.2035	26.2781
											14.7874	13.2179	12.1185	31.8335	19.4135	15.8835	20.3593	17.5097	23.8384	18.8392	17.4213	21.5385	23.3298	20.1638	29.0429	20.0409
											12.4769	13.6737	10.3232	29.3588	16.8857	13.7218	18.8623	16.7315	22.5253	15.2236	16.7323	18.8718	22.1633	17.7073	22.6623	17.9959

## Sheet: SuppFig 2c Aggregation 2
		Time (h)
		0	1	2	3	4	5	6	7		Transposed data
Strain (3 biological replicates)	WT 1	1.063	1.097	0.791	0.472	0.222	0.206	0.131	0.099		WT 1	WT 2	WT 3	∆mlaD 1	∆mlaD 2	∆mlaD 3	∆mlaF 1	∆mlaF 2	∆mlaF 3	∆mlaEFD 1	∆mlaEFD 2	∆mlaEFD 3
	WT 2	1.086	1.104	0.765	0.386	0.214	0.165	0.125	0.079		1.063	1.086	1.105	0.917	0.954	0.987	0.974	0.972	1.002	0.93	0.956	0.928
	WT 3	1.105	1.137	0.705	0.394	0.194	0.155	0.106	0.078		1.097	1.104	1.137	1.002	1.033	1.006	1.054	1.04	1.044	0.981	0.997	1.006
	∆mlaD 1	0.917	1.002	0.787	0.627	0.328	0.247	0.194	0.142		0.791	0.765	0.705	0.787	0.827	0.698	0.796	0.839	0.813	0.827	0.692	0.718
	∆mlaD 2	0.954	1.033	0.827	0.596	0.302	0.234	0.162	0.125		0.472	0.386	0.394	0.627	0.596	0.488	0.497	0.514	0.46	0.546	0.506	0.588
	∆mlaD 3	0.987	1.006	0.698	0.488	0.234	0.191	0.143	0.107		0.222	0.214	0.194	0.328	0.302	0.234	0.288	0.222	0.231	0.263	0.232	0.249
	∆mlaF 1	0.974	1.054	0.796	0.497	0.288	0.226	0.151	0.121		0.206	0.165	0.155	0.247	0.234	0.191	0.226	0.211	0.179	0.164	0.124	0.219
	∆mlaF 2	0.972	1.04	0.839	0.514	0.222	0.211	0.149	0.121		0.131	0.125	0.106	0.194	0.162	0.143	0.151	0.149	0.118	0.164	0.14	0.168
	∆mlaF 3	1.002	1.044	0.813	0.46	0.231	0.179	0.118	0.098		0.099	0.079	0.078	0.142	0.125	0.107	0.121	0.121	0.098	0.125	0.098	0.106
	∆mlaEFD 1	0.93	0.981	0.827	0.546	0.263	0.164	0.164	0.125		Percentage of initial growth at each time point
	∆mlaEFD 2	0.956	0.997	0.692	0.506	0.232	0.124	0.14	0.098		100	100	100	100	100	100	100	100	100	100	100	100
	∆mlaEFD 3	0.928	1.006	0.718	0.588	0.249	0.219	0.168	0.106		103.198	101.657	102.896	109.269	108.281	101.925	108.214	106.996	104.192	105.484	104.289	108.405
											74.412	70.442	63.8009	85.8233	86.6876	70.7194	81.7248	86.3169	81.1377	88.9247	72.3849	77.3707
											44.4026	35.5433	35.6561	68.3751	62.4738	49.4428	51.0267	52.8807	45.9082	58.7097	52.9289	63.3621
											20.8843	19.7053	17.5566	35.7688	31.6562	23.7082	29.5688	22.8395	23.0539	28.2796	24.2678	26.8319
											19.3791	15.1934	14.0271	26.9357	24.5283	19.3516	23.2033	21.7078	17.8643	17.6344	12.9707	23.5991
											12.3236	11.5101	9.59276	21.1559	16.9811	14.4883	15.5031	15.3292	11.7764	17.6344	14.6444	18.1034
											9.31326	7.2744	7.05882	15.4853	13.1027	10.8409	12.423	12.4486	9.78044	13.4409	10.251	11.4224

## Sheet: SuppFig 2d Biofilm OD control
Application: Tecan i-control				Tecan i-control , 2.0.10.0
Device: infinite 200Pro				Serial number: 1210003585				Serial number of connected stacker:
Firmware: V_3.23_12/10_Infinite (Jul 11 2011/07.06.35)				MAI, V_3.23_12/10_Infinite (Jul 11 2011/07.06.35)
Date:	18/06/2020
Time:	11:40:44
System				WL19-0052
User				WL19-0052\BioFilm
Plate				Techno Plastic Products AG 96 Flat Bottom Transparent Polystyrene Cat. No.: 92696 [TPP96ft.pdfx]
Plate-ID (Stacker)
Shaking (Orbital) Duration:				4	s
Shaking (Orbital) Amplitude:				1	mm
Label: Label1
Mode				Absorbance
Measurement Wavelength				600	nm
Bandwidth				9	nm
Number of Flashes				10
Settle Time				0	ms
Part of Plate				C1-G12
Start Time:	18/06/2020 11:40:48
	Temperature: 26.3 °C
<>	1	2	3	4	5	6	7	8	9	10	11	12
C	0.29	0.3011	0.2939	0.2945	0.2843	0.2952	0.3099	0.3002	0.306	0.297	0.2855	0.2838
D	0.2974	0.2975	0.2974	0.3062	0.289	0.2845	0.3187	0.3054	0.3152	0.3068	0.299	0.2818
E	0.3112	0.3119	0.3084	0.3085	0.2901	0.2939	0.3259	0.3191	0.3215	0.3058	0.3245	0.2753
F	0.3134	0.3077	0.3085	0.3095	0.2946	0.3079	0.3226	0.3081	0.3097	0.3112	0.3404	0.2696
G	0.0692	0.0708	0.0691	0.0687	0.0692	0.0688	0.0687	0.0697	0.069	0.0693	0.0718	0.0697
End Time:	18/06/2020 11:41:15

## Sheet: SuppFig 2d Biofilm Plate 1
Application: Tecan i-control				Tecan i-control , 2.0.10.0
Device: infinite 200Pro				Serial number: 1210003585				Serial number of connected stacker:
Firmware: V_3.23_12/10_Infinite (Jul 11 2011/07.06.35)				MAI, V_3.23_12/10_Infinite (Jul 11 2011/07.06.35)
Date:	19/06/2020
Time:	11:28:15
System				WL19-0052
User				WL19-0052\BioFilm
Plate				Techno Plastic Products AG 96 Flat Bottom Transparent Polystyrene Cat. No.: 92696 [TPP96ft.pdfx]
Plate-ID (Stacker)
Shaking (Orbital) Duration:				4	s
Shaking (Orbital) Amplitude:				1	mm
Label: Label1
Mode				Absorbance
Measurement Wavelength				620	nm
Bandwidth				9	nm
Number of Flashes				10
Settle Time				0	ms
Part of Plate				C1-G12
Start Time:	19/06/2020 11:28:19
	Temperature: 26.6 °C
<>	WT	∆mlaD	∆mlaF	∆mlaEFD	∆tolC	∆QUAD	WT	∆mlaD	∆mlaF	∆mlaEFD	∆tolC	∆QUAD
C	0.854	0.642	0.6446	0.7189	0.8555	0.9007	0.8421	0.9462	0.7102	0.8171	0.95	1.1292
D	0.6685	0.7287	0.8489	0.8044	0.8819	0.8529	0.9083	0.9391	0.8991	0.8695	0.9415	0.9921
E	0.7712	0.765	0.8857	0.9141	0.9377	0.8118	0.8587	0.8883	0.9257	0.9591	0.9408	1.031
F	0.6447	0.7434	0.7745	0.8063	0.8386	0.7742	0.8705	0.8731	0.695	0.9309	0.891	0.9268
G	0.0783	0.0906	0.0941	0.0908	0.0952	0.0923	0.0865	0.0906	0.083	0.0887	0.0879	0.1245
MEAN BLANK	0.091875
	WT	∆mlaD	∆mlaF	∆mlaEFD	∆tolC	∆QUAD	WT	∆mlaD	∆mlaF	∆mlaEFD	∆tolC	∆QUAD
MINUS BLANK	0.762125	0.550125	0.552725	0.627025	0.763625	0.808825	0.750225	0.854325	0.618325	0.725225	0.858125	1.03732
	0.576625	0.636825	0.757025	0.712525	0.790025	0.761025	0.816425	0.847225	0.807225	0.777625	0.849625	0.900225
	0.679325	0.673125	0.793825	0.822225	0.845825	0.719925	0.766825	0.796425	0.833825	0.867225	0.848925	0.939125
	0.552825	0.651525	0.682625	0.714425	0.746725	0.682325	0.778625	0.781225	0.603125	0.839025	0.799125	0.834925

## Sheet: SuppFig 2d Biofilm Plate 2
Application: Tecan i-control				Tecan i-control , 2.0.10.0
Device: infinite 200Pro				Serial number: 1210003585				Serial number of connected stacker:
Firmware: V_3.23_12/10_Infinite (Jul 11 2011/07.06.35)				MAI, V_3.23_12/10_Infinite (Jul 11 2011/07.06.35)
Date:	19/06/2020
Time:	11:30:11
System				WL19-0052
User				WL19-0052\BioFilm
Plate				Techno Plastic Products AG 96 Flat Bottom Transparent Polystyrene Cat. No.: 92696 [TPP96ft.pdfx]
Plate-ID (Stacker)
Shaking (Orbital) Duration:				4	s
Shaking (Orbital) Amplitude:				1	mm
Label: Label1
Mode				Absorbance
Measurement Wavelength				620	nm
Bandwidth				9	nm
Number of Flashes				10
Settle Time				0	ms
Part of Plate				C1-G12
Start Time:	19/06/2020 11:30:15
	Temperature: 26.5 °C
<>	1	2	3	4	5	6	7	8	9	10	11	12
C	0.6923	0.6415	0.6986	0.7362	0.808	0.909	0.7542	0.8876	0.8944	0.8648	0.9004	1.1071
D	0.622	0.5597	0.5799	0.571	0.775	0.9144	0.8056	0.8203	0.8517	0.8754	0.9592	0.9441
E	0.6394	0.5973	0.7209	0.7175	0.8687	0.8693	0.8641	0.7051	0.7852	0.724	0.9844	0.9082
F	0.6905	0.7223	0.6461	0.6554	0.7805	0.8858	0.769	0.7009	0.8513	0.8828	0.9508	0.8855
G	0.0932	0.0951	0.0919	0.094	0.0945	0.0951	0.0872	0.0898	0.0927	0.0969	0.1027	0.1005
MEAN BLANK	0.0944667
	WT	∆mlaD	∆mlaF	∆mlaEFD	∆tolC	∆QUAD	WT	∆mlaD	∆mlaF	∆mlaEFD	∆tolC	∆QUAD
MINUS BLANK	0.597833	0.547033	0.604133	0.641733	0.713533	0.814533	0.659733	0.793133	0.799933	0.770333	0.805933	1.01263
	0.527533	0.465233	0.485433	0.476533	0.680533	0.819933	0.711133	0.725833	0.757233	0.780933	0.864733	0.849633
	0.544933	0.502833	0.626433	0.623033	0.774233	0.774833	0.769633	0.610633	0.690733	0.629533	0.889933	0.813733
	0.596033	0.627833	0.551633	0.560933	0.686033	0.791333	0.674533	0.606433	0.756833	0.788333	0.856333	0.791033

## Sheet: SuppFig 2d Biofilm Plate 3
Application: Tecan i-control				Tecan i-control , 2.0.10.0
Device: infinite 200Pro				Serial number: 1210003585				Serial number of connected stacker:
Firmware: V_3.23_12/10_Infinite (Jul 11 2011/07.06.35)				MAI, V_3.23_12/10_Infinite (Jul 11 2011/07.06.35)
Date:	19/06/2020
Time:	11:33:33
System				WL19-0052
User				WL19-0052\BioFilm
Plate				Techno Plastic Products AG 96 Flat Bottom Transparent Polystyrene Cat. No.: 92696 [TPP96ft.pdfx]
Plate-ID (Stacker)
Shaking (Orbital) Duration:				4	s
Shaking (Orbital) Amplitude:				1	mm
Label: Label1
Mode				Absorbance
Measurement Wavelength				620	nm
Bandwidth				9	nm
Number of Flashes				10
Settle Time				0	ms
Part of Plate				C1-G12
Start Time:	19/06/2020 11:33:37
	Temperature: 26.7 °C
<>	1	2	3	4	5	6	7	8	9	10	11	12
C	0.7217	0.7014	0.697	0.6551	0.742	0.7706	0.5928	0.8824	0.5994	0.8339	0.6321	1.0112
D	0.7822	0.7526	0.7447	0.7185	0.8853	0.7805	0.7529	0.9588	0.844	0.8344	0.6867	0.8227
E	0.7762	0.6033	0.6219	0.728	0.7504	0.8346	0.7405	0.6827	0.7633	0.7433	0.7007	0.8009
F	0.574	0.5574	0.5653	0.5487	0.6314	0.9082	0.6971	0.7273	0.5085	0.6893	0.6029	0.8801
G	0.0951	0.0947	0.0944	0.0963	0.0988	0.098	0.0938	0.0923	0.092	0.0894	0.094	0.0896
MEAN BLANK	0.0940333
	WT	∆mlaD	∆mlaF	∆mlaEFD	∆tolC	∆QUAD	WT	∆mlaD	∆mlaF	∆mlaEFD	∆tolC	∆QUAD		WT	∆mlaD	∆mlaF	∆mlaEFD	∆tolC	∆QUAD	WT	∆mlaD	∆mlaF	∆mlaEFD	∆tolC	∆QUAD		WT	∆mlaD	∆mlaF	∆mlaEFD	∆tolC	∆QUAD	WT	∆mlaD	∆mlaF	∆mlaEFD	∆tolC	∆QUAD
MINUS BLANK	0.627667	0.607367	0.602967	0.561067	0.647967	0.676567	0.498767	0.788367	0.505367	0.739867	0.538067	0.917167		0.762125	0.550125	0.552725	0.627025	0.763625	0.808825	0.750225	0.854325	0.618325	0.725225	0.858125	1.03732		0.597833	0.547033	0.604133	0.641733	0.713533	0.814533	0.659733	0.793133	0.799933	0.770333	0.805933	1.01263
	0.688167	0.658567	0.650667	0.624467	0.791267	0.686467	0.658867	0.864767	0.749967	0.740367	0.592667	0.728667		0.576625	0.636825	0.757025	0.712525	0.790025	0.761025	0.816425	0.847225	0.807225	0.777625	0.849625	0.900225		0.527533	0.465233	0.485433	0.476533	0.680533	0.819933	0.711133	0.725833	0.757233	0.780933	0.864733	0.849633
	0.682167	0.509267	0.527867	0.633967	0.656367	0.740567	0.646467	0.588667	0.669267	0.649267	0.606667	0.706867		0.679325	0.673125	0.793825	0.822225	0.845825	0.719925	0.766825	0.796425	0.833825	0.867225	0.848925	0.939125		0.544933	0.502833	0.626433	0.623033	0.774233	0.774833	0.769633	0.610633	0.690733	0.629533	0.889933	0.813733
	0.479967	0.463367	0.471267	0.454667	0.537367	0.814167	0.603067	0.633267	0.414467	0.595267	0.508867	0.786067		0.552825	0.651525	0.682625	0.714425	0.746725	0.682325	0.778625	0.781225	0.603125	0.839025	0.799125	0.834925		0.596033	0.627833	0.551633	0.560933	0.686033	0.791333	0.674533	0.606433	0.756833	0.788333	0.856333	0.791033
MEAN TECH REP	WT	∆mlaD	∆mlaF	∆mlaEFD	∆tolC	∆QUAD
	0.649392	0.690058	0.613908	0.677542	0.721208	0.877842
	0.663125	0.699742	0.701258	0.685408	0.761475	0.790992
	0.681558	0.613492	0.690325	0.704208	0.770325	0.782508
	0.614175	0.627275	0.579992	0.658775	0.689075	0.783308
WT MEAN	0.652062
	WT	∆mlaD	∆mlaF	∆mlaEFD	∆tolC	∆QUAD
NORM BY WT	99.5904	105.827	94.1487	103.907	110.604	134.625
	101.697	107.312	107.545	105.114	116.779	121.306
	104.523	94.0848	105.868	107.997	118.137	120.005
	94.1896	96.1986	88.9473	101.029	105.676	120.128
MEAN	100	100.856	99.1271	104.512	112.799	124.016
SD	4.36916	6.68163	9.03157	2.88685	5.77021	7.09713

[truncated: 6 more sheets: SuppFig 2d Biofilm Plate 4, SuppFig 2d Biofilm Plate 5, SuppFig 2d Biofilm Plate 6, SuppFig 2d Biofilm Plate 7, SuppFig 2d Biofilm Plate 8, SuppFig 2d Biofilm Plate 9]
